# Supplementary material for: 1-Butyl-1-chloro-3-methyl-3H-2,1λ4-benzoxa­tellurole: crystal structure and Hirshfeld analysis
Source: Acta Crystallogr E Crystallogr Commun. 2017 Mar 24;73(Pt 4):564–8. doi: 10.1107/S2056989017003887 (PMC5382623; doi:10.1107/S2056989017003887)
Supplement: Supplementary file 1 [file e-73-00564-sup1.cif]

##############################################################################
#                                                                            #
# This CIF contains the data in a paper accepted for publication in          #
# Acta Crystallographica Section E. It conforms to the requirements of       #
# Notes for Authors for Acta Crystallographica Section E, and has been       #
# peer reviewed under the auspices of the IUCr Commission on Journals.       #
#                                                                            #
# Full details of the Crystallographic Information File format               #
# are given in the paper "The Crystallographic Information File (CIF):       #
# a New Standard Archive File for Crystallography" by S. R. Hall, F. H.      #
# Allen and I. D. Brown [Acta Cryst. (1991), A47, 655-685].                  #
#                                                                            #
# The current version of the core CIF dictionary is obtainable from          #
# ftp://ftp.iucr.org/pub/cif_core.dic.                                       #
#                                                                            #
# Software is freely available for graphical display of the structure(s)     #
# in this CIF. For information consult the CIF software page                 #
# http://www.iucr.org/resources/cif/software.                                #
#                                                                            #
# This file may be used for bona fide research purposes within the           #
# scientific community so long as proper attribution is given to the journal # 
# article from which it was obtained.                                        #
#                                                                            #
##############################################################################
data_I
_database_code_depnum_ccdc_archive 'CCDC 1537011'
_audit_creation_method     'SHELXL-2014/7'
_chemical_name_systematic
;
1-Butyl-1-chloro-3-methyl-3<i>H</i>-2,1\l^4^-benzoxatellurole
;
_chemical_name_common     ?
_chemical_formula_moiety     'C12 H17 Cl O Te'
_chemical_formula_sum     'C12 H17 Cl O Te'
_chemical_formula_iupac     'C12 H17 Cl O Te'
_chemical_formula_weight     340.30
_chemical_melting_point     ?
_shelx_space_group_comment
;
The symmetry employed for this shelxl refinement is uniquely defined
by the following loop, which should always be used as a source of
symmetry information in preference to the above space-group names.
They are only intended as comments.
;
_space_group_crystal_system     monoclinic
_space_group_name_H-M_alt     'P 21'
_space_group_name_Hall     'P 2yb'
loop_
    _space_group_symop_operation_xyz
    'x, y, z'
    '-x, y+1/2, -z'
_cell_length_a     8.3663(2)
_cell_length_b     13.0442(4)
_cell_length_c     12.5363(2)
_cell_angle_alpha     90
_cell_angle_beta     103.460(2)
_cell_angle_gamma     90
_cell_volume     1330.53(6)
_cell_formula_units_Z     4
_cell_measurement_reflns_used     5903
_cell_measurement_theta_min     0.998
_cell_measurement_theta_max     27.485
_cell_measurement_temperature     293(2)
_exptl_crystal_description     slab
_exptl_crystal_colour     colourless
_exptl_crystal_size_max     0.338
_exptl_crystal_size_mid     0.330
_exptl_crystal_size_min     0.228
_exptl_crystal_density_diffrn     1.699
_exptl_crystal_density_meas     ?
_exptl_crystal_density_method     ?
_exptl_crystal_F_000     664
loop_
    _exptl_crystal_face_index_h
    _exptl_crystal_face_index_k
    _exptl_crystal_face_index_l
    _exptl_crystal_face_perp_dist
    0 1 0 0.1660
    0 -1 0 0.0940
    0 0 -1 0.1560
    0 0 1 0.1820
    1 0 0 0.1740
    -1 0 0 0.1560
    -10 0 9 0.1670
    3 0 -4 0.1510
    10 1 16 0.1900
_exptl_absorpt_coefficient_mu     2.411
_exptl_absorpt_correction_type     gaussian
_exptl_absorpt_process_details
;
(Coppens <i>et al.</i>,  1965)
;
_shelx_estimated_absorpt_T_min     0.496
_shelx_estimated_absorpt_T_max     0.609
_exptl_absorpt_correction_T_min     0.4810
_exptl_absorpt_correction_T_max     0.5498
_diffrn_ambient_temperature     293(2)
_diffrn_radiation_type     MoK\a
_diffrn_radiation_wavelength     0.71073
_diffrn_measurement_device_type     'Nonius KappaCCD'
_diffrn_measurement_method     'CCD rotation images, thick slices'
_diffrn_detector_area_resol_mean     ?
_diffrn_reflns_number     9220
_diffrn_reflns_av_R_equivalents     0.0610
_diffrn_reflns_theta_min     2.503
_diffrn_reflns_theta_max     27.497
_diffrn_reflns_theta_full     25.242
_diffrn_measured_fraction_theta_max     0.980
_diffrn_measured_fraction_theta_full     0.979
_diffrn_reflns_limit_h_min     -10
_diffrn_reflns_limit_h_max     8
_diffrn_reflns_limit_k_min     -15
_diffrn_reflns_limit_k_max     16
_diffrn_reflns_limit_l_min     -16
_diffrn_reflns_limit_l_max     13
_refine_special_details     ?
_reflns_number_total     5115
_reflns_number_gt     4998
_reflns_threshold_expression     'I > 2\s(I)'
_refine_ls_structure_factor_coef     Fsqd
_refine_ls_matrix_type     full
_refine_ls_R_factor_all     0.0282
_refine_ls_R_factor_gt     0.0274
_refine_ls_wR_factor_gt     0.0742
_refine_ls_wR_factor_ref     0.0755
_refine_ls_goodness_of_fit_ref     1.016
_refine_ls_restrained_S_all     1.016
_refine_ls_number_reflns     5115
_refine_ls_number_parameters     275
_refine_ls_number_restraints     1
_refine_ls_hydrogen_treatment     constr
_refine_ls_weighting_scheme     calc
_refine_ls_weighting_details
              'w=1/[\s^2^(Fo^2^)+(0.0389P)^2^+0.6419P] where P=(Fo^2^+2Fc^2^)/3'
_atom_sites_solution_hydrogens     geom
_atom_sites_solution_primary     ?
_atom_sites_solution_secondary     ?
_refine_ls_shift/su_max     0.000
_refine_ls_shift/su_mean     0.000
_refine_diff_density_max     0.427
_refine_diff_density_min     -0.821
_refine_ls_extinction_method     none
_refine_ls_extinction_coef     .
_refine_ls_abs_structure_details
;
Flack <i>x</i> determined using 1908 quotients
[(<i>I</i>^+^)-(<i>I</i>^-^)]/[(<i>I</i>^+^)+(<i>I</i>^-^)]
(Parsons <i>et al.</i>,  2013)
;
_refine_ls_abs_structure_Flack     -0.05(3)
loop_
    _atom_type_symbol
    _atom_type_description
    _atom_type_scat_dispersion_real
    _atom_type_scat_dispersion_imag
    _atom_type_scat_source
    'C' 'C' 0.0033 0.0016
                         'International Tables Vol C Tables 4.2.6.8 and 6.1.1.4'
    'H' 'H' 0.0000 0.0000
                         'International Tables Vol C Tables 4.2.6.8 and 6.1.1.4'
    'Cl' 'Cl' 0.1484 0.1585
                         'International Tables Vol C Tables 4.2.6.8 and 6.1.1.4'
    'O' 'O' 0.0106 0.0060
                         'International Tables Vol C Tables 4.2.6.8 and 6.1.1.4'
    'Te' 'Te' -0.5308 1.6751
                         'International Tables Vol C Tables 4.2.6.8 and 6.1.1.4'
_computing_data_collection
;
COLLECT (Nonius, 1998)
;
_computing_cell_refinement
;
SCALEPACK (Otwinowski & Minor, 1997)
;
_computing_data_reduction
;
DENZO/SCALEPACK (Otwinowski & Minor, 1997)
;
_computing_structure_solution
;
SIR2014 (Burla <i>et al.</i>,  2015)
;
_computing_structure_refinement
;
SHELXL2014 (Sheldrick, 2015)
;
_computing_molecular_graphics
;
ORTEP-3 for Windows (Farrugia, 2012), <i>QMol</i> (Gans & Shalloway,
2001) and
DIAMOND (Brandenburg, 2006)
;
_computing_publication_material
;
publCIF (Westrip, 2010)
;
loop_
    _atom_site_type_symbol
    _atom_site_label
    _atom_site_fract_x
    _atom_site_fract_y
    _atom_site_fract_z
    _atom_site_U_iso_or_equiv
    _atom_site_adp_type
    _atom_site_calc_flag
    _atom_site_occupancy
    _atom_site_disorder_assembly
    _atom_site_disorder_group
    Te Te1 0.47914(4) 0.44547(2) 0.33996(3) 0.04143(11) Uani d 1 . .
    Cl Cl1 0.6469(2) 0.30011(15) 0.45946(16) 0.0664(4) Uani d 1 . .
    O O1 0.3777(5) 0.5726(4) 0.2598(3) 0.0512(10) Uani d 1 . .
    C C1 0.4636(7) 0.6665(4) 0.2894(6) 0.0475(12) Uani d 1 . .
    H H1 0.4101 0.7045 0.3388 0.057 Uiso calc 1 . .
    C C2 0.4470(10) 0.7276(6) 0.1836(7) 0.075(2) Uani d 1 . .
    H H2A 0.5040 0.6927 0.1361 0.112 Uiso calc 1 . .
    H H2B 0.4936 0.7946 0.2005 0.112 Uiso calc 1 . .
    H H2C 0.3328 0.7340 0.1476 0.112 Uiso calc 1 . .
    C C3 0.6380(6) 0.6452(5) 0.3476(5) 0.0458(11) Uani d 1 . .
    C C4 0.7594(8) 0.7216(6) 0.3717(7) 0.0652(17) Uani d 1 . .
    H H4 0.7345 0.7880 0.3462 0.078 Uiso calc 1 . .
    C C5 0.9147(8) 0.6994(8) 0.4326(7) 0.072(2) Uani d 1 . .
    H H5 0.9941 0.7505 0.4491 0.086 Uiso calc 1 . .
    C C6 0.9523(7) 0.5984(9) 0.4698(6) 0.075(3) Uani d 1 . .
    H H6 1.0570 0.5831 0.5113 0.090 Uiso calc 1 . .
    C C7 0.8366(6) 0.5227(6) 0.4454(5) 0.0533(15) Uani d 1 . .
    H H7 0.8622 0.4560 0.4695 0.064 Uiso calc 1 . .
    C C8 0.6800(6) 0.5467(5) 0.3842(4) 0.0416(10) Uani d 1 . .
    C C9 0.3754(6) 0.4771(5) 0.4770(4) 0.0474(13) Uani d 1 . .
    H H9A 0.2963 0.5322 0.4567 0.057 Uiso calc 1 . .
    H H9B 0.3154 0.4168 0.4909 0.057 Uiso calc 1 . .
    C C10 0.4927(6) 0.5063(6) 0.5816(5) 0.0510(14) Uani d 1 . .
    H H10A 0.5533 0.5668 0.5691 0.061 Uiso calc 1 . .
    H H10B 0.5711 0.4511 0.6040 0.061 Uiso calc 1 . .
    C C11 0.4067(7) 0.5281(5) 0.6735(4) 0.0479(14) Uani d 1 . .
    H H11A 0.3329 0.5858 0.6524 0.057 Uiso calc 1 . .
    H H11B 0.3405 0.4691 0.6824 0.057 Uiso calc 1 . .
    C C12 0.5220(8) 0.5516(9) 0.7815(5) 0.0674(18) Uani d 1 . .
    H H12A 0.6033 0.4984 0.7992 0.101 Uiso calc 1 . .
    H H12B 0.4614 0.5553 0.8376 0.101 Uiso calc 1 . .
    H H12C 0.5753 0.6161 0.7767 0.101 Uiso calc 1 . .
    Te Te2 0.01522(4) 0.55421(2) 0.17723(3) 0.04226(11) Uani d 1 . .
    Cl Cl2 -0.1556(2) 0.69208(15) 0.05090(16) 0.0666(4) Uani d 1 . .
    O O2 0.1199(5) 0.4303(4) 0.2604(4) 0.0583(11) Uani d 1 . .
    C C13 0.0191(7) 0.3453(5) 0.2705(5) 0.0530(13) Uani d 1 . .
    H H13 0.0032 0.3452 0.3455 0.064 Uiso calc 1 . .
    C C14 0.1031(10) 0.2471(6) 0.2538(9) 0.083(3) Uani d 1 . .
    H H14A 0.1177 0.2445 0.1801 0.125 Uiso calc 1 . .
    H H14B 0.0371 0.1901 0.2661 0.125 Uiso calc 1 . .
    H H14C 0.2085 0.2439 0.3045 0.125 Uiso calc 1 . .
    C C15 -0.1500(7) 0.3589(5) 0.1920(5) 0.0498(13) Uani d 1 . .
    C C16 -0.2697(8) 0.2822(6) 0.1731(6) 0.0627(16) Uani d 1 . .
    H H16 -0.2486 0.2191 0.2080 0.075 Uiso calc 1 . .
    C C17 -0.4201(8) 0.3008(7) 0.1021(6) 0.0646(19) Uani d 1 . .
    H H17 -0.4989 0.2492 0.0881 0.077 Uiso calc 1 . .
    C C18 -0.4547(7) 0.3946(7) 0.0519(5) 0.0585(17) Uani d 1 . .
    H H18 -0.5568 0.4059 0.0048 0.070 Uiso calc 1 . .
    C C19 -0.3397(7) 0.4717(5) 0.0709(5) 0.0508(14) Uani d 1 . .
    H H19 -0.3636 0.5356 0.0380 0.061 Uiso calc 1 . .
    C C20 -0.1858(5) 0.4524(5) 0.1407(4) 0.0413(10) Uani d 1 . .
    C C21 0.1184(6) 0.5194(6) 0.0408(5) 0.0546(16) Uani d 1 . .
    H H21A 0.1644 0.5819 0.0185 0.066 Uiso calc 1 . .
    H H21B 0.2084 0.4717 0.0652 0.066 Uiso calc 1 . .
    C C22 0.0033(7) 0.4747(5) -0.0574(5) 0.0485(14) Uani d 1 . .
    H H22A -0.0914 0.5194 -0.0794 0.058 Uiso calc 1 . .
    H H22B -0.0352 0.4088 -0.0380 0.058 Uiso calc 1 . .
    C C23 0.0837(7) 0.4607(6) -0.1542(5) 0.0506(13) Uani d 1 . .
    H H23A 0.1271 0.5262 -0.1710 0.061 Uiso calc 1 . .
    H H23B 0.1753 0.4137 -0.1330 0.061 Uiso calc 1 . .
    C C24 -0.0311(9) 0.4209(8) -0.2549(6) 0.079(3) Uani d 1 . .
    H H24A -0.0737 0.3556 -0.2392 0.118 Uiso calc 1 . .
    H H24B 0.0266 0.4130 -0.3122 0.118 Uiso calc 1 . .
    H H24C -0.1203 0.4682 -0.2780 0.118 Uiso calc 1 . .
loop_
    _atom_site_aniso_label
    _atom_site_aniso_U_11
    _atom_site_aniso_U_22
    _atom_site_aniso_U_33
    _atom_site_aniso_U_12
    _atom_site_aniso_U_13
    _atom_site_aniso_U_23
    Te1 0.04719(18) 0.0443(2) 0.02938(15) 0.00273(13) 0.00198(11) -0.00116(15)
    Cl1 0.0837(11) 0.0546(9) 0.0580(10) 0.0195(8) 0.0106(8) 0.0102(7)
    O1 0.0467(18) 0.050(3) 0.047(2) 0.0016(17) -0.0085(15) 0.0090(18)
    C1 0.052(3) 0.033(2) 0.055(3) 0.004(2) 0.007(2) -0.003(3)
    C2 0.079(4) 0.060(4) 0.076(5) 0.000(3) 0.000(4) 0.025(4)
    C3 0.047(2) 0.049(3) 0.042(3) -0.001(2) 0.012(2) -0.003(2)
    C4 0.065(4) 0.059(4) 0.070(5) -0.014(3) 0.012(3) -0.002(3)
    C5 0.046(3) 0.099(6) 0.068(5) -0.022(3) 0.009(3) -0.004(4)
    C6 0.034(3) 0.133(8) 0.054(4) 0.001(4) 0.005(2) -0.014(5)
    C7 0.039(2) 0.078(5) 0.042(3) 0.010(2) 0.008(2) 0.001(3)
    C8 0.041(2) 0.055(3) 0.030(2) 0.003(2) 0.0091(17) 0.000(2)
    C9 0.040(2) 0.067(4) 0.034(2) -0.001(2) 0.0074(19) -0.004(2)
    C10 0.039(2) 0.077(4) 0.037(3) 0.000(2) 0.008(2) -0.010(3)
    C11 0.047(2) 0.061(4) 0.036(3) 0.002(2) 0.010(2) -0.002(2)
    C12 0.062(3) 0.096(5) 0.043(3) 0.002(4) 0.008(2) -0.022(4)
    Te2 0.04777(18) 0.0432(2) 0.03135(16) 0.00212(13) 0.00019(12) -0.00352(14)
    Cl2 0.0768(10) 0.0535(9) 0.0646(10) 0.0164(8) 0.0063(8) 0.0099(8)
    O2 0.052(2) 0.056(3) 0.055(2) -0.001(2) -0.0130(17) 0.008(2)
    C13 0.060(3) 0.056(3) 0.037(3) 0.001(3) -0.001(2) 0.001(3)
    C14 0.073(4) 0.058(4) 0.110(7) 0.012(3) 0.003(4) -0.004(4)
    C15 0.052(3) 0.054(3) 0.041(3) -0.005(2) 0.005(2) 0.001(2)
    C16 0.063(3) 0.065(4) 0.059(4) -0.009(3) 0.013(3) 0.002(3)
    C17 0.055(3) 0.081(5) 0.059(4) -0.021(3) 0.013(3) -0.017(4)
    C18 0.038(3) 0.087(5) 0.050(3) -0.003(3) 0.009(2) -0.014(3)
    C19 0.047(3) 0.067(4) 0.037(3) 0.010(2) 0.006(2) 0.000(2)
    C20 0.040(2) 0.054(3) 0.029(2) 0.002(2) 0.0053(16) -0.006(2)
    C21 0.042(2) 0.083(5) 0.037(3) -0.001(3) 0.005(2) -0.010(3)
    C22 0.046(2) 0.061(4) 0.039(3) 0.003(2) 0.010(2) -0.008(2)
    C23 0.049(2) 0.062(4) 0.041(3) 0.005(2) 0.012(2) 0.001(3)
    C24 0.068(4) 0.121(9) 0.045(3) 0.015(4) 0.008(3) -0.019(4)
_geom_special_details
;
 All esds (except the esd in the dihedral angle between two l.s. planes)
 are estimated using the full covariance matrix.  The cell esds are taken
 into account individually in the estimation of esds in distances, angles
 and torsion angles; correlations between esds in cell parameters are only
 used when they are defined by crystal symmetry.  An approximate (isotropic)
 treatment of cell esds is used for estimating esds involving l.s. planes.
;
loop_
    _geom_bond_atom_site_label_1
    _geom_bond_atom_site_label_2
    _geom_bond_site_symmetry_2
    _geom_bond_distance
    _geom_bond_publ_flag
    Te1 Cl1 . 2.6137(17) y
    Te1 O1 . 2.021(4) y
    Te1 C8 . 2.107(6) y
    Te1 C9 . 2.138(5) y
    Te1 O2 . 2.945(4) y
    Te2 Cl2 . 2.5944(17) y
    Te2 O2 . 2.010(5) y
    Te2 C20 . 2.108(6) y
    Te2 C21 . 2.136(6) y
    Te2 O1 . 2.977(4) y
    O1 C1 . 1.424(7) ?
    C1 C3 . 1.497(7) ?
    C1 C2 . 1.526(10) ?
    C1 H1 . 0.9800 ?
    C2 H2A . 0.9600 ?
    C2 H2B . 0.9600 ?
    C2 H2C . 0.9600 ?
    C3 C8 . 1.382(9) ?
    C3 C4 . 1.405(9) ?
    C4 C5 . 1.376(10) ?
    C4 H4 . 0.9300 ?
    C5 C6 . 1.408(14) ?
    C5 H5 . 0.9300 ?
    C6 C7 . 1.367(11) ?
    C6 H6 . 0.9300 ?
    C7 C8 . 1.391(7) ?
    C7 H7 . 0.9300 ?
    C9 C10 . 1.493(7) ?
    C9 H9A . 0.9700 ?
    C9 H9B . 0.9700 ?
    C10 C11 . 1.521(7) ?
    C10 H10A . 0.9700 ?
    C10 H10B . 0.9700 ?
    C11 C12 . 1.500(8) ?
    C11 H11A . 0.9700 ?
    C11 H11B . 0.9700 ?
    C12 H12A . 0.9600 ?
    C12 H12B . 0.9600 ?
    C12 H12C . 0.9600 ?
    O2 C13 . 1.416(8) ?
    C13 C14 . 1.499(10) ?
    C13 C15 . 1.534(7) ?
    C13 H13 . 0.9800 ?
    C14 H14A . 0.9600 ?
    C14 H14B . 0.9600 ?
    C14 H14C . 0.9600 ?
    C15 C20 . 1.379(9) ?
    C15 C16 . 1.396(9) ?
    C16 C17 . 1.383(9) ?
    C16 H16 . 0.9300 ?
    C17 C18 . 1.376(12) ?
    C17 H17 . 0.9300 ?
    C18 C19 . 1.374(10) ?
    C18 H18 . 0.9300 ?
    C19 C20 . 1.401(7) ?
    C19 H19 . 0.9300 ?
    C21 C22 . 1.494(7) ?
    C21 H21A . 0.9700 ?
    C21 H21B . 0.9700 ?
    C22 C23 . 1.529(7) ?
    C22 H22A . 0.9700 ?
    C22 H22B . 0.9700 ?
    C23 C24 . 1.490(9) ?
    C23 H23A . 0.9700 ?
    C23 H23B . 0.9700 ?
    C24 H24A . 0.9600 ?
    C24 H24B . 0.9600 ?
    C24 H24C . 0.9600 ?
loop_
    _geom_angle_atom_site_label_1
    _geom_angle_atom_site_label_2
    _geom_angle_atom_site_label_3
    _geom_angle_site_symmetry_1
    _geom_angle_site_symmetry_3
    _geom_angle
    _geom_angle_publ_flag
    Cl1 Te1 O1 . . 171.04(13) y
    O1 Te1 C8 . . 80.4(2) y
    C8 Te1 O2 . . 145.0(2) y
    Cl2 Te2 O2 . . 170.22(14) y
    O2 Te2 C20 . . 80.5(2) y
    C20 Te2 O1 . . 145.38(19) y
    O1 Te1 O2 . . 66.99(14) ?
    O1 Te1 C9 . . 92.2(2) ?
    C8 Te1 C9 . . 96.7(2) ?
    C8 Te1 Cl1 . . 90.85(17) ?
    C9 Te1 Cl1 . . 86.78(17) ?
    C9 Te1 O2 . . 73.25(17) ?
    Cl1 Te1 O2 . . 121.01(11) ?
    C1 O1 Te1 . . 116.6(3) ?
    C1 O1 Te2 . . 124.9(3) ?
    Te1 O1 Te2 . . 112.50(18) ?
    O2 Te2 C21 . . 92.1(2) ?
    C20 Te2 C21 . . 98.2(2) ?
    C20 Te2 Cl2 . . 90.34(16) ?
    C21 Te2 Cl2 . . 85.79(19) ?
    O2 Te2 O1 . . 66.36(14) ?
    C21 Te2 O1 . . 74.15(17) ?
    Cl2 Te2 O1 . . 121.88(10) ?
    O1 C1 C3 . . 110.1(5) ?
    O1 C1 C2 . . 106.5(6) ?
    C3 C1 C2 . . 113.7(5) ?
    O1 C1 H1 . . 108.8 ?
    C3 C1 H1 . . 108.8 ?
    C2 C1 H1 . . 108.8 ?
    C1 C2 H2A . . 109.5 ?
    C1 C2 H2B . . 109.5 ?
    H2A C2 H2B . . 109.5 ?
    C1 C2 H2C . . 109.5 ?
    H2A C2 H2C . . 109.5 ?
    H2B C2 H2C . . 109.5 ?
    C8 C3 C4 . . 118.3(5) ?
    C8 C3 C1 . . 118.5(5) ?
    C4 C3 C1 . . 123.1(6) ?
    C5 C4 C3 . . 120.8(8) ?
    C5 C4 H4 . . 119.6 ?
    C3 C4 H4 . . 119.6 ?
    C4 C5 C6 . . 119.4(7) ?
    C4 C5 H5 . . 120.3 ?
    C6 C5 H5 . . 120.3 ?
    C7 C6 C5 . . 120.6(6) ?
    C7 C6 H6 . . 119.7 ?
    C5 C6 H6 . . 119.7 ?
    C6 C7 C8 . . 119.2(7) ?
    C6 C7 H7 . . 120.4 ?
    C8 C7 H7 . . 120.4 ?
    C3 C8 C7 . . 121.7(6) ?
    C3 C8 Te1 . . 111.7(4) ?
    C7 C8 Te1 . . 126.5(5) ?
    C10 C9 Te1 . . 116.6(3) ?
    C10 C9 H9A . . 108.1 ?
    Te1 C9 H9A . . 108.1 ?
    C10 C9 H9B . . 108.1 ?
    Te1 C9 H9B . . 108.1 ?
    H9A C9 H9B . . 107.3 ?
    C9 C10 C11 . . 112.5(4) ?
    C9 C10 H10A . . 109.1 ?
    C11 C10 H10A . . 109.1 ?
    C9 C10 H10B . . 109.1 ?
    C11 C10 H10B . . 109.1 ?
    H10A C10 H10B . . 107.8 ?
    C12 C11 C10 . . 113.8(5) ?
    C12 C11 H11A . . 108.8 ?
    C10 C11 H11A . . 108.8 ?
    C12 C11 H11B . . 108.8 ?
    C10 C11 H11B . . 108.8 ?
    H11A C11 H11B . . 107.7 ?
    C11 C12 H12A . . 109.5 ?
    C11 C12 H12B . . 109.5 ?
    H12A C12 H12B . . 109.5 ?
    C11 C12 H12C . . 109.5 ?
    H12A C12 H12C . . 109.5 ?
    H12B C12 H12C . . 109.5 ?
    C13 O2 Te2 . . 118.6(3) ?
    C13 O2 Te1 . . 127.2(3) ?
    Te2 O2 Te1 . . 114.1(2) ?
    O2 C13 C14 . . 110.4(5) ?
    O2 C13 C15 . . 109.4(5) ?
    C14 C13 C15 . . 113.6(6) ?
    O2 C13 H13 . . 107.7 ?
    C14 C13 H13 . . 107.7 ?
    C15 C13 H13 . . 107.7 ?
    C13 C14 H14A . . 109.5 ?
    C13 C14 H14B . . 109.5 ?
    H14A C14 H14B . . 109.5 ?
    C13 C14 H14C . . 109.5 ?
    H14A C14 H14C . . 109.5 ?
    H14B C14 H14C . . 109.5 ?
    C20 C15 C16 . . 119.0(5) ?
    C20 C15 C13 . . 118.0(5) ?
    C16 C15 C13 . . 123.0(6) ?
    C17 C16 C15 . . 119.5(7) ?
    C17 C16 H16 . . 120.3 ?
    C15 C16 H16 . . 120.3 ?
    C16 C17 C18 . . 120.9(7) ?
    C16 C17 H17 . . 119.5 ?
    C18 C17 H17 . . 119.5 ?
    C19 C18 C17 . . 120.5(6) ?
    C19 C18 H18 . . 119.8 ?
    C17 C18 H18 . . 119.8 ?
    C18 C19 C20 . . 118.7(6) ?
    C18 C19 H19 . . 120.6 ?
    C20 C19 H19 . . 120.6 ?
    C15 C20 C19 . . 121.3(6) ?
    C15 C20 Te2 . . 112.3(3) ?
    C19 C20 Te2 . . 126.4(5) ?
    C22 C21 Te2 . . 116.1(4) ?
    C22 C21 H21A . . 108.3 ?
    Te2 C21 H21A . . 108.3 ?
    C22 C21 H21B . . 108.3 ?
    Te2 C21 H21B . . 108.3 ?
    H21A C21 H21B . . 107.4 ?
    C21 C22 C23 . . 112.5(5) ?
    C21 C22 H22A . . 109.1 ?
    C23 C22 H22A . . 109.1 ?
    C21 C22 H22B . . 109.1 ?
    C23 C22 H22B . . 109.1 ?
    H22A C22 H22B . . 107.8 ?
    C24 C23 C22 . . 113.5(5) ?
    C24 C23 H23A . . 108.9 ?
    C22 C23 H23A . . 108.9 ?
    C24 C23 H23B . . 108.9 ?
    C22 C23 H23B . . 108.9 ?
    H23A C23 H23B . . 107.7 ?
    C23 C24 H24A . . 109.5 ?
    C23 C24 H24B . . 109.5 ?
    H24A C24 H24B . . 109.5 ?
    C23 C24 H24C . . 109.5 ?
    H24A C24 H24C . . 109.5 ?
    H24B C24 H24C . . 109.5 ?
loop_
    _geom_torsion_atom_site_label_1
    _geom_torsion_atom_site_label_2
    _geom_torsion_atom_site_label_3
    _geom_torsion_atom_site_label_4
    _geom_torsion_site_symmetry_1
    _geom_torsion_site_symmetry_2
    _geom_torsion_site_symmetry_3
    _geom_torsion_site_symmetry_4
    _geom_torsion
    _geom_torsion_publ_flag
    Te1 O1 C1 C3 . . . . 18.3(7) ?
    Te2 O1 C1 C3 . . . . 168.9(3) ?
    Te1 O1 C1 C2 . . . . 142.1(4) ?
    Te2 O1 C1 C2 . . . . -67.4(6) ?
    O1 C1 C3 C8 . . . . -13.3(8) ?
    C2 C1 C3 C8 . . . . -132.8(6) ?
    O1 C1 C3 C4 . . . . 169.8(6) ?
    C2 C1 C3 C4 . . . . 50.4(9) ?
    C8 C3 C4 C5 . . . . -1.8(10) ?
    C1 C3 C4 C5 . . . . 175.1(7) ?
    C3 C4 C5 C6 . . . . 0.9(12) ?
    C4 C5 C6 C7 . . . . 0.3(12) ?
    C5 C6 C7 C8 . . . . -0.6(10) ?
    C4 C3 C8 C7 . . . . 1.5(9) ?
    C1 C3 C8 C7 . . . . -175.5(5) ?
    C4 C3 C8 Te1 . . . . 179.6(5) ?
    C1 C3 C8 Te1 . . . . 2.6(6) ?
    C6 C7 C8 C3 . . . . -0.3(9) ?
    C6 C7 C8 Te1 . . . . -178.1(5) ?
    Te1 C9 C10 C11 . . . . 179.5(5) ?
    C9 C10 C11 C12 . . . . 176.6(8) ?
    Te2 O2 C13 C14 . . . . 137.8(6) ?
    Te1 O2 C13 C14 . . . . -39.0(7) ?
    Te2 O2 C13 C15 . . . . 12.1(7) ?
    Te1 O2 C13 C15 . . . . -164.8(4) ?
    O2 C13 C15 C20 . . . . -10.0(8) ?
    C14 C13 C15 C20 . . . . -133.9(7) ?
    O2 C13 C15 C16 . . . . 171.9(6) ?
    C14 C13 C15 C16 . . . . 48.1(9) ?
    C20 C15 C16 C17 . . . . 1.2(10) ?
    C13 C15 C16 C17 . . . . 179.2(7) ?
    C15 C16 C17 C18 . . . . -1.6(11) ?
    C16 C17 C18 C19 . . . . 0.4(11) ?
    C17 C18 C19 C20 . . . . 1.1(9) ?
    C16 C15 C20 C19 . . . . 0.4(9) ?
    C13 C15 C20 C19 . . . . -177.7(5) ?
    C16 C15 C20 Te2 . . . . -178.1(5) ?
    C13 C15 C20 Te2 . . . . 3.7(7) ?
    C18 C19 C20 C15 . . . . -1.6(8) ?
    C18 C19 C20 Te2 . . . . 176.8(4) ?
    Te2 C21 C22 C23 . . . . 175.1(5) ?
    C21 C22 C23 C24 . . . . -177.3(7) ?
_shelx_hkl_file
;
   0   0   3  883.16   28.73  56-0.47624 0.51695 0.85535-0.85535 0.08744 0.08744
   0   0  -3  832.54   29.08  68-0.79228 0.75158 0.60195-0.60195-0.08744-0.08744
   0   0  -3 1028.08   31.34 105-0.06343 0.02272 0.99518-0.99518-0.08744-0.08744
   0   0   4 3722.48  119.39  54-0.41218 0.46646 0.88451-0.88451 0.11659 0.11659
   0   0  -4 3572.17  121.42  70-0.83357 0.77930 0.54664-0.54664-0.11659-0.11659
   0   0  -4 4389.61  127.44 104-0.06417 0.00989 0.99245-0.99245-0.11659-0.11659
   0   0   5 2104.67   67.36  52-0.34456 0.41240 0.90956-0.90956 0.14574 0.14574
   0   0  -5 2013.49   69.11  72-0.87130 0.80345 0.48723-0.48723-0.14574-0.14574
   0   0  -5 2420.08   73.15 103-0.06485-0.00300 0.98881-0.98881-0.14574-0.14574
   0   0  -637525.33 1247.59  75-0.90519 0.82377 0.42342-0.42342-0.17489-0.17489
   0   0  -644489.32 1263.28 102-0.06547-0.01594 0.98426-0.98426-0.17489-0.17489
   0   0   7 8328.01  266.26  48-0.19742 0.29240 0.94602-0.94602 0.20403 0.20403
   0   0  -7 9055.63  276.99 102-0.06604-0.02895 0.97878-0.97878-0.20403-0.20403
   0   0   821753.65  651.60  45-0.11698 0.22553 0.95636-0.95636 0.23318 0.23318
   0   0  -819873.89  668.16  79-0.95977 0.85121 0.28062-0.28062-0.23318-0.23318
   0   0  -822522.44  658.88 101-0.06655-0.04201 0.97235-0.97235-0.23318-0.23318
   0   0   9  482.13   17.56  43-0.03100 0.15312 0.96033-0.96033 0.26233 0.26233
   0   0  -9  480.57   18.30  82-0.97913 0.85701 0.20013-0.20013-0.26233-0.26233
   0   0  -9  450.88   21.59 100-0.06700-0.05512 0.96496-0.96496-0.26233-0.26233
   0   0  1013381.33  431.60  40 0.06172 0.07397 0.95656-0.95656 0.29148 0.29148
   0   0 -1014202.12  426.04  99-0.06739-0.06830 0.95658-0.95658-0.29148-0.29148
   0   0  11 5250.25  167.42  37 0.16311-0.01385 0.94283-0.94283 0.32062 0.32062
   0   0 -11 5375.44  180.59  87-0.99572 0.84646 0.01369-0.01369-0.32062-0.32062
   0   0 -11 5327.23  167.25  98-0.06772-0.08154 0.94718-0.94718-0.32062-0.32062
   0   0  12 7216.71  229.78  34 0.27672-0.11389 0.91506-0.91506 0.34977 0.34977
   0   0 -12 7325.66  236.91  97-0.06798-0.09485 0.93673-0.93673-0.34977-0.34977
   0   0 -13 4969.20  171.56  96-0.06818-0.10822 0.92520-0.92520-0.37892-0.37892
   0   0 -14 2655.23   98.72  95-0.06831-0.12166 0.91254-0.91254-0.40807-0.40807
   0   0 -15  653.50   38.29  94-0.06837-0.13517 0.89870-0.89870-0.43721-0.43721
   0   1   2 4096.88  152.20  73-0.87798 0.90512 0.47557-0.42108-0.15122 0.26781
   0   1   2 5300.15  150.43  97-0.06809 0.09523 0.93118-0.87670-0.36415 0.48074
   0   1  -2 5107.34  147.90  33 0.29455-0.32168 0.90945-0.85497 0.35399-0.47058
   0  -1  -2 4219.16  147.64  78-0.94843 0.92129 0.31699-0.37148-0.21917 0.10258
   0  -1  -2 4752.89  144.21  93-0.06832 0.04118 0.87592-0.93041-0.48037 0.36378
   0  -1   2 4919.03  140.23  22 0.62845-0.60131 0.72849-0.78298 0.41147-0.29488
   0   1   3 3635.85  131.71  68-0.79618 0.83689 0.59708-0.54260-0.09009 0.26498
   0   1   3 4664.27  134.90 101-0.06612 0.10683 0.97781-0.92332-0.20871 0.38360
   0   1  -3 4252.92  127.73  48-0.21370 0.17299 0.94313-0.88864 0.19791-0.37279
   0  -1  -3 3732.98  132.42  77-0.93614 0.89543 0.35139-0.40587-0.20541 0.03052
   0  -1  -3 4545.94  131.21  96-0.06821 0.02750 0.92326-0.97774-0.38358 0.20869
   0  -1   3 4191.47  125.81  31 0.36977-0.32906 0.88184-0.93632 0.37067-0.19579
   0   1   4  647.21   23.02  65-0.71407 0.76835 0.68749-0.63300-0.03769 0.27087
   0   1   4  838.29   24.70 104-0.06398 0.11826 0.99324-0.93875-0.10913 0.34231
   0   1  -4  522.30   20.74  57-0.50616 0.45189 0.83976-0.78527 0.07327-0.30645
   0  -1  -4  724.76   25.26  77-0.93594 0.88166 0.35192-0.40641-0.20519-0.02799
   0  -1  -4  813.16   26.58  97-0.06792 0.01365 0.93945-0.99394-0.34247 0.10929
   0  -1   4  662.99   22.92  35 0.23504-0.18076 0.92682-0.98130 0.33952-0.10634
   0   1   515621.15  517.05  62-0.63199 0.69984 0.75815-0.70366 0.00911 0.28237
   0   1   519520.32  536.16 107-0.06199 0.12984 0.99784-0.94335-0.03570 0.32717
   0   1  -514752.52  512.44  63-0.67699 0.60914 0.72145-0.66696-0.01597-0.27551
   0   1  -517956.09  531.74 109-0.05973-0.00812 0.99692-0.94243 0.03553-0.32700
   0  -1  -516098.70  550.98  77-0.94306 0.87521 0.33257-0.38706-0.21300-0.07848
   0  -1  -518719.13  554.95  98-0.06779-0.00006 0.94483-0.99931-0.32745 0.03597
   0  -1   518727.71  541.38  37 0.18414-0.11629 0.93870-0.99318 0.32630-0.03483
   0   1   6 7195.50  230.71  59-0.54923 0.63064 0.81491-0.76043 0.05218 0.29759
   0   1   6 8594.40  240.67 108-0.06012 0.14154 0.99744-0.94295 0.02375 0.32602
   0   1  -6 6489.59  230.76  68-0.78797 0.70656 0.60726-0.55277-0.08453-0.26524
   0   1  -6 7840.10  238.75 107-0.06163-0.01979 0.99805-0.94357-0.02365-0.32612
   0  -1  -6 8006.38  247.23  98-0.06778-0.01364 0.94520-0.99969-0.32637-0.02340
   0  -1   6 7654.52  240.36  37 0.18098-0.09956 0.93935-0.99383 0.32546 0.02431
   0   1  -743402.75 1330.60 105-0.06309-0.03189 0.99610-0.94161-0.07467-0.33340
   0  -1  -739194.13 1286.52  80-0.96625 0.87126 0.25702-0.31151-0.24199-0.16608
   0  -1  -744462.49 1277.23  98-0.06784-0.02714 0.94268-0.99717-0.33354-0.07453
   0   1   8 8898.26  277.97  53-0.37812 0.48668 0.89782-0.84334 0.13147 0.33489
   0   1  -8 8586.25  285.38  76-0.92250 0.81394 0.38525-0.33077-0.19135-0.27501
   0   1  -8 9831.42  287.49 104-0.06426-0.04429 0.99202-0.93753-0.12046-0.34590
   0  -1  -810269.08  323.00  97-0.06795-0.04060 0.93816-0.99264-0.34597-0.12039
   0  -1   810367.25  315.31  34 0.25328-0.14472 0.92190-0.97639 0.34407 0.12229
   0   1   9 1137.71   42.26  50-0.28797 0.41010 0.92639-0.87190 0.16895 0.35571
   0   1  -9 1290.44   42.46  79-0.96271 0.84059 0.27020-0.21572-0.23710-0.28756
   0   1  -9 1434.38   45.23 103-0.06522-0.05691 0.98627-0.93178-0.16273-0.36192
   0  -1  -9 1034.62   41.31  83-0.98785 0.86572 0.14652-0.20101-0.28037-0.24428
   0  -1  -9 1280.19   42.80  97-0.06808-0.05405 0.93205-0.98653-0.36195-0.16270
   0  -1   9 1211.15   37.54  33 0.31570-0.19357 0.90234-0.95683 0.35887 0.16579
   0   1  10 4967.51  160.62  47-0.19339 0.32908 0.94669-0.89221 0.20554 0.37741
   0   1 -10 5138.72  171.86  83-0.98782 0.85213 0.14673-0.09224-0.28031-0.30264
   0   1 -10 5576.12  165.22 102-0.06601-0.06968 0.97909-0.92460-0.20251-0.38044
   0  -1 -10 5447.58  185.12  85-0.99423 0.85854 0.07954-0.13403-0.30146-0.28149
   0  -1 -10 5629.51  174.90  96-0.06819-0.06750 0.92457-0.97906-0.38044-0.20251
   0  -1  10 5619.78  171.30  30 0.39334-0.25765 0.87180-0.92629 0.37551 0.20744
   0   1  11 6753.21  203.36  45-0.09298 0.24224 0.95819-0.90371 0.24152 0.39973
   0   1 -11 6547.70  222.23  87-0.99563 0.84637 0.00774 0.04674-0.32228-0.31897
   0   1 -11 6821.78  207.42 100-0.06667-0.08259 0.97059-0.91611-0.24047-0.40078
   0  -1 -11 6984.44  224.04  87-0.99555 0.84629 0.00411-0.05859-0.32329-0.31796
   0  -1 -11 7086.92  209.47  96-0.06829-0.08097 0.91582-0.97031-0.40076-0.24049
   0  -1  11 6259.85  205.99  27 0.48850-0.33924 0.82397-0.87845 0.39295 0.24830
   0   1  12 5875.70  191.37  41 0.01524 0.14759 0.95949-0.90500 0.27716 0.42238
   0   1 -12 6101.15  198.80  99-0.06720-0.09563 0.96085-0.90636-0.27705-0.42249
   0  -1 -12 5973.10  205.14  90-0.98963 0.82680-0.08123 0.02674-0.34557-0.35398
   0  -1 -12 6140.95  192.00  95-0.06835-0.09448 0.90586-0.96035-0.42245-0.27709
   0  -1  12 5746.85  190.55   3 0.97633-0.81350 0.16378-0.21827 0.36465 0.33489
   0  -1  12 5918.57  179.89  23 0.61101-0.44818 0.74231-0.79679 0.40971 0.28983
   0   1  13 4211.23  150.47   3 0.97296-0.79656 0.17939-0.12490 0.36798 0.38986
   0   1 -13 4247.16  144.98  98-0.06764-0.10876 0.94988-0.89539-0.31258-0.44525
   0  -1 -13 4584.78  157.03  94-0.06837-0.10803 0.89470-0.94918-0.44520-0.31263
   0   1 -14 2242.86   87.06  97-0.06796-0.12200 0.93767-0.88318-0.34728-0.46885
   0  -1 -14 2300.74   87.65  93-0.06835-0.12162 0.88231-0.93680-0.46879-0.34734
   0   1 -15  478.20   31.13  96-0.06820-0.13534 0.92420-0.86971-0.38132-0.49310
   0  -1 -15  649.92   39.08  92-0.06827-0.13527 0.86869-0.92318-0.49304-0.38139
   0   2   1 5596.85  176.52  81-0.97741 0.99098 0.20880-0.09982-0.25931 0.31760
   0   2  -1 5683.77  174.06   6 0.94549-0.95906 0.27694-0.16797 0.38670-0.44500
   0  -2  -1 6424.83  194.70  85-0.99359 0.98002 0.08955-0.19853-0.29841 0.24011
   0  -2   1 5894.73  190.13   1 0.98437-0.97080 0.11970-0.22868 0.35477-0.29647
   0   2   217164.67  556.87  77-0.93998 0.96712 0.34109-0.23211-0.20958 0.32617
   0   2  -218609.61  542.89  16 0.79046-0.81760 0.56351-0.45454 0.41747-0.53406
   0  -2  -218125.42  581.22  82-0.98386 0.95672 0.17353-0.28250-0.27141 0.15482
   0  -2   219058.16  562.56   7 0.93686-0.90973 0.30124-0.41022 0.39078-0.27419
   0   2   315051.11  522.47  74-0.88991 0.93061 0.45370-0.34473-0.16131 0.33620
   0   2   318339.49  509.49  94-0.06837 0.10908 0.89818-0.78920-0.43827 0.61316
   0  -2  -315021.93  515.11  81-0.97575 0.93504 0.21681-0.32578-0.25649 0.08161
   0  -2   317873.64  495.35  12 0.85762-0.81691 0.46580-0.57477 0.41164-0.23675
   0   2   4 8499.10  300.13  70-0.83132 0.88559 0.54990-0.44092-0.11493 0.34811
   0   2   410450.82  299.79  99-0.06753 0.12181 0.95290-0.84393-0.30327 0.53645
   0   2  -4 9855.81  293.82  39 0.10084-0.15512 0.95246-0.84349 0.30306-0.53624
   0  -2  -4 9049.12  309.72  81-0.97221 0.91794 0.23274-0.34171-0.25082 0.01764
   0  -2  -4 9925.53  298.35  91-0.06798 0.01371 0.84238-0.95135-0.53572 0.30254
   0  -2   410093.25  294.18  17 0.76865-0.71437 0.59053-0.69951 0.41803-0.18485
   0   2   511933.94  417.28  67-0.76653 0.83437 0.63253-0.52356-0.07037 0.36185
   0   2   515292.70  420.56 102-0.06597 0.13381 0.97957-0.87060-0.20012 0.49159
   0   2  -513028.62  404.76  49-0.25082 0.18298 0.93550-0.82652 0.18364-0.47512
   0  -2  -513226.99  454.21  81-0.97293 0.90509 0.22960-0.33857-0.25195-0.03953
   0  -2  -514925.39  444.31  93-0.06828 0.00043 0.86972-0.97869-0.49127 0.19979
   0  -2   514874.87  431.43  20 0.69499-0.62714 0.66963-0.77861 0.41646-0.12499
   0   2   624259.22  819.71  64-0.69675 0.77816 0.70380-0.59483-0.02741 0.37718
   0   2   631203.26  827.80 104-0.06418 0.14560 0.99237-0.88340-0.11732 0.46709
   0   2  -624470.24  798.19  57-0.51742 0.43601 0.83354-0.72457 0.06783-0.41760
   0  -2  -626260.73  879.99  81-0.97667 0.89525 0.21241-0.32139-0.25804-0.09173
   0  -2  -630406.69  859.43  93-0.06835-0.01306 0.88326-0.99223-0.46704 0.11727
   0   2   7 4328.74  145.82  61-0.62254 0.71753 0.76529-0.65632 0.01421 0.39385
   0   2   7 5338.50  151.34 106-0.06234 0.15733 0.99747-0.88850-0.04779 0.45585
   0   2  -7 4116.96  142.94  64-0.70618 0.61120 0.69502-0.58605-0.03298-0.37509
   0   2  -7 4830.77  148.36 109-0.05932-0.03567 0.99625-0.88728 0.04746-0.45553
   0  -2  -7 4740.99  164.33  82-0.98205 0.88707 0.18425-0.29322-0.26779-0.14028
   0  -2  -7 5314.05  161.62  94-0.06837-0.02662 0.88912-0.99809-0.45602 0.04795
   0  -2   7 5129.97  153.74  22 0.63373-0.53875 0.72418-0.83315 0.41197-0.00391
   0   2   8 6284.99  205.83  58-0.54406 0.65261 0.81805-0.70908 0.05476 0.41160
   0   2   8 7604.67  212.14 108-0.06049 0.16904 0.99779-0.88881 0.01276 0.45360
   0   2  -8 5865.64  204.39  70-0.83756 0.72901 0.54081-0.43184-0.11954-0.34682
   0   2  -8 6903.96  209.51 107-0.06129-0.04726 0.99812-0.88915-0.01269-0.45368
   0  -2  -8 7140.12  223.69  94-0.06837-0.04018 0.89021-0.99919-0.45393-0.01244
   0  -2   8 7007.63  214.78  22 0.64483-0.53628 0.71493-0.82391 0.41297 0.05339
   0   2   9 9221.43  292.79  56-0.46114 0.58327 0.86272-0.75375 0.09445 0.43020
   0   2  -9 9376.10  302.10  76-0.92698 0.80486 0.37455-0.26558-0.19585-0.32881
   0   2  -910227.30  299.75 106-0.06287-0.05925 0.99659-0.88761-0.06665-0.45801
   0  -2  -910727.37  346.82  85-0.99268 0.87056 0.10149-0.21046-0.29472-0.22993
   0  -2  -911036.49  333.69  94-0.06837-0.05376 0.88803-0.99701-0.45809-0.06656
   0  -2   910600.57  323.01  20 0.68030-0.55817 0.68354-0.79251 0.41562 0.10904
   0   2  10 3893.15  134.63  53-0.37339 0.50908 0.89956-0.79059 0.13350 0.44945
   0   2 -10 4455.01  136.52 104-0.06415-0.07154 0.99250-0.88353-0.11613-0.46682
   0  -2 -10 4299.07  151.60  86-0.99552 0.85983 0.04841-0.15738-0.31071-0.27224
   0  -2 -10 4810.43  146.28  93-0.06835-0.06734 0.88339-0.99237-0.46680-0.11615
   0  -2  10 4543.61  136.94  18 0.74084-0.60515 0.62241-0.73138 0.41801 0.16494
   0   2  11 1543.66   58.02  50-0.28009 0.42935 0.92845-0.81947 0.17210 0.46914
   0   2 -11 1778.53   60.98 103-0.06521-0.08405 0.98634-0.87737-0.16226-0.47898
   0  -2 -11 1589.90   59.44  88-0.99502 0.84576-0.01235-0.09662-0.32778-0.31346
   0  -2 -11 1644.23   58.37  93-0.06832-0.08094 0.87676-0.98573-0.47888-0.16237
   0  -2  11 1640.06   50.21  13 0.83960-0.69034 0.49456-0.60353 0.41393 0.22732
   0   2  12 7214.62  252.33  47-0.18012 0.34295 0.94879-0.83982 0.21046 0.48908
   0   2 -12 8206.72  247.66 102-0.06607-0.09676 0.97841-0.86943-0.20584-0.49370
   0  -2 -12 7970.73  283.41  90-0.98962 0.82679-0.08133-0.02765-0.34559-0.35395
   0  -2 -12 8877.48  261.44  92-0.06827-0.09456 0.86840-0.97738-0.49354-0.20601
   0   2  13 2555.68   85.24   2 0.97715-0.80075 0.15977-0.05080 0.36378 0.39406
   0   2 -13 2413.09   88.54 100-0.06678-0.10962 0.96886-0.85989-0.24744-0.51040
   0  -2 -13 2636.95   97.29  92-0.06818-0.10822 0.85848-0.96746-0.51020-0.24764
   0   2 -14 1396.14   69.34  99-0.06734-0.12263 0.95779-0.84882-0.28745-0.52868
   0  -2 -14 1477.99   71.23  91-0.06805-0.12192 0.84708-0.95606-0.52845-0.28769
   0   2 -15 1968.86   98.05  98-0.06778-0.13576 0.94526-0.83629-0.32620-0.54822
   0   3   0    9.28    3.23  85-0.99410 0.99410 0.08173 0.08173-0.30079 0.30079
   0  -3   0   31.52    3.64  90-0.98957 0.98957-0.08173-0.08173-0.34569 0.34569
   0   3   1  866.84   30.45  82-0.98152 0.99509 0.18726-0.02380-0.26676 0.32505
   0   3  -1  897.41   30.73   4 0.96102-0.97459 0.22676-0.06330 0.37753-0.43582
   0   3  -1  909.82   30.01  88-0.99436 0.98079-0.02609 0.18955-0.33146 0.27317
   0  -3  -1  609.51   21.59  87-0.99579 0.98222 0.02144-0.18490-0.31845 0.26015
   0   3   237780.12 1158.41  79-0.95769 0.98482 0.28771-0.12425-0.23049 0.34708
   0  -3  -236226.54 1111.18  85-0.99359 0.96645 0.08954-0.25300-0.29841 0.18182
   0   3   3 5414.10  178.79  76-0.92403 0.96474 0.38164-0.21818-0.19288 0.36776
   0   3  -3 5799.25  172.32  18 0.74075-0.78146 0.62251-0.45905 0.41801-0.59289
   0  -3   3 6138.29  191.29   5 0.96036-0.91965 0.22912-0.39257 0.37798-0.20309
   0   3   517497.48  614.87  70-0.83254 0.90038 0.54814-0.38468-0.11583 0.40730
   0   3   521862.03  611.50  98-0.06787 0.13572 0.94163-0.77817-0.33649 0.62797
   0   3  -520082.58  601.91  36 0.20625-0.27409 0.93387-0.77041 0.33214-0.62362
   0  -3  -519399.08  640.33  83-0.98683 0.91898 0.15398-0.31744-0.27793-0.01355
   0  -3   521265.07  611.05   9 0.90626-0.83842 0.37451-0.53797 0.40160-0.11012
   0   3   6 1975.82   74.20  67-0.77670 0.85811 0.62077-0.45731-0.07703 0.42680
   0   3   6 2490.43   75.39 100-0.06667 0.14808 0.97059-0.80713-0.24051 0.59028
   0   3  -6 2252.64   70.40  45-0.11479 0.03338 0.95655-0.79309 0.23395-0.58372
   0  -3  -6 2389.12   88.10  83-0.98804 0.90663 0.14504-0.30850-0.28086-0.06891
   0  -3   6 2938.92   82.47  10 0.88692-0.80550 0.41365-0.57711 0.40639-0.05662
   0   3   7 2547.70   89.51  65-0.71501 0.80999 0.68658-0.52312-0.03825 0.44632
   0   3   7 3271.92   92.09 103-0.06513 0.16011 0.98692-0.82346-0.15856 0.56663
   0   3  -7 2517.46   85.38  54-0.40878 0.31379 0.88590-0.72244 0.11810-0.52616
   0  -3  -7 2881.82   97.06  84-0.99036 0.89538 0.12567-0.28913-0.28711-0.12095
   0  -3   7 3049.07   91.24  11 0.87972-0.78473 0.42717-0.59063 0.40788 0.00018
   0   3   813506.68  446.44  62-0.64781 0.75637 0.74576-0.58230 0.00044 0.46592
   0   3   816807.83  449.48 105-0.06342 0.17197 0.99522-0.83176-0.08700 0.55336
   0   3  -812847.68  437.30  62-0.65103 0.54247 0.74318-0.57972-0.00134-0.46502
   0  -3  -815017.37  489.79  85-0.99301 0.88445 0.09744-0.26090-0.29598-0.17038
   0  -3   815878.33  464.93  10 0.88784-0.77928 0.41189-0.57535 0.40619 0.06017
   0   3   9 2227.19   77.25  59-0.57523 0.69735 0.79843-0.63497 0.03904 0.48562
   0   3   9 2662.64   84.28 107-0.06162 0.18374 0.99806-0.83460-0.02316 0.54782
   0   3  -9 2199.22   75.78  70-0.83670 0.71458 0.54207-0.37861-0.11891-0.40575
   0   3  -9 2595.73   80.96 108-0.06015-0.06197 0.99747-0.83401 0.02297-0.54763
   0  -3  -9 2299.99   80.36  86-0.99511 0.87299 0.06135-0.22481-0.30690-0.21775
   0  -3   9 2520.91   74.25   9 0.91369-0.79157 0.35820-0.52166 0.39939 0.12527
   0   3  1011463.09  407.34  57-0.49716 0.63285 0.84459-0.68113 0.07757 0.50538
   0   3  1014104.58  430.31 109-0.05975 0.19544 0.99695-0.83349 0.03485 0.54810
   0   3 -1014046.48  413.13 107-0.06196-0.07373 0.99786-0.83440-0.03459-0.54836
   0  -3 -1013467.60  422.50  87-0.99577 0.86008 0.01796-0.18142-0.31943-0.26352
   0   3  11 2879.95  102.08  54-0.41328 0.56254 0.88405-0.72059 0.11610 0.52514
   0   3 -11 3228.13  108.06 105-0.06344-0.08582 0.99516-0.83170-0.08778-0.55346
   0  -3 -11 3751.02  120.45  89-0.99397 0.84471-0.03253-0.13093-0.33317-0.30808
   0   3  12 1177.56   45.91  51-0.32293 0.48576 0.91642-0.75296 0.15473 0.54481
   0   3 -12 1293.87   50.48 104-0.06466-0.09817 0.98993-0.82647-0.13756-0.56199
   0   3  13 2666.59   96.93   2 0.97793-0.80153 0.15587 0.00759 0.36293 0.39491
   0   3 -13 2673.51   97.80 102-0.06567-0.11073 0.98253-0.81907-0.18462-0.57321
   0   3 -14 2712.86  123.09 101-0.06649-0.12348 0.97321-0.80975-0.22951-0.58662
   0   3 -15 2753.53  124.85 100-0.06714-0.13639 0.96211-0.79865-0.27264-0.60179
   0   4   033042.95 1033.46   1 0.98600-0.98600 0.10897 0.10897 0.35225-0.35225
   0   4   034224.09 1034.48  84-0.99203 0.99203 0.10897 0.10897-0.29239 0.29239
   0   4   1 2436.85   81.50  82-0.98138 0.99495 0.18805 0.02990-0.26649 0.32478
   0   4  -1 2562.59   81.54   4 0.96362-0.97719 0.21725 0.00069 0.37568-0.43397
   0   4  -1 2569.88   80.95  87-0.99578 0.98221 0.03243 0.18552-0.31533 0.25703
   0  -4  -1 2335.95   77.91  88-0.99425 0.98068-0.02798-0.18997-0.33196 0.27367
   0   4   2 1466.92   52.87  80-0.96345 0.99058 0.26753-0.04958-0.23810 0.35469
   0   4  -2 1698.99   52.18  89-0.99355 0.96641-0.03897 0.25692-0.33485 0.21826
   0   4   4 7634.40  255.38  75-0.90603 0.96031 0.42165-0.20371-0.17566 0.40884
   0   4  -4 8390.03  245.25  20 0.68545-0.73973 0.67872-0.46077 0.41593-0.64911
   0  -4  -4 7501.84  251.79  85-0.99379 0.93951 0.08654-0.30448-0.29933 0.06615
   0  -4   4 8379.56  244.63   2 0.97826-0.92399 0.15419-0.37213 0.36256-0.12938
   0   4   519394.87  676.71  72-0.86714 0.93499 0.49429-0.27635-0.14238 0.43385
   0   4   523789.13  666.49  94-0.06837 0.13622 0.89595-0.67801-0.44271 0.73419
   0   4  -521725.00  656.57  27 0.48158-0.54943 0.82787-0.60992 0.39180-0.68328
   0  -4  -521328.25  694.25  85-0.99330 0.92545 0.09356-0.31150-0.29718 0.00570
   0  -4   523254.88  676.54   3 0.97011-0.90227 0.19166-0.40961 0.37053-0.07906
   0   4   6 1283.15   46.00  70-0.82192 0.90334 0.56314-0.34519-0.10811 0.45788
   0   4   6 1469.13   45.15  97-0.06792 0.14934 0.93941-0.72147-0.34257 0.69234
   0   4  -6 1231.08   42.76  35 0.22339-0.30480 0.92977-0.71183 0.33656-0.68634
   0  -4  -6 1347.41   45.50  85-0.99360 0.91219 0.08936-0.30730-0.29847-0.05130
   0  -4   6 1258.75   41.88   4 0.96517-0.88375 0.21142-0.42937 0.37453-0.02476
   0   4   7 6590.67  227.47  67-0.77067 0.86565 0.62779-0.40985-0.07307 0.48113
   0   4   7 8137.88  229.34 100-0.06688 0.16187 0.96710-0.74915-0.25429 0.66235
   0   4  -7 7027.07  222.46  44-0.06738-0.02760 0.95953-0.74158 0.25024-0.65831
   0  -4  -7 7671.26  245.72  85-0.99445 0.89946 0.07564-0.29359-0.30263-0.10543
   0  -4   7 7898.72  239.21   4 0.96566-0.87067 0.20955-0.42750 0.37416 0.03391
   0   4   8 4354.43  154.40  65-0.71359 0.82214 0.68795-0.47001-0.03740 0.50376
   0   4   8 5492.49  158.09 102-0.06549 0.17404 0.98410-0.76616-0.17580 0.64216
   0   4  -8 4672.70  147.72  53-0.36269 0.25413 0.90339-0.68545 0.13808-0.60444
   0  -4  -8 5462.60  179.04  86-0.99538 0.88682 0.05364-0.27159-0.30918-0.15718
   0  -4   8 5749.49  173.01   3 0.97293-0.86437 0.17953-0.39748 0.36801 0.09835
   0   4   9 9101.15  314.60  62-0.65078 0.77291 0.74338-0.52543-0.00121 0.52586
   0   4   911842.99  318.81 105-0.06388 0.18601 0.99363-0.77568-0.10516 0.62982
   0   4  -9 9029.69  304.52  62-0.63987 0.51775 0.75205-0.53410 0.00481-0.52947
   0  -4  -910923.47  342.04  87-0.99580 0.87368 0.02423-0.24217-0.31766-0.20700
   0   4  10 6567.97  234.62  60-0.58222 0.71791 0.79380-0.57585 0.03544 0.54751
   0   4  10 7898.65  247.59 106-0.06214 0.19783 0.99770-0.77975-0.04079 0.62374
   0   4 -10 7732.77  237.02 109-0.05956-0.07613 0.99666-0.77872 0.04040-0.62335
   0   4  11 6478.64  235.63  57-0.50770 0.65696 0.83892-0.62098 0.07253 0.56872
   0   4 -11 8081.82  239.66 107-0.06147-0.08779 0.99810-0.78015-0.01843-0.62282
   0  -4 -11 7509.27  242.50  89-0.99229 0.84303-0.05496-0.16299-0.33898-0.30227
   0   4  12  536.85   23.40   1 0.98665-0.82382 0.10445 0.11350 0.35118 0.34836
   0   4  12  442.57   20.02  55-0.42681 0.58964 0.87833-0.66039 0.11007 0.58947
   0   4 -12  522.28   27.70 105-0.06305-0.09978 0.99618-0.77824-0.07336-0.62619
   0   4  13 1287.50   46.67   2 0.97694-0.80054 0.16082 0.05713 0.36401 0.39383
   0   4 -13 1208.94   50.82 104-0.06437-0.11203 0.99148-0.77353-0.12512-0.63272
   0   4 -14 3417.19  149.62 102-0.06546-0.12451 0.98436-0.76641-0.17430-0.64184
   0   4 -15 2157.59  107.21 101-0.06635-0.13719 0.97508-0.75713-0.22134-0.65308
   0   5   0    8.76    4.58   2 0.98161-0.98161 0.13622 0.13622 0.35855-0.35855
   0   5   0  118.61    7.75  84-0.98915 0.98915 0.13622 0.13622-0.28372 0.28372
   0   5   1   31.46    5.57  82-0.97941 0.99298 0.19869 0.07374-0.26282 0.32112
   0   5  -1    3.60    4.40   4 0.96204-0.97561 0.22308 0.04935 0.37682-0.43511
   0   5  -1   63.82    5.17  85-0.99433 0.98076 0.07784 0.19459-0.30197 0.24368
   0  -5  -1    3.98    4.98  90-0.99095 0.97738-0.06915-0.20328-0.34257 0.28427
   0   5   251254.72 1640.88  80-0.96449 0.99163 0.26367 0.00876-0.23953 0.35612
   0   5  -255821.67 1638.18  87-0.99580 0.96866 0.02536 0.24708-0.31734 0.20075
   0  -5  -251946.93 1594.09  88-0.99468 0.96754-0.02000-0.25243-0.32984 0.21325
   0   5   3 9079.26  289.96  78-0.94404 0.98474 0.32979-0.05736-0.21411 0.38899
   0   5  -3 9286.64  287.29  88-0.99471 0.95400-0.01926 0.29169-0.32964 0.15476
   0  -5  -456877.90 1746.39  87-0.99577 0.94149 0.03360-0.30603-0.31499 0.08181
   0   5   5 5811.81  210.38  73-0.88595 0.95380 0.46111-0.18867-0.15793 0.44940
   0   5   5 6752.59  209.15  91-0.06809 0.13594 0.85097-0.57854-0.52232 0.81380
   0   5  -5 6958.68  205.08  22 0.62418-0.69202 0.73193-0.45950 0.41106-0.70253
   0   5  -5 7107.44  213.12  90-0.99019 0.92234-0.07627 0.34870-0.34434 0.05287
   0  -5  -5 5977.14  190.08  86-0.99565 0.92781 0.04221-0.31465-0.31251 0.02103
   0   5   6 1157.04   46.22  71-0.84830 0.92972 0.52462-0.25219-0.12764 0.47741
   0   5   6 1400.57   47.19  95-0.06835 0.14977 0.90512-0.63269-0.42401 0.77378
   0   5  -6 1360.92   43.10  29 0.43384-0.51526 0.85293-0.58049 0.38335-0.73312
   0   5  -6 1470.21   44.87  90-0.98934 0.90793-0.08369 0.35613-0.34617-0.00360
   0  -5  -6 1363.39   48.59  86-0.99567 0.91426 0.04095-0.31338-0.31288-0.03689
   0   5   7  590.54   24.76  69-0.80498 0.89996 0.58585-0.31341-0.09615 0.50421
   0   5   7  693.11   26.68  98-0.06785 0.16284 0.94244-0.67001-0.33422 0.74228
   0   5  -7  630.60   22.67  36 0.19740-0.29239 0.93586-0.66343 0.32982-0.73789
   0   5  -7  744.59   23.38  90-0.99059 0.89561-0.07257 0.34500-0.34342-0.06464
   0  -5  -7  758.44   28.16  87-0.99578 0.90080 0.03107-0.30350-0.31571-0.09235
   0   5   818964.10  584.71  67-0.75601 0.86457 0.64428-0.37185-0.06361 0.52997
   0   5   9 4779.17  170.91  64-0.70141 0.82354 0.69949-0.42706-0.03016 0.55481
   0   5   9 5836.87  178.37 102-0.06553 0.18765 0.98376-0.71133-0.17777 0.70242
   0   5  -9 4703.31  160.57  53-0.37113 0.24901 0.90038-0.62795 0.13447-0.65913
   0   5  -9 5864.14  170.48  87-0.99574 0.87362 0.03628 0.23615-0.31422-0.21043
   0  -5  -9 5344.43  169.78  88-0.99508 0.87296-0.01091-0.26152-0.32739-0.19726
   0   5  1013041.49  454.95  62-0.64111 0.77680 0.75108-0.47864 0.00413 0.57882
   0   5  1015760.57  472.62 104-0.06398 0.19967 0.99324-0.72081-0.10904 0.69199
   0  -5 -1015794.49  494.63  89-0.99334 0.85765-0.04181-0.23062-0.33559-0.24736
   0   5  11 2346.11   78.98  59-0.57492 0.72418 0.79864-0.52621 0.03919 0.60205
   0   5 -11 2499.46   86.11 109-0.05941-0.08985 0.99641-0.72398 0.04483-0.68607
   0  -5 -11 2828.94   96.59  90-0.98990 0.84064-0.07887-0.19356-0.34499-0.29626
   0   5  12  401.00   19.48   1 0.98400-0.82117 0.12201 0.15042 0.35530 0.34424
   0   5  12  339.57   16.76  57-0.50252 0.66535 0.84173-0.56930 0.07501 0.62453
   0   5 -12  419.88   22.94 107-0.06134-0.10149 0.99812-0.72568-0.01411-0.68543
   0   5  13  726.01   31.23   3 0.97472-0.79832 0.17137 0.10106 0.36628 0.39156
   0   5 -13  683.33   34.00 106-0.06295-0.11344 0.99641-0.72398-0.06969-0.68815
   0   5 -14 1908.33   92.87 104-0.06431-0.12566 0.99179-0.71936-0.12247-0.69366
   0   5 -15 3485.60  153.89 103-0.06543-0.13811 0.98460-0.71217-0.17290-0.70153
   0   6   0 9618.89  302.31   3 0.97640-0.97640 0.16346 0.16346 0.36458-0.36458
   0   6   0 9629.49  300.37  83-0.98544 0.98544 0.16346 0.16346-0.27479 0.27479
   0   6   119546.84  620.18   1 0.98643-0.97286 0.10597 0.22095 0.35154-0.29325
   0   6   120297.43  616.19  81-0.97623 0.98980 0.21454 0.11238-0.25729 0.31559
   0   6  -119706.15  618.48   5 0.95830-0.97187 0.23630 0.09062 0.37935-0.43764
   0   6  -120470.80  616.12  84-0.99127 0.97770 0.11697 0.20995-0.28988 0.23158
   0   6   218048.21  563.98  79-0.96305 0.99019 0.26897 0.05795-0.23756 0.35415
   0   6  -218452.65  563.36  85-0.99441 0.96727 0.07640 0.25052-0.30240 0.18581
   0   6   323142.20  732.53  78-0.94548 0.98619 0.32565 0.00127-0.21575 0.39064
   0   6  -322999.98  719.09  11 0.87899-0.91970 0.42851-0.10159 0.40803-0.58291
   0   6  -324737.81  728.38  86-0.99563 0.95493 0.04322 0.28370-0.31222 0.13733
   0  -6  -322349.43  697.74  89-0.99400 0.95330-0.03207-0.29484-0.33305 0.15816
   0   6   4 3003.48  101.30  76-0.92320 0.97748 0.38360-0.05668-0.19205 0.42523
   0   6  -4 3175.38   99.10  87-0.99578 0.94150 0.01899 0.30793-0.31914 0.08596
   0  -6  -4 2756.98   91.55  88-0.99501 0.94073-0.01275-0.31417-0.32789 0.09471
   0   6   521780.96  714.17  74-0.89600 0.96384 0.44196-0.11504-0.16663 0.45811
   0   6  -523041.10  695.77  20 0.69983-0.76768 0.66493-0.33801 0.41671-0.70818
   0   6  -524849.92  734.94  87-0.99558 0.92774 0.00550 0.32141-0.32290 0.03142
   0  -6  -522503.69  695.51  88-0.99535 0.92750-0.00334-0.32358-0.32533 0.03386
   0   6   6 6340.52  219.22  72-0.86373 0.94515 0.49998-0.17307-0.13965 0.48942
   0   6   6 7233.88  216.61  93-0.06829 0.14971 0.87198-0.54506-0.48734 0.83711
   0   6  -6 6541.36  207.69  25 0.55635-0.63777 0.78187-0.45495 0.40312-0.75289
   0   6  -6 7587.87  225.81  87-0.99557 0.91415 0.00493 0.32199-0.32306-0.02671
   0  -6  -6 6453.38  203.60  88-0.99537 0.91395-0.00269-0.32423-0.32515-0.02462
   0   6   7 1955.01   74.27  70-0.82630 0.92128 0.55703-0.23011-0.11127 0.51934
   0   6   7 2295.09   75.56  96-0.06828 0.16327 0.91649-0.58957-0.39925 0.80732
   0   6  -7 2271.98   70.94  31 0.37128-0.46627 0.88121-0.55429 0.37099-0.77905
   0   6  -7 2391.94   74.56  87-0.99578 0.90080 0.02021 0.30671-0.31879-0.08927
   0  -6  -7 2187.16   73.02  88-0.99512 0.90014-0.00984-0.31708-0.32710-0.08096
   0   6   8 2913.09  113.22  68-0.78362 0.89218 0.61253-0.28561-0.08162 0.54798
   0   6   8 3725.27  117.06  98-0.06768 0.17624 0.94839-0.62147-0.31705 0.78341
   0   6  -8 3420.27  108.83  38 0.14442-0.25297 0.94612-0.61921 0.31547-0.78183
   0   6  -8 3726.75  113.52  86-0.99530 0.88675 0.05606 0.27086-0.30847-0.15789
   0  -6  -8 3954.68  127.93  88-0.99447 0.88592-0.02403-0.30288-0.33092-0.13544
   0   6   913881.15  485.58  66-0.73561 0.85773 0.66599-0.33907-0.05081 0.57546
   0   6   916919.80  484.13 100-0.06667 0.18879 0.97057-0.64365-0.24059 0.76524
   0  -6  -915956.83  498.61  89-0.99313 0.87101-0.04468-0.28224-0.33634-0.18832
   0   6  10 4166.98  135.58  63-0.68213 0.81782 0.71695-0.39003-0.01892 0.60187
   0   6 -10 3824.83  128.14  55-0.42995 0.29426 0.87697-0.55005 0.10866-0.69161
   0   6 -10 4510.35  135.40  80-0.97008 0.83439 0.24175 0.08517-0.24757-0.33538
   0  -6 -10 4917.73  161.04  90-0.99072 0.85503-0.07137-0.25555-0.34312-0.23983
   0   6  11 2154.03   74.03   1 0.98674-0.83748 0.10382 0.22310 0.35103 0.29022
   0   6  11 1826.92   72.87  61-0.62299 0.77226 0.76495-0.43804 0.01397 0.62728
   0   6  12 2338.86   84.83   2 0.98059-0.81776 0.14192 0.18500 0.35984 0.33971
   0   6  12 1836.72   78.47  59-0.55790 0.72073 0.80954-0.48263 0.04783 0.65171
   0   6 -12 2373.50   83.89 109-0.05959-0.10324 0.99671-0.66979 0.03963-0.73917
   0   6  13  369.04   22.43   3 0.97151-0.79511 0.18574 0.14118 0.36931 0.38853
   0   6 -13  366.45   24.51 107-0.06148-0.11492 0.99810-0.67118-0.01887-0.73897
   0   6 -14 1460.75   76.07 105-0.06309-0.12688 0.99611-0.66919-0.07453-0.74160
   0   7   130794.16  997.63   2 0.98090-0.96733 0.14022 0.24119 0.35945-0.30116
   0   7   133538.57 1011.09  81-0.97205 0.98562 0.23345 0.14795-0.25056 0.30886
   0   7  -133151.75  992.63  83-0.98702 0.97345 0.15261 0.22880-0.27838 0.22008
   0   7   219403.13  632.26   1 0.98708-0.95994 0.10139 0.28001 0.35045-0.23386
   0   7   220650.97  629.30  79-0.95998 0.98712 0.27989 0.10152-0.23346 0.35005
   0   7  -220535.38  634.88   8 0.92597-0.95310 0.32933 0.05208 0.39520-0.51179
   0   7  -221226.46  626.04  84-0.99094 0.96380 0.12023 0.26118-0.28884 0.17225
   0   7   3 1305.30   45.42  78-0.94428 0.98499 0.32910 0.05231-0.21438 0.38927
   0   7  -3 1303.21   45.96  10 0.88499-0.92569 0.41733-0.03593 0.40681-0.58169
   0   7  -3 1279.89   43.90  85-0.99322 0.95251 0.09469 0.28671-0.29683 0.12194
   0  -7  -3 1489.68   51.65  90-0.99052 0.94981-0.07325-0.30815-0.34359 0.16871
   0   7   4 8239.47  264.96  76-0.92461 0.97889 0.38026 0.00115-0.19346 0.42664
   0   7  -4 8305.71  255.64  14 0.82533-0.87960 0.51590-0.13450 0.41533-0.64851
   0   7  -4 8589.99  260.51  85-0.99436 0.94008 0.07726 0.30415-0.30215 0.06897
   0  -7  -4 8252.14  260.40  89-0.99231 0.93803-0.05477-0.32664-0.33893 0.10575
   0   7   5 8885.29  288.40  74-0.90069 0.96854 0.43261-0.05121-0.17081 0.46229
   0   7  -5 8704.22  275.39  18 0.74164-0.80948 0.62154-0.24013 0.41802-0.70950
   0   7  -5 9719.37  286.78  86-0.99477 0.92692 0.06936 0.31205-0.30452 0.01304
   0  -7  -5 9026.83  282.87  89-0.99311 0.92526-0.04498-0.33642-0.33642 0.04494
   0   7   6 3162.57  111.13  72-0.87231 0.95373 0.48549-0.10408-0.14656 0.49633
   0   7   6 3422.26  107.36  91-0.06798 0.14940 0.84238-0.46097-0.53573 0.88550
   0   7  -6 3117.44  101.25  22 0.62852-0.70993 0.72843-0.34703 0.41148-0.76125
   0   7  -6 3360.76  107.62  85-0.99460 0.91318 0.07275 0.30865-0.30350-0.04627
   0  -7  -6 3536.63  114.60  89-0.99325 0.91184-0.04303-0.33837-0.33591-0.01386
   0   7   710364.00  355.53  71-0.83928 0.93427 0.53827-0.15686-0.12083 0.52889
   0   7   711688.11  353.54  94-0.06837 0.16336 0.89166-0.51026-0.45113 0.85920
   0   7  -711290.90  336.91  27 0.48115-0.57613 0.82811-0.44670 0.39173-0.79979
   0   7  -711278.07  354.20  85-0.99357 0.89858 0.08982 0.29159-0.29833-0.10974
   0  -7  -711005.45  345.43  89-0.99286 0.89787-0.04818-0.33322-0.33724-0.07082
   0   7   811262.95  394.71  69-0.80145 0.91000 0.59040-0.20899-0.09371 0.56007
   0   7   813504.26  384.64  96-0.06813 0.17669 0.92870-0.54729-0.37037 0.83674
   0   7  -812176.08  380.97  33 0.29584-0.40439 0.90903-0.52763 0.35429-0.82065
   0   7  -812662.86  395.57  84-0.99053 0.88197 0.12418 0.25723-0.28759-0.17877
   0  -7  -812391.11  387.27  89-0.99186 0.88330-0.05982-0.32158-0.34022-0.12614
   0   7   9 1673.70   65.87  67-0.75864 0.88077 0.64138-0.25997-0.06529 0.58995
   0   7   9 1990.72   70.84  99-0.06742 0.18954 0.95584-0.57443-0.29390 0.81855
   0   7  -9 1674.48   59.27  40 0.06977-0.19190 0.95584-0.57443 0.29390-0.81855
   0   7  -9 1868.53   62.96  82-0.98240 0.86027 0.18227 0.19913-0.26846-0.25620
   0  -7  -9 2005.16   69.80  90-0.99006 0.86793-0.07748-0.30393-0.34464-0.18002
   0   7  10 3526.84  123.64  65-0.71070 0.84639 0.69072-0.30932-0.03567 0.61862
   0   7 -10 3507.94  115.69  48-0.20249 0.06680 0.94515-0.56374 0.20213-0.78508
   0   7 -10 3711.12  121.15  79-0.96032 0.82463 0.27868 0.10272-0.23391-0.34904
   0   7  11 3785.53  116.08   1 0.98277-0.83351 0.12950 0.25190 0.35702 0.28422
   0   7  11 3124.65  109.21  62-0.65740 0.80666 0.73799-0.35658-0.00489 0.64614
   0   7 -11 2998.94  102.11  59-0.56080 0.41154 0.80772-0.42631 0.04637-0.68762
   0   7  12 1243.53   44.50   3 0.97638-0.81355 0.16352 0.21789 0.36459 0.33495
   0   7  12  937.99   45.42  60-0.59845 0.76128 0.78270-0.40129 0.02700 0.67254
   0   7  13 1742.98   84.72   4 0.96737-0.79097 0.20284 0.17857 0.37281 0.38503
   0   7 -13 1821.02   86.95 108-0.06002-0.11638 0.99731-0.61590 0.02703-0.78487
   0   7 -14  948.61   52.57 107-0.06185-0.12812 0.99794-0.61654-0.03082-0.78532
   0   8   1  201.68   13.46  80-0.96694 0.98051 0.25434 0.18155-0.24298 0.30127
   0   8  -1  194.33   12.47  82-0.98172 0.96816 0.18612 0.24978-0.26715 0.20885
   0   8   2 6775.46  221.99   2 0.98137-0.95424 0.13755 0.29834 0.35885-0.24226
   0   8   2 7148.54  222.04  79-0.95564 0.98277 0.29450 0.14140-0.22790 0.34449
   0   8  -2 7213.76  223.02   8 0.92170-0.94884 0.33966 0.09624 0.39674-0.51333
   0   8  -2 7081.53  220.41  83-0.98600 0.95887 0.15971 0.27619-0.27603 0.15944
   0   8   3 3445.07  118.92   1 0.98563-0.94492 0.11146 0.32443 0.35284-0.17795
   0   8   3 3785.71  121.34  77-0.94123 0.98194 0.33767 0.09822-0.21096 0.38584
   0   8  -3 3849.47  124.02  10 0.88558-0.92629 0.41619 0.01970 0.40668-0.58157
   0   8  -3 3696.85  121.99  83-0.98873 0.94802 0.13964 0.29625-0.28262 0.10773
   0   8   4 3108.96  110.62  76-0.92339 0.97767 0.38315 0.05274-0.19224 0.42542
   0   8  -4 3374.23  109.40  13 0.83470-0.88898 0.50202-0.06613 0.41445-0.64763
   0   8  -4 3555.97  106.53  84-0.99022 0.93595 0.12694 0.30895-0.28670 0.05352
   0   8   5 2190.00   75.64  74-0.90183 0.96968 0.43031 0.00559-0.17184 0.46331
   0   8  -5 2002.89   68.68  17 0.76493-0.83277 0.59496-0.15907 0.41807-0.70955
   0   8  -5 2182.55   69.10  84-0.99067 0.92283 0.12280 0.31309-0.28803-0.00345
   0  -8  -5 2372.38   79.42  90-0.98932 0.92147-0.08389-0.35200-0.34622 0.05474
   0   8   614662.09  489.03  73-0.87631 0.95773 0.47852-0.04263-0.14984 0.49961
   0   8  -615576.40  466.78  21 0.67179-0.75321 0.69133-0.25544 0.41506-0.76483
   0   8  -615748.71  477.65  84-0.99003 0.90862 0.12866 0.30723-0.28615-0.06362
   0  -8  -615361.92  480.41  90-0.98965 0.90824-0.08103-0.35486-0.34552-0.00425
   0   8   7 2074.29   80.23  71-0.84660 0.94159 0.52723-0.09134-0.12634 0.53441
   0   8   7 2310.42   76.06  93-0.06827 0.16326 0.86939-0.43350-0.49183 0.89990
   0   8  -7 2249.01   72.46  25 0.55074-0.64573 0.78563-0.34974 0.40236-0.81042
   0   8  -7 2388.09   77.93  83-0.98786 0.89287 0.14646 0.28943-0.28040-0.12767
   0  -8  -7 1959.56   66.98  90-0.98923 0.89424-0.08466-0.35123-0.34641-0.06166
   0   8   8 3508.86  129.48  69-0.81251 0.92106 0.57593-0.14004-0.10142 0.56778
   0   8   8 3913.06  132.55  95-0.06833 0.17688 0.90998-0.47409-0.41364 0.88001
   0   8  -8 3631.60  120.46  30 0.39733-0.50588 0.87004-0.43414 0.37631-0.84267
   0   8  -8 3858.14  125.27  82-0.98295 0.87440 0.17902 0.25687-0.26956-0.19680
   0   8   9  341.06   19.33   1 0.98592-0.86379 0.10955 0.32635 0.35239 0.17227
   0   8   9  306.65   18.85  67-0.77383 0.89595 0.62413-0.18824-0.07514 0.59979
   0   8  -9  301.38   14.14  36 0.20698-0.32910 0.93370-0.49781 0.33233-0.85699
   0   8  -9  310.63   13.33  81-0.97259 0.85047 0.23108 0.20481-0.25142-0.27324
   0   8  10 3151.35   98.19   1 0.98267-0.84698 0.13010 0.30579 0.35716 0.22579
   0   8  10 2446.32   95.82  65-0.73035 0.86604 0.67137-0.23548-0.04757 0.63052
   0   8 -10 2711.28   89.80  43-0.02700-0.10869 0.96033-0.52444 0.26363-0.84658
   0   8 -10 2773.42   96.91  78-0.95006 0.81437 0.31207 0.12382-0.22110-0.36185
   0   8  11 1946.95   74.64   2 0.97796-0.82869 0.15575 0.28014 0.36290 0.27834
   0   8  12 2663.82  122.98   3 0.97136-0.80853 0.18638 0.24951 0.36944 0.33010
   0   8  13 1015.15   52.82   4 0.96234-0.78595 0.22197 0.21392 0.37660 0.38124
   0   9   126397.56  843.88   4 0.96700-0.95343 0.20430 0.28608 0.37311-0.31481
   0   9  -127966.82  847.17   7 0.93915-0.95272 0.29499 0.19539 0.38976-0.44805
   0   9  -128443.71  856.49  81-0.97545 0.96188 0.21822 0.27216-0.25599 0.19770
   0   9   2  504.38   22.92   3 0.97460-0.94746 0.17194 0.31844 0.36640-0.24981
   0   9   2  489.21   21.16  78-0.95020 0.97733 0.31165 0.17872-0.22126 0.33785
   0   9  -2  410.13   22.84   8 0.91561-0.94275 0.35386 0.13652 0.39878-0.51537
   0   9  -2  411.66   20.39  82-0.97985 0.95271 0.19637 0.29401-0.26363 0.14704
   0   9   3  732.11   30.54   2 0.97953-0.93883 0.14759 0.34278 0.36110-0.18622
   0   9   3  762.37   31.71  77-0.93672 0.97743 0.34985 0.14053-0.20603 0.38092
   0   9  -3  720.42   28.89  11 0.88271-0.92341 0.42163 0.06875 0.40728-0.58217
   0   9  -3  758.46   28.78  82-0.98272 0.94201 0.18041 0.30997-0.26909 0.09420
   0   9   4 1523.96   52.41   2 0.98256-0.92828 0.13073 0.35965 0.35730-0.12412
   0   9   4 1374.23   53.73  76-0.92022 0.97450 0.39055 0.09983-0.18911 0.42229
   0   9  -4 1412.68   50.23  13 0.83765-0.89192 0.49756-0.00718 0.41414-0.64732
   0   9  -4 1517.47   52.34  82-0.98424 0.92996 0.17119 0.31918-0.27220 0.03902
   0   9   513112.78  435.90   1 0.98420-0.91635 0.12079 0.36958 0.35502-0.06354
   0   9   513046.11  443.71  74-0.90041 0.96825 0.43319 0.05719-0.17056 0.46203
   0   9  -514157.96  427.57  16 0.77717-0.84502 0.58019-0.08982 0.41787-0.70935
   0   9  -515183.79  431.20  83-0.98447 0.91663 0.16973 0.32065-0.27269-0.01878
   0   9   6 1716.82   60.16   1 0.98475-0.90333 0.11729 0.37309 0.35420-0.00443
   0   9   6 1619.02   63.23  73-0.87704 0.95845 0.47724 0.01314-0.15044 0.50021
   0   9  -6 1712.56   57.96  20 0.69763-0.77904 0.66707-0.17670 0.41660-0.76637
   0   9  -6 1748.87   59.26  82-0.98325 0.90184 0.17723 0.31315-0.27017-0.07960
   0   9   7 7822.79  260.75   1 0.98436-0.88938 0.11975 0.37063 0.35478 0.05329
   0   9   7 7362.72  270.98  71-0.84988 0.94486 0.52219-0.03181-0.12884 0.53691
   0   9   7 8271.71  260.23  91-0.06809 0.16307 0.85039-0.36001-0.52325 0.93131
   0   9  -7 8297.95  246.98  23 0.59503-0.69001 0.75444-0.26406 0.40794-0.81601
   0   9  -7 8272.04  257.40  82-0.98005 0.88507 0.19529 0.29509-0.26400-0.14407
   0   9   8  270.18   19.27   1 0.98306-0.87450 0.12779 0.36259 0.35663 0.10973
   0   9   8  228.48   17.17  69-0.81870 0.92725 0.56757-0.07719-0.10580 0.57216
   0   9  -8  315.53   13.58  28 0.46509-0.57364 0.83688-0.34650 0.38898-0.85534
   0   9  -8  291.49   14.44  81-0.97370 0.86515 0.22618 0.26420-0.25317-0.21319
   0   9   9   87.31   11.45   2 0.98074-0.85862 0.14107 0.34931 0.35964 0.16501
   0   9  -9  112.03    7.37  33 0.30296-0.42509 0.90668-0.41631 0.35595-0.88060
   0   9  -9   68.74    7.10  79-0.96179 0.83967 0.27351 0.21687-0.23586-0.28880
   0   9  10  306.91   19.52   2 0.97724-0.84154 0.15935 0.33103 0.36369 0.21926
   0   9 -10  242.11   12.83  39 0.10190-0.23759 0.95233-0.46195 0.30337-0.88632
   0   9  11 2912.02  108.97   3 0.97227-0.82301 0.18243 0.30795 0.36862 0.27263
   0   9  12 1883.14   91.93   4 0.96549-0.80266 0.21021 0.28016 0.37429 0.32525
   0   9  13 1947.92   97.41   5 0.95642-0.78002 0.24268 0.24770 0.38054 0.37729
   0  10   017675.34  561.35   6 0.94701-0.94701 0.27243 0.27243 0.38592-0.38592
   0  10   019006.84  576.91  79-0.96209 0.96209 0.27243 0.27243-0.23626 0.23626
   0  10   1 1647.84   59.48   5 0.95868-0.94511 0.23499 0.30987 0.37910-0.32080
   0  10   1 1761.88   58.07  79-0.95402 0.96759 0.29972 0.24515-0.22589 0.28419
   0  10  -1 1615.56   59.38   7 0.93062-0.94419 0.31764 0.22722 0.39340-0.45170
   0  10  -1 1623.55   60.93  80-0.96820 0.95464 0.24936 0.29550-0.24480 0.18650
   0  10   217771.69  572.91   4 0.96682-0.93968 0.20504 0.33983 0.37325-0.25666
   0  10   218940.04  577.54  78-0.94373 0.97087 0.33065 0.21422-0.21377 0.33036
   0  10  -218937.97  583.32  81-0.97259 0.94545 0.23111 0.31375-0.25141 0.13482
   0  10   3 1972.04   71.74   3 0.97232-0.93162 0.18220 0.36267 0.36857-0.19368
   0  10   3 2009.33   72.89  76-0.93097 0.97168 0.36468 0.18019-0.19995 0.37484
   0  10  -3 1899.98   67.71  11 0.87732-0.91803 0.43157 0.11330 0.40835-0.58323
   0  10  -3 2033.40   72.53  81-0.97542 0.93471 0.21835 0.32652-0.25595 0.08106
   0  10   4 4608.90  151.20   3 0.97585-0.92158 0.16606 0.37880 0.36514-0.13196
   0  10   4 4296.67  156.66  75-0.91548 0.96975 0.40129 0.14357-0.18452 0.41770
   0  10  -4 4769.88  149.94  13 0.83629-0.89056 0.49963 0.04524 0.41428-0.64746
   0  10  -4 4913.59  157.90  81-0.97680 0.92252 0.21181 0.33306-0.25825 0.02507
   0  10   5 1056.30   44.84   2 0.97786-0.91002 0.15621 0.38866 0.36300-0.07153
   0  10   5 1158.22   45.78  74-0.89699 0.96484 0.44000 0.10486-0.16751 0.45898
   0  10  -5 1126.62   41.79  16 0.78228-0.85013 0.57387-0.02900 0.41774-0.70922
   0  10  -5 1190.95   43.86  81-0.97668 0.90884 0.21234 0.33252-0.25806-0.03341
   0  10   614292.16  457.93   2 0.97865-0.89723 0.15223 0.39263 0.36213-0.01236
   0  10   613437.42  466.87  73-0.87527 0.95669 0.48034 0.06452-0.14899 0.49876
   0  10  -614746.20  454.32  19 0.71227-0.79369 0.65255-0.10768 0.41725-0.76702
   0  10  -614942.98  455.75  81-0.97485 0.89343 0.22100 0.32387-0.25501-0.09476
   0  10   7 1226.90   49.35   2 0.97834-0.88336 0.15378 0.39109 0.36247 0.04560
   0  10  -7 1341.98   44.48  22 0.62285-0.71783 0.73299-0.18813 0.41093-0.81899
   0  10  -7 1238.03   48.54  80-0.97071 0.87573 0.23911 0.30575-0.24853-0.15954
   0  10   8 1340.95   53.99   2 0.97700-0.86845 0.16051 0.38435 0.36394 0.10242
   0  10  -8 1339.75   46.25  26 0.51015-0.61870 0.81132-0.26645 0.39642-0.86278
   0  10  -8 1378.38   48.23  79-0.96316 0.85461 0.26855 0.27631-0.23771-0.22865
   0  10   9 1024.86   43.43   3 0.97455-0.85243 0.17217 0.37269 0.36645 0.15821
   0  10  -9 1075.01   39.95  31 0.36957-0.49170 0.88192-0.33705 0.37063-0.89529
   0  10  -9  962.13   40.89  78-0.95003 0.82790 0.31217 0.23269-0.22106-0.30360
   0  10  10  224.11   16.35   3 0.97085-0.83516 0.18854 0.35633 0.36989 0.21306
   0  10  11  928.70   48.16   4 0.96568-0.81642 0.20945 0.33541 0.37414 0.26711
   0  10  12 2635.94  124.73   5 0.95873-0.79590 0.23482 0.31004 0.37907 0.32048
   0  11   0  -10.77    9.81   7 0.93744-0.93744 0.29968 0.29968 0.39053-0.39053
   0  11   0    6.52   10.74  79-0.95403 0.95403 0.29968 0.29968-0.22591 0.22591
   0  11   110248.75  321.68   6 0.94943-0.93586 0.26510 0.33425 0.38463-0.32633
   0  11   110239.05  334.33  78-0.94619 0.95976 0.32358 0.27578-0.21657 0.27487
   0  11  -1 9912.83  320.01   8 0.92109-0.93466 0.34112 0.25823 0.39695-0.45525
   0  11  -110280.24  334.61  79-0.96000 0.94643 0.27980 0.31955-0.23349 0.17520
   0  11   2 2346.54   88.35   5 0.95804-0.93090 0.23719 0.36216 0.37951-0.26292
   0  11   2 2619.90   93.14  77-0.93629 0.96343 0.35100 0.24835-0.20556 0.32215
   0  11  -2 2656.68   87.98  10 0.89911-0.92624 0.38951 0.20984 0.40352-0.52011
   0  11  -2 2528.19   90.48  80-0.96427 0.93713 0.26448 0.33487-0.23923 0.12264
   0  11   3  145.01   14.23   4 0.96405-0.92334 0.21566 0.38369 0.37537-0.20048
   0  11   3  150.20   12.88  76-0.92409 0.96480 0.38149 0.21786-0.19294 0.36783
   0  11  -3   71.69   13.76  11 0.86996-0.91067 0.44473 0.15462 0.40968-0.58457
   0  11  -3  106.76   10.39  80-0.96695 0.92625 0.25429 0.34506-0.24299 0.06811
   0  11   4 5616.04  190.31   4 0.96803-0.91376 0.20020 0.39915 0.37228-0.13910
   0  11  -4 6148.86  190.13  14 0.83179-0.88607 0.50639 0.09296 0.41474-0.64792
   0  11  -4 5861.55  197.57  80-0.96808 0.91380 0.24987 0.34948-0.24461 0.01143
   0  11   5 9019.37  309.01   3 0.97040-0.90255 0.19047 0.40888 0.37029-0.07881
   0  11  -5 9862.39  310.74  16 0.78241-0.85026 0.57371 0.02565 0.41774-0.70922
   0  11  -5 9859.43  312.52  80-0.96755 0.89970 0.25196 0.34739-0.24385-0.04763
   0  11   6 1173.98   45.91   3 0.97141-0.88999 0.18616 0.41319 0.36940-0.01963
   0  11  -6 1094.77   43.48  19 0.71928-0.80070 0.64538-0.04603 0.41750-0.76727
   0  11  -6 1115.71   44.77  80-0.96508 0.88366 0.26148 0.33788-0.24034-0.10943
   0  11   7 3471.01  119.32   3 0.97122-0.87624 0.18697 0.41238 0.36956 0.03850
   0  11  -7 3321.41  118.50  22 0.63947-0.73445 0.71944-0.12009 0.41250-0.82056
   0  11  -7 3336.86  121.85  79-0.96007 0.86509 0.27956 0.31980-0.23358-0.17448
   0  11   8 1138.25   46.79   3 0.96988-0.86133 0.19264 0.40671 0.37074 0.09563
   0  11  -8 1074.84   37.80  25 0.53955-0.64810 0.79298-0.19363 0.40079-0.86716
   0  11  -8  859.61   40.75  78-0.95146 0.84290 0.30778 0.29158-0.22277-0.24359
   0  11   9  564.36   29.01   4 0.96735-0.84522 0.20294 0.39641 0.37283 0.15182
   0  11  -9  631.11   24.88  30 0.41533-0.53746 0.86181-0.26246 0.37984-0.90450
   0  11  10 1206.25   61.82   4 0.96351-0.82782 0.21769 0.38166 0.37576 0.20719
   0  11  11 1145.90   60.14   5 0.95817-0.80891 0.23676 0.36260 0.37943 0.26181
   0  11  12 1060.79   54.62   5 0.95106-0.78823 0.26005 0.33930 0.38372 0.31582
   0  12   0 7183.88  224.26   8 0.92694-0.92694 0.32692 0.32692 0.39483-0.39483
   0  12   0 6494.66  229.53  78-0.94504 0.94504 0.32692 0.32692-0.21525 0.21525
   0  12   1  836.85   34.79   7 0.93923-0.92566 0.29477 0.35907 0.38972-0.33142
   0  12  -1  796.71   35.04   9 0.91054-0.92411 0.36521 0.28863 0.40035-0.45865
   0  12  -1  803.62   33.63  78-0.95083 0.93726 0.30972 0.34411-0.22201 0.16372
   0  12   2  158.20   14.71   6 0.94828-0.92114 0.26862 0.38522 0.38525-0.26866
   0  12  -2  130.67   13.05  10 0.88897-0.91611 0.40970 0.24414 0.40594-0.52253
   0  12  -2   96.79   14.35  79-0.95492 0.92778 0.29684 0.35700-0.22700 0.11041
   0  12   3 8775.12  288.26   5 0.95474-0.91403 0.24825 0.40559 0.38158-0.20669
   0  12  -3 8899.01  283.87  12 0.86092-0.90163 0.46028 0.19356 0.41115-0.58603
   0  12  -3 8853.45  297.96  79-0.95737 0.91666 0.28876 0.36507-0.23009 0.05521
   0  12   4 1623.46   61.12   5 0.95914-0.90486 0.23341 0.42043 0.37880-0.14562
   0  12  -4 1714.22   61.38  14 0.82482-0.87910 0.51663 0.13720 0.41537-0.64855
   0  12  -4 1667.54   65.84  79-0.95817 0.90389 0.28608 0.36776-0.23111-0.00207
   0  12   5 1496.40   57.75   4 0.96183-0.89399 0.22384 0.43000 0.37696-0.08549
   0  12  -5 1529.03   58.49  16 0.77883-0.84668 0.57816 0.07568 0.41784-0.70931
   0  12  -5 1563.98   60.30  79-0.95717 0.88933 0.28943 0.36441-0.22984-0.06164
   0  12   6 2960.02  111.19   4 0.96308-0.88166 0.21929 0.43455 0.37608-0.02631
   0  12  -6 3124.09  111.69  19 0.72077-0.80218 0.64384 0.01000 0.41755-0.76732
   0  12  -6 3114.32  103.19  79-0.95405 0.87264 0.29961 0.35423-0.22593-0.12384
   0  12   7  951.77   44.08   4 0.96301-0.86803 0.21952 0.43432 0.37612 0.03194
   0  12  -7  999.21   38.18  22 0.64809-0.74308 0.71217-0.05833 0.41325-0.82131
   0  12  -7  860.94   40.44  78-0.94821 0.85323 0.31763 0.33621-0.21892-0.18915
   0  12   8 1303.27   54.99   4 0.96170-0.85315 0.22430 0.42954 0.37705 0.08931
   0  12  -8 1269.36   54.44  25 0.55777-0.66633 0.78091-0.12707 0.40331-0.86967
   0  12   9 2104.34  100.93   5 0.95912-0.83700 0.23345 0.42038 0.37881 0.14585
   0  12  -9 2164.24   95.05  29 0.44603-0.56815 0.84683-0.19299 0.38559-0.91025
   0  12  10  760.25   43.80   5 0.95517-0.81948 0.24682 0.40702 0.38131 0.20164
   0  12  11  798.82   46.34   6 0.94969-0.80043 0.26429 0.38955 0.38448 0.25677
   0  13   0    4.19   13.33   8 0.91548-0.91548 0.35416 0.35416 0.39883-0.39883
   0  13   1  155.50   17.32   7 0.92807-0.91450 0.32410 0.38422 0.39440-0.33611
   0  13  -1  183.43   17.35  10 0.89898-0.91255 0.38977 0.31855 0.40355-0.46185
   0  13   2 4644.06  162.45   7 0.93751-0.91038 0.29948 0.40884 0.39050-0.27391
   0  13  -2 4753.88  159.65  11 0.87765-0.90479 0.43096 0.27736 0.40829-0.52488
   0  13   3  842.91   40.35   6 0.94440-0.90369 0.28014 0.42818 0.38725-0.21237
   0  13  -3  950.01   39.08  13 0.85037-0.89108 0.47763 0.23069 0.41263-0.58752
   0  13   4 3789.53  138.55   6 0.94917-0.89490 0.26588 0.44244 0.38476-0.15158
   0  13  -4 4098.46  140.65  14 0.81579-0.87007 0.52952 0.17881 0.41608-0.64926
   0  13   5    1.53   10.30   5 0.95218-0.88434 0.25649 0.45183 0.38308-0.09161
   0  13  -5   37.55   11.81  16 0.77231-0.84015 0.58613 0.12219 0.41797-0.70945
   0  13  -5   19.94    8.36  78-0.94560 0.87776 0.32529 0.38303-0.21589-0.07558
   0  13   6  218.98   17.64   5 0.95366-0.87224 0.25178 0.45655 0.38222-0.03245
   0  13  -6  182.18   13.05  19 0.71804-0.79945 0.64666 0.06166 0.41746-0.76723
   0  13  -6  123.14   14.21  77-0.94182 0.86041 0.33602 0.37230-0.21162-0.13815
   0  13   7  541.53   28.35   5 0.95373-0.85875 0.25153 0.45679 0.38218 0.02589
   0  13  -7  536.30   25.17  21 0.65074-0.74572 0.70990-0.00158 0.41347-0.82153
   0  13   8 1943.72   96.68   5 0.95247-0.84392 0.25558 0.45275 0.38292 0.08345
   0  13  -8 2160.66   91.06  24 0.56771-0.67627 0.77409-0.06576 0.40461-0.87098
   0  13   9  576.19   37.66   6 0.94987-0.82774 0.26375 0.44457 0.38439 0.14027
   0  13  10 1498.30   78.11   6 0.94583-0.81014 0.27593 0.43239 0.38653 0.19642
   0  14   0   65.22   12.32   9 0.90301-0.90301 0.38141 0.38141 0.40249-0.40249
   0  14   1 2749.05  102.31   8 0.91591-0.90234 0.35316 0.40965 0.39869-0.34039
   0  14  -1 2787.40  102.89  10 0.88637-0.89994 0.41470 0.34811 0.40651-0.46481
   0  14   2  169.67   15.91   8 0.92573-0.89860 0.32990 0.43291 0.39529-0.27870
   0  14  -2  106.86   13.88  12 0.86517-0.89230 0.45305 0.30976 0.41048-0.52707
   0  14   3 4038.49  149.33   7 0.93301-0.89230 0.31148 0.45133 0.39243-0.21755
   0  14  -3 4130.08  147.72  13 0.83842-0.87912 0.49638 0.26643 0.41406-0.58894
   0  14   4  124.70   15.56   7 0.93814-0.88387 0.29776 0.46505 0.39021-0.15703
   0  14  -4  174.44   13.96  15 0.80494-0.85922 0.54445 0.21836 0.41678-0.64996
   0  14   5 1512.38   63.63   6 0.94145-0.87361 0.28857 0.47424 0.38868-0.09721
   0  14  -5 1596.98   63.64  17 0.76333-0.83117 0.59685 0.16596 0.41809-0.70956
   0  14   6   68.87   13.54   6 0.94315-0.86173 0.28375 0.47906 0.38787-0.03810
   0  14  -6  122.04   12.96  19 0.71191-0.79333 0.65291 0.10990 0.41723-0.76700
   0  14   7  120.68   16.97   6 0.94337-0.84838 0.28312 0.47969 0.38776 0.02030
   0  14  -7  188.38   16.35  22 0.64870-0.74369 0.71165 0.05116 0.41330-0.82136
   0  14   8  377.79   27.53   6 0.94217-0.83362 0.28654 0.47627 0.38834 0.07802
   0  15   0  -17.93   11.51  10 0.88951-0.88951 0.40865 0.40865 0.40582-0.40582
   0  15   1  652.48   33.21   9 0.90272-0.88915 0.38201 0.43528 0.40257-0.34428
   0  15  -1  686.84   34.41  11 0.87268-0.88625 0.43991 0.37738 0.40921-0.46750
   0  15   2 2508.10  123.31   9 0.91291-0.88577 0.35996 0.45734 0.39963-0.28304
   0  15  -2 2738.23  116.59  12 0.85150-0.87864 0.47581 0.34149 0.41249-0.52908
   0  15   3   55.47   13.96   8 0.92055-0.87985 0.34238 0.47492 0.39714-0.22225
   0  15  -3   75.51   12.90  14 0.82510-0.86580 0.51624 0.30106 0.41535-0.59023
   0  15   4 2238.76  109.95   8 0.92603-0.87176 0.32917 0.48813 0.39517-0.16199
   0  15  -4 2356.13  103.28  15 0.79241-0.84668 0.56100 0.25630 0.41739-0.65057
   0  15   5  218.73   20.42   7 0.92963-0.86178 0.32018 0.49711 0.39380-0.10232
   0  15  -5  224.85   18.53  17 0.75218-0.82003 0.60974 0.20756 0.41811-0.70959
   0  15   6   95.49   15.19   7 0.93154-0.85012 0.31529 0.50201 0.39303-0.04326
   0  15  -6   75.44   14.78  19 0.70292-0.78434 0.66189 0.15541 0.41685-0.76662
   0  15   7  490.56   32.65   7 0.93190-0.83692 0.31436 0.50294 0.39289 0.01518
   0  15  -7  470.57   30.30  22 0.64283-0.73781 0.71662 0.10067 0.41279-0.82086
   0  16   0 1304.60   68.98  11 0.87493-0.87493 0.43589 0.43589 0.40880-0.40880
   0  16   1  104.32   15.60  10 0.88846-0.87489 0.41069 0.46110 0.40606-0.34776
   0  16  -1  114.08   15.06  12 0.85788-0.87145 0.46536 0.40642 0.41160-0.46990
   0  16   2  134.67   20.85  10 0.89900-0.87187 0.38972 0.48206 0.40354-0.28695
   0  16  -2  135.72   16.21  13 0.83664-0.86378 0.49909 0.37270 0.41425-0.53084
   0  16   3 1515.91   84.34   9 0.90701-0.86630 0.37291 0.49887 0.40138-0.22650
   0  16  -3 1763.14   84.78  15 0.81042-0.85113 0.53698 0.33481 0.41645-0.59134
   0  16   4  272.09   25.95   9 0.91281-0.85853 0.36018 0.51161 0.39966-0.16648
   0  16  -4  199.68   18.55  16 0.77827-0.83255 0.57884 0.29294 0.41785-0.65103
   0  16   5  406.71   28.23   8 0.91668-0.84884 0.35140 0.52038 0.39844-0.10696
   0  16  -5  341.52   25.83  18 0.73906-0.80690 0.62437 0.24741 0.41798-0.70946
   1   0 -16 2104.43  103.35  94-0.06837-0.06139 0.88886-0.88886-0.45652-0.45587
   1   0 -15 2013.80   95.68  95-0.06836-0.04783 0.90317-0.90317-0.42807-0.42602
   1   0 -14 3358.56  117.28  96-0.06828-0.03433 0.91629-0.91629-0.39972-0.39608
   1   0 -13 2050.14   74.59  96-0.06814-0.02091 0.92825-0.92825-0.37147-0.36603
   1   0 -12   -6.12   10.20  97-0.06793-0.00755 0.93912-0.93912-0.34337-0.33583
   1   0 -11 3477.71  116.25  98-0.06767 0.00576 0.94892-0.94892-0.31546-0.30546
  -1   0  11 3459.68  108.55  15 0.80949-0.74758 0.53826-0.53826 0.41651 0.20440
  -1   0  11 3427.54  107.56  35 0.22427-0.16236 0.92956-0.92956 0.33679 0.28412
   1   0 -10 3663.60  117.69  99-0.06734 0.01900 0.95770-0.95770-0.28778-0.27484
  -1   0  10 3586.74  114.99  11 0.87495-0.82661 0.43585-0.43585 0.40879 0.15383
  -1   0  10 3582.57  113.45  41 0.03258 0.01576 0.95864-0.95864 0.28257 0.28005
   1   0  -8 3318.76  106.89 101-0.06655 0.04535 0.97228-0.97228-0.23349-0.21253
  -1   0   8 3469.40  105.79   8 0.92727-0.90607 0.32610-0.32610 0.39471 0.05132
  -1   0   8 3142.10  101.23  51-0.29662 0.31782 0.92405-0.92405 0.16547 0.28056
   1   0  -7 5020.84  152.99 101-0.06610 0.05846 0.97813-0.97813-0.20720-0.18054
  -1   0   7 5014.61  153.28   7 0.93247-0.92483 0.31289-0.31289 0.39265-0.00492
  -1   0   7 4326.85  144.37  56-0.46162 0.46925 0.86250-0.86250 0.09423 0.29350
   1   0  -6 1249.44   42.77 102-0.06561 0.07155 0.98304-0.98304-0.18185-0.14759
  -1   0   6 1253.59   39.45   8 0.92351-0.92945 0.33531-0.33531 0.39610-0.06666
  -1   0   6 1159.48   38.82  62-0.63701 0.63107 0.75428-0.75428 0.00638 0.32306
   1   0  -523742.47  733.76 103-0.06512 0.08462 0.98701-0.98701-0.15801-0.11313
   1   0  -2 1782.06   56.66  22 0.64564-0.58543 0.71425-0.71425 0.41304-0.50929
  -1   0   2 1873.36   59.23 108-0.06006-0.00015 0.99736-0.99736 0.02569 0.07057
   1   0   0  113.54    4.85  41 0.04368 0.04368 0.95794-0.95794 0.28599-0.26566
  -1   0   0  117.26    5.03  43-0.04368-0.04368 0.96019-0.96019 0.25816-0.27849
   1   0   2  500.06   17.54  46-0.14793 0.26242 0.95315-0.95315 0.22218-0.08526
  -1   0  -2  487.90   17.93  52-0.34365 0.22916 0.90986-0.90986 0.14612-0.28304
  -1   0  -2  563.54   18.02 106-0.06281-0.05168 0.99672-0.99672-0.06429-0.07263
   1   0   319638.97  607.67  47-0.16962 0.29768 0.95033-0.95033 0.21431-0.01910
  -1   0  -318290.42  600.61  55-0.45459 0.32653 0.86583-0.86583 0.09747-0.29269
  -1   0  -321937.19  629.81 105-0.06370-0.06436 0.99432-0.99432-0.09778-0.09744
   1   0   4 5340.46  165.69  47-0.16623 0.30786 0.95080-0.95080 0.21555 0.03796
  -1   0  -4 4794.36  165.87  59-0.54891 0.40728 0.81511-0.81511 0.05234-0.30586
  -1   0  -4 5936.77  172.81 104-0.06446-0.07716 0.99100-0.99100-0.12913-0.12438
   1   0   522233.77  669.57  46-0.14594 0.30114 0.95338-0.95338 0.22290 0.08891
  -1   0  -519661.74  671.39  61-0.63065 0.47545 0.75917-0.75917 0.00984-0.32164
  -1   0  -524273.00  692.72 103-0.06515-0.09005 0.98676-0.98676-0.15963-0.15217
   1   0   6  422.94   15.15  45-0.11338 0.28215 0.95667-0.95667 0.23444 0.13566
  -1   0  -6  338.53   14.48  64-0.70236 0.53360 0.69860-0.69860-0.03072-0.33938
  -1   0  -6  396.05   17.10 102-0.06577-0.10300 0.98159-0.98159-0.18970-0.18040
   1   0   719041.38  569.57  44-0.07120 0.25353 0.95937-0.95937 0.24895 0.17944
  -1   0  -716256.54  566.82  67-0.76566 0.58333 0.63351-0.63351-0.06982-0.35858
  -1   0  -720256.38  578.36 101-0.06632-0.11602 0.97548-0.97548-0.21952-0.20888
   1   0   8 5322.61  158.13  42-0.02092 0.21682 0.96032-0.96032 0.26561 0.22108
  -1   0  -8 4382.43  155.71  70-0.82152 0.62561 0.56370-0.56370-0.10782-0.37887
  -1   0  -8 5313.29  158.86 100-0.06680-0.12910 0.96841-0.96841-0.24918-0.23751
   1   0  10 2103.70   67.95  39 0.10125 0.12179 0.95241-0.95241 0.30318 0.30010
  -1   0 -10 1800.75   68.30  75-0.91244 0.68940 0.40798-0.40798-0.18163-0.42165
  -1   0 -10 2165.41   71.63  98-0.06759-0.15546 0.95130-0.95130-0.30823-0.29506
   1   0  11 5079.33  164.32  37 0.17307 0.06354 0.94093-0.94093 0.32333 0.33825
  -1   0 -11 4520.68  166.64  78-0.94731 0.71070 0.32031-0.32031-0.21786-0.44372
  -1   0 -11 5425.77  160.69  98-0.06788-0.16873 0.94120-0.94120-0.33766-0.32392
   1   0  12  882.55   29.10  34 0.25289-0.00271 0.92201-0.92201 0.34398 0.37590
  -1   0 -12  755.80   33.36  81-0.97417 0.72399 0.22409-0.22409-0.25391-0.46596
  -1   0 -12  867.27   36.01  97-0.06811-0.18207 0.93003-0.93003-0.36705-0.35282
  -1   0 -13   -6.50    4.72  84-0.99132 0.72757 0.11650-0.11650-0.29002-0.48815
  -1   0 -13  -12.72    9.95  96-0.06827-0.19548 0.91774-0.91774-0.39642-0.38175
  -1   0 -14 1165.78   58.54  95-0.06836-0.20896 0.90429-0.90429-0.42576-0.41071
  -1   0 -15 3155.60  147.61  94-0.06837-0.22252 0.88961-0.88961-0.45508-0.43968
   1   1 -16  911.77   52.14  95-0.06830-0.06145 0.91406-0.85957-0.40471-0.50768
   1  -1 -16  862.15   50.12  92-0.06819-0.06157 0.85963-0.91411-0.50831-0.40408
   1   1 -15 2781.84  125.89  96-0.06814-0.04805 0.92807-0.87359-0.37192-0.48218
   1  -1 -15 2544.62  119.46  93-0.06830-0.04788 0.87376-0.92825-0.48421-0.36988
   1   1 -14 3259.02  112.48  97-0.06789-0.03473 0.94083-0.88635-0.33868-0.45712
   1  -1 -14 3039.75  109.92  94-0.06836-0.03425 0.88664-0.94112-0.46074-0.33506
   1   1 -13 1620.52   56.34  99-0.06755-0.02150 0.95238-0.89789-0.30489-0.43261
  -1   1  13 1341.78   48.22  15 0.79564-0.70659 0.55680-0.50231 0.41725 0.32025
   1  -1 -13 1455.73   55.98  94-0.06837-0.02068 0.89829-0.95278-0.43804-0.29946
   1   1 -12  180.70   18.55 100-0.06711-0.00837 0.96274-0.90825-0.27041-0.40880
  -1   1  12  195.97    8.49  12 0.86688-0.79140 0.45009-0.39561 0.41020 0.26901
  -1   1  12  180.82    8.34  43-0.05033 0.12581 0.96006-0.90557 0.25595 0.42326
   1  -1 -12  167.70   16.14  95-0.06834-0.00714 0.90874-0.96323-0.41633-0.26288
   1   1 -11 5559.54  174.72 101-0.06658 0.00467 0.97191-0.91742-0.23504-0.38587
  -1   1  11 5578.68  179.86   9 0.90859-0.84668 0.36949-0.31500 0.40093 0.21998
  -1   1  11 5264.52  173.13  48-0.20825 0.27016 0.94413-0.88964 0.19997 0.42095
   1  -1 -11 5729.68  184.73  96-0.06827 0.00636 0.91798-0.97247-0.39586-0.22506
   1   1 -10 8788.76  270.61 102-0.06594 0.01759 0.97989-0.92540-0.19853-0.36409
  -1   1  10 9042.97  280.63   7 0.93485-0.88651 0.30663-0.25214 0.39166 0.17096
  -1   1  10 8285.55  269.63  52-0.35167 0.40001 0.90719-0.85270 0.14275 0.41987
   1  -1 -10 8907.57  278.73  96-0.06817 0.01983 0.92599-0.98048-0.37700-0.18562
   1   1  -9 9616.73  286.95 103-0.06517 0.03040 0.98662-0.93214-0.16048-0.34384
  -1   1   9 8667.51  279.96  56-0.48598 0.52076 0.85042-0.79593 0.08287 0.42146
   1  -1  -9 9919.88  307.95  97-0.06806 0.03329 0.93270-0.98719-0.36029-0.14403
   1   1  -819935.36  619.25 104-0.06426 0.04305 0.99203-0.93755-0.12034-0.32568
   1  -1  -820048.18  617.79  97-0.06796 0.04676 0.93795-0.99244-0.34652-0.09950
   1   1  -7 6365.28  199.73 105-0.06316 0.05553 0.99593-0.94144-0.07723-0.31051
  -1   1   7 6644.33  205.64   4 0.96481-0.95718 0.21280-0.15832 0.37480 0.01293
  -1   1   7 5474.90  194.63  66-0.73357 0.74121 0.66808-0.61360-0.04955 0.43728
  -1   1   7 6996.63  198.96 109-0.05919 0.06683 0.99602-0.94153 0.05102 0.33671
   1  -1  -7 6834.23  217.17  98-0.06788 0.06024 0.94147-0.99596-0.33693-0.05081
   1   1  -6  329.91   13.02 107-0.06181 0.06775 0.99796-0.94348-0.02968-0.29976
  -1   1   6  241.40    9.09   4 0.96309-0.96902 0.21925-0.16476 0.37607-0.04663
  -1   1   6  164.68    7.93  71-0.84326 0.83733 0.53231-0.47782-0.12381 0.45325
  -1   1   6  209.01   12.13 108-0.06093 0.05499 0.99805-0.94356-0.00099 0.33042
   1  -1  -6  389.72   17.75  98-0.06784 0.07378 0.94270-0.99718-0.33350 0.00406
   1   1  -5 4353.19  146.48 108-0.06009 0.07959 0.99739-0.94291 0.02485-0.29599
  -1   1   5 4902.95  149.23   5 0.95359-0.97310 0.25198-0.19750 0.38226-0.11112
  -1   1   5 4225.44  146.44  77-0.93394 0.91443 0.35713-0.30264-0.20306 0.47420
  -1   1   5 5203.42  147.94 106-0.06273 0.04323 0.99686-0.94238-0.06156 0.33270
   1  -1  -5 4199.18  135.35  97-0.06790 0.08741 0.94045-0.99494-0.33974 0.06859
   1   1  -1 4879.31  164.32  54-0.40716 0.48095 0.88656-0.83207 0.11881-0.15677
  -1   1   1 5763.77  166.91  21 0.65172-0.72550 0.70906-0.65457 0.41355-0.37558
  -1  -1   1 5008.01  170.52  58-0.54044 0.46665 0.82023-0.87471 0.05656-0.01859
   1  -1  -1 6080.55  172.88  18 0.73660-0.66282 0.62704-0.68153 0.41794-0.45590
   1   1   0  210.43    8.67  56-0.47367 0.56102 0.85663-0.80214 0.08864-0.06831
  -1   1   0  272.77    9.01  28 0.46228-0.54963 0.83838-0.78389 0.38849-0.40883
  -1  -1   0  243.48    9.98  59-0.56345 0.47610 0.80604-0.86053 0.04503-0.06537
   1  -1   0  301.18    9.92  25 0.55072-0.46337 0.78564-0.84013 0.40236-0.38202
   1   1   1 3259.65  111.82  57-0.48970 0.59062 0.84850-0.79401 0.08111-0.00248
   1   1   1 3820.31  111.86  91-0.06793 0.16885 0.83853-0.78404-0.54157 0.62020
  -1   1  -1 3659.40  112.80  35 0.25213-0.35305 0.92222-0.86774 0.34379-0.42242
  -1  -1  -1 3158.52  108.99  60-0.59928 0.49836 0.78212-0.83660 0.02657-0.10520
   1  -1   1 3743.84  108.06  30 0.38876-0.28784 0.87381-0.92829 0.37458-0.29595
   1   1   222266.71  761.35  56-0.48057 0.59506 0.85317-0.79869 0.08541 0.05151
   1   1   226649.40  769.08  99-0.06718 0.18167 0.96146-0.90698-0.27491 0.41184
  -1   1  -226080.84  767.26  40 0.04817-0.16266 0.95763-0.90314 0.28736-0.42428
  -1  -1  -221578.58  764.86  62-0.64044 0.52595 0.75160-0.80609 0.00450-0.14142
  -1  -1  -227204.96  765.31  93-0.06831-0.04618 0.87509-0.92957-0.48186 0.34494
   1  -1   226356.77  769.66  34 0.27197-0.15748 0.91649-0.97098 0.34863-0.21171
   1   1   3 1305.76   46.44  55-0.45648 0.58454 0.86494-0.81045 0.09660 0.09862
   1   1   3 1525.45   47.47 104-0.06467 0.19273 0.98986-0.93538-0.13802 0.33324
  -1   1  -3 1385.83   45.70  46-0.13506 0.00700 0.95460-0.90011 0.22679-0.42201
  -1  -1  -3 1610.29   56.26  64-0.68348 0.55542 0.71576-0.77025-0.01970-0.17552
  -1  -1  -3 1747.49   55.68  96-0.06824-0.05981 0.92023-0.97471-0.39069 0.19547
   1  -1   3 1748.14   55.22  36 0.19888-0.07082 0.93553-0.99002 0.33021-0.13499
   1   1   5  824.59   28.79  53-0.38029 0.53548 0.89702-0.84254 0.13054 0.18127
   1   1   5  963.54   31.09 108-0.06039 0.21558 0.99770-0.94322 0.01585 0.29596
  -1   1  -5  825.07   29.27  55-0.43014 0.27495 0.87689-0.82240 0.10857-0.42038
  -1   1  -5  815.60   30.96 108-0.06024-0.09496 0.99756-0.94307 0.02028-0.33209
  -1  -1  -5  741.59   27.33  67-0.76859 0.61340 0.63017-0.68466-0.07172-0.24009
   1  -1   5  811.79   27.28  38 0.14830 0.00689 0.94547-0.99995 0.31655-0.00474
   1   1   6 4484.87  140.60  52-0.33202 0.50079 0.91361-0.85912 0.15097 0.21913
  -1   1  -6 4172.94  139.80  58-0.54685 0.37808 0.81636-0.76188 0.05337-0.42347
  -1   1  -6 4823.91  148.01 106-0.06210-0.10667 0.99774-0.94325-0.03944-0.33067
  -1  -1  -6 3939.85  142.75  69-0.80884 0.64008 0.58079-0.63527-0.09884-0.27126
  -1  -1  -6 4985.05  148.73  97-0.06790-0.10086 0.94039-0.99488-0.33990-0.03020
   1  -1   6 4938.27  146.73  37 0.15566 0.01311 0.94418-0.99867 0.31858 0.05152
   1   1   714850.19  457.52  50-0.27818 0.46052 0.92893-0.87445 0.17287 0.25553
  -1   1  -713373.61  459.94  62-0.64712 0.46478 0.74632-0.69183 0.00082-0.42922
  -1   1  -716663.24  468.89 105-0.06352-0.11882 0.99491-0.94042-0.09091-0.33749
  -1  -1  -713344.10  482.29  71-0.84676 0.66442 0.52699-0.58148-0.12646-0.30194
  -1  -1  -716464.54  487.51  97-0.06797-0.11437 0.93741-0.99190-0.34797-0.08043
   1  -1   717548.77  491.52  37 0.17819 0.00415 0.93991-0.99440 0.32471 0.10369
   1   1   821479.25  659.83  48-0.21912 0.41502 0.94210-0.88762 0.19585 0.29084
  -1   1  -819459.93  662.18  66-0.73339 0.53748 0.66827-0.61379-0.04943-0.43726
  -1   1  -824021.34  680.90 104-0.06465-0.13125 0.98998-0.93550-0.13710-0.34959
  -1  -1  -820300.89  719.53  73-0.88185 0.68595 0.46863-0.52311-0.15445-0.33224
  -1  -1  -824672.04  719.12  97-0.06807-0.12784 0.93240-0.98688-0.36106-0.12563
   1  -1   825420.19  723.20  36 0.21302-0.01712 0.93229-0.98677 0.33390 0.15279
   1   1   9 7642.14  248.83  46-0.15493 0.36440 0.95229-0.89780 0.21966 0.32533
  -1   1  -9 8271.08  248.65 102-0.06557-0.14391 0.98342-0.92893-0.17972-0.36527
  -1  -1  -9 8062.86  266.32  96-0.06818-0.14130 0.92577-0.98025-0.37755-0.16744
   1  -1   9 8997.22  267.13  34 0.25840-0.04892 0.92046-0.97494 0.34533 0.19966
   1   1  10 9072.43  285.98  44-0.08546 0.30850 0.95865-0.90416 0.24410 0.35918
  -1   1 -10 8212.61  285.25  72-0.87013 0.64709 0.48923-0.43475-0.14479-0.45849
  -1   1 -10 9904.36  284.15 101-0.06632-0.15672 0.97542-0.92094-0.21979-0.38349
  -1  -1 -10 8443.21  300.72  77-0.94153 0.71849 0.33682-0.39130-0.21130-0.39199
  -1  -1 -10 9871.99  296.80  96-0.06827-0.15477 0.91773-0.97221-0.39645-0.20684
   1  -1  1010295.98  294.61  33 0.31342-0.09037 0.90314-0.95762 0.35835 0.24494
   1   1  11 2889.19   98.39  42-0.01031 0.24692 0.96021-0.90572 0.26904 0.39254
  -1   1 -11 2751.84   98.66  76-0.92192 0.68531 0.38660-0.33211-0.19079-0.47079
  -1   1 -11 3063.07   98.10 100-0.06694-0.16968 0.96612-0.91163-0.25801-0.40357
  -1  -1 -11 2639.25   99.81  80-0.96488 0.72826 0.26223-0.31671-0.24006-0.42151
  -1  -1 -11 3102.67  100.96  95-0.06834-0.16827 0.90838-0.96287-0.41710-0.24448
   1  -1  11 3176.76   95.76  31 0.37796-0.14135 0.87843-0.93291 0.37237 0.28921
   1   1  12 1597.08   58.82  40 0.07127 0.17892 0.95570-0.90121 0.29434 0.42553
  -1   1 -12 1654.29   56.05  79-0.96214 0.71196 0.27225-0.21776-0.23633-0.48354
  -1   1 -12 1667.27   62.08  99-0.06743-0.18275 0.95555-0.90106-0.29483-0.42504
  -1  -1 -12 1692.44   64.80  82-0.98269 0.73251 0.18057-0.23506-0.26904-0.45084
  -1  -1 -12 1813.40   65.87  94-0.06837-0.18181 0.89778-0.95227-0.43907-0.28081
   1  -1  12 1817.86   61.26  28 0.45283-0.20265 0.84333-0.89782 0.38682 0.33305
  -1   1 -13  929.27   41.70  98-0.06782-0.19593 0.94373-0.88925-0.33058-0.44759
  -1  -1 -13  800.72   34.84  85-0.99354 0.72979 0.09020-0.14468-0.29821-0.47996
  -1  -1 -13  972.18   38.26  94-0.06836-0.19539 0.88593-0.94042-0.46206-0.31611
  -1   1 -14 1556.77   74.82  97-0.06810-0.20922 0.93066-0.87617-0.36547-0.47099
  -1  -1 -14 1630.10   78.63  93-0.06830-0.20902 0.87283-0.92731-0.48585-0.35061
  -1   1 -15 2276.37  105.09  96-0.06828-0.22261 0.91630-0.86181-0.39969-0.49507
  -1  -1 -15 2321.04  111.69  92-0.06818-0.22271 0.85843-0.91292-0.51029-0.38447
   1   2 -16  708.03   43.20  97-0.06801-0.06174 0.93529-0.82632-0.35358-0.55881
   1   2 -15 2092.53   99.91  98-0.06768-0.04851 0.94854-0.83957-0.31659-0.53751
   1  -2 -15 1979.26   95.68  91-0.06795-0.04824 0.83990-0.94888-0.53949-0.31460
   1   2 -14 3030.93  113.11  99-0.06723-0.03539 0.96039-0.85142-0.27864-0.51716
   1  -2 -14 3199.56  111.86  92-0.06810-0.03451 0.85197-0.96095-0.52073-0.27507
   1   2 -13 2393.77   84.58 101-0.06665-0.02240 0.97082-0.86185-0.23954-0.49797
  -1   2  13 2263.13   81.30  11 0.87344-0.78440 0.43856-0.32958 0.40907 0.32843
   1  -2 -13 2239.85   83.30  92-0.06822-0.02083 0.86261-0.97158-0.50336-0.23415
   1   2 -12 2647.89   91.15 102-0.06594-0.00954 0.97979-0.87082-0.19898-0.48023
  -1   2  12 2687.61   90.14   9 0.91076-0.83528 0.36474-0.25576 0.40029 0.27892
  -1   2  12 2419.66   85.02  51-0.30610 0.38158 0.92139-0.81242 0.16162 0.51758
   1  -2 -12 2659.84   93.95  93-0.06829-0.00719 0.87177-0.98074-0.48771-0.19150
   1   2 -11 6537.67  200.62 103-0.06508 0.00317 0.98722-0.87825-0.15660-0.46432
  -1   2  11 6543.31  209.82   7 0.93575-0.87384 0.30423-0.19525 0.39127 0.22965
  -1   2  11 6005.64  198.07  55-0.43191 0.49382 0.87611-0.76714 0.10778 0.51314
   1  -2 -11 7198.70  231.47  93-0.06834 0.00643 0.87933-0.98831-0.47424-0.14667
   1   2 -10 3699.15  118.17 104-0.06405 0.01571 0.99296-0.88398-0.11185-0.45076
  -1   2  10 3871.39  121.15   5 0.95255-0.90420 0.25534-0.14637 0.38287 0.17975
  -1   2  10 3476.34  113.73  58-0.54695 0.59529 0.81630-0.70733 0.05332 0.50930
   1  -2 -10 4328.10  141.79  93-0.06836 0.02002 0.88512-0.99410-0.46357-0.09904
   1   2  -911020.00  346.50 106-0.06280 0.02803 0.99673-0.88776-0.06401-0.44031
  -1   2   911919.93  364.83   4 0.96349-0.92872 0.21774-0.10877 0.37577 0.12855
  -1   2   9 9855.50  343.94  62-0.65251 0.68728 0.74198-0.63301-0.00217 0.50649
  -1   2   912436.66  356.34 109-0.05945 0.09422 0.99648-0.88750 0.04372 0.46061
   1  -2  -912088.61  374.59  94-0.06837 0.03360 0.88883-0.99780-0.45658-0.04774
   1   2  -812196.79  370.87 107-0.06127 0.04007 0.99812-0.88915-0.01201-0.43402
  -1   2   810376.02  367.16  66-0.74855 0.76976 0.65238-0.54341-0.05889 0.50491
  -1   2   813249.12  371.47 107-0.06124 0.08244 0.99812-0.88914-0.01094 0.45697
   1  -2  -812663.88  391.08  94-0.06837 0.04717 0.88991-0.99888-0.45451 0.00848
   1   2  -719104.20  569.04 109-0.05938 0.05174 0.99635-0.88738 0.04576-0.43350
  -1   2   719260.44  603.18   3 0.97296-0.96533 0.17937-0.07039 0.36797 0.01976
  -1   2   715987.35  566.12  70-0.83382 0.84145 0.54628-0.43731-0.11677 0.50451
  -1   2   720508.74  573.43 105-0.06302 0.07065 0.99627-0.88730-0.07194 0.45967
   1  -2  -719829.69  612.95  94-0.06836 0.06073 0.88744-0.99641-0.45922 0.07149
  -1   2   616467.28  509.43   3 0.97235-0.97829 0.18207-0.07310 0.36854-0.03910
  -1   2   614229.43  486.59  75-0.90569 0.89975 0.42238-0.31340-0.17534 0.50478
  -1   2   617065.60  479.36 103-0.06476 0.05882 0.98933-0.88036-0.14197 0.47141
   1  -2  -617286.56  533.70  93-0.06834 0.07427 0.87970-0.98867-0.47358 0.14414
  -1   2   519989.71  623.04   4 0.96732-0.98683 0.20303-0.09406 0.37285-0.10171
  -1   2   518003.64  613.08  79-0.95998 0.94048 0.27987-0.17090-0.23346 0.50461
  -1   2   521089.60  586.09 101-0.06642 0.04691 0.97419-0.86522-0.22526 0.49640
   1  -2  -520626.00  635.61  92-0.06822 0.08773 0.86337-0.97234-0.50209 0.23095
  -1   2   429414.30  899.40  98-0.06780 0.03472 0.94440-0.83543-0.32867 0.54151
  -1   2   379272.14 2409.82  93-0.06836 0.02172 0.88544-0.77646-0.46299 0.61754
  -1   2   222528.29  691.89  10 0.88941-0.94963 0.40884-0.29987 0.40584-0.30959
   1  -2  -223150.32  710.54   5 0.95913-0.89892 0.23343-0.34240 0.37880-0.47506
  -1  -2   025344.07  864.59  70-0.81907 0.73172 0.56706-0.67603-0.10607 0.08574
   1  -2   031199.81  862.43  15 0.79966-0.71231 0.55150-0.66048 0.41706-0.39673
   1   2   112576.54  434.17  64-0.70392 0.80484 0.69715-0.58817-0.03164 0.11027
  -1   2  -115339.27  427.80  25 0.55912-0.66004 0.77999-0.67102 0.40349-0.48212
  -1  -2  -112567.97  438.13  69-0.80704 0.70612 0.58315-0.69212-0.09759 0.01896
   1  -2   115645.45  433.95  20 0.69817-0.59725 0.66655-0.77552 0.41662-0.33800
   1   2   2   38.63    4.13  63-0.67174 0.78623 0.72596-0.61699-0.01298 0.14990
  -1   2  -2   68.79    4.81  31 0.38034-0.49483 0.87742-0.76845 0.37286-0.50979
  -1  -2  -2   57.85    5.43  69-0.80895 0.69446 0.58065-0.68962-0.09892-0.03801
   1  -2   2   72.45    4.40  23 0.60377-0.48928 0.74787-0.85684 0.40893-0.27200
   1   2   4 2101.79   75.89  60-0.59013 0.73176 0.78845-0.67948 0.03135 0.22217
   1   2   4 2660.35   76.51 100-0.06680 0.20843 0.96850-0.85953-0.24884 0.50236
  -1   2  -4 2339.37   75.31  42-0.00347-0.13816 0.96008-0.85110 0.27123-0.52474
  -1  -2  -4 2457.39   79.00  91-0.06790-0.07372 0.83669-0.94567-0.54432 0.29081
   1  -2   4 2449.44   76.86  28 0.47339-0.33176 0.83239-0.94136 0.39042-0.13690
   1   2   5 2931.73  102.12  58-0.54212 0.69732 0.81922-0.71024 0.05572 0.25609
   1   2   5 3585.21  105.75 103-0.06495 0.22015 0.98814-0.87917-0.15044 0.46225
  -1   2  -5 3196.05  101.28  47-0.18222 0.02702 0.94847-0.83950 0.20968-0.52149
  -1  -2  -5 2538.30   94.96  72-0.85663 0.70143 0.51154-0.62052-0.13406-0.17775
  -1  -2  -5 3179.10   94.79  92-0.06822-0.08697 0.86348-0.97245-0.50191 0.19010
   1  -2   5 3046.90   91.45  29 0.44136-0.28617 0.84919-0.95816 0.38474-0.07293
   1   2   629813.49  966.62  57-0.48978 0.65854 0.84846-0.73949 0.08108 0.28903
   1   2   635991.62  995.39 106-0.06301 0.23177 0.99630-0.88732-0.07157 0.44167
  -1   2  -629216.06  954.64  52-0.34351 0.17475 0.90991-0.80093 0.14617-0.51628
  -1  -2  -627799.34  961.74  73-0.87846 0.70969 0.47472-0.58370-0.15162-0.21848
  -1  -2  -634885.63  958.57  93-0.06832-0.10045 0.87661-0.98558-0.47915 0.10905
   1   2   7 5998.06  205.14  55-0.43322 0.61555 0.87554-0.76657 0.10719 0.32121
   1   2   7 7466.06  214.93 107-0.06106 0.24340 0.99809-0.88912-0.00520 0.43360
  -1   2  -7 6014.84  204.04  56-0.48598 0.30365 0.85042-0.74144 0.08287-0.51127
  -1   2  -7 7240.87  214.41 109-0.05989-0.12245 0.99714-0.88817 0.03084-0.45924
  -1  -2  -7 6034.70  216.58  74-0.90080 0.71847 0.43240-0.54137-0.17091-0.25749
  -1  -2  -7 7265.48  217.60  93-0.06835-0.11399 0.88209-0.99107-0.46920 0.04080
   1  -2   7 7514.33  213.30  29 0.43350-0.25116 0.85310-0.96207 0.38329 0.04511
   1   2   810140.09  326.19  53-0.37245 0.56835 0.89991-0.79093 0.13391 0.35279
   1   2   811652.66  338.84 109-0.05913 0.25504 0.99590-0.88693 0.05279 0.43390
  -1   2  -8 9409.42  326.64  61-0.61020 0.41429 0.77435-0.66538 0.02081-0.50750
  -1   2  -811403.61  334.95 107-0.06181-0.13409 0.99796-0.88899-0.02966-0.45704
  -1  -2  -8 9324.32  337.51  76-0.92267 0.72677 0.38484-0.49381-0.19153-0.29516
  -1  -2  -811432.86  339.09  93-0.06835-0.12755 0.88280-0.99177-0.46790-0.01879
   1  -2   811730.75  331.63  28 0.45252-0.25661 0.84350-0.95247 0.38676 0.09993
   1   2   917219.65  527.24  51-0.30735 0.51682 0.92104-0.81206 0.16112 0.38387
  -1   2  -914937.29  527.12  65-0.71739 0.50792 0.68426-0.57529-0.03969-0.50530
  -1   2  -919097.72  532.14 105-0.06334-0.14614 0.99545-0.88648-0.08395-0.46104
  -1  -2  -917392.30  588.01  77-0.94322 0.73375 0.33210-0.44107-0.21319-0.33180
  -1  -2  -919842.48  583.01  93-0.06834-0.14113 0.88019-0.98916-0.47269-0.07230
   1  -2   919482.92  575.42  27 0.48429-0.27482 0.82635-0.93532 0.39225 0.15273
   1   2  10 3656.52  123.63  49-0.23768 0.46072 0.93837-0.82939 0.18874 0.41454
  -1   2 -10 3483.68  123.94  69-0.80872 0.58568 0.58095-0.47198-0.09876-0.50453
  -1   2 -10 4294.44  125.21 104-0.06457-0.15847 0.99042-0.88145-0.13372-0.46956
  -1  -2 -10 3742.90  132.98  79-0.96165 0.73860 0.27402-0.38300-0.23567-0.36762
  -1  -2 -10 4167.63  133.35  93-0.06831-0.15473 0.87507-0.98405-0.48188-0.12140
   1  -2  10 4321.36  130.13  26 0.52778-0.30474 0.80048-0.90945 0.39909 0.20419
   1   2  11 5650.56  171.68  47-0.16303 0.39964 0.95124-0.84226 0.21672 0.44486
  -1   2 -11 4982.80  177.61  73-0.88475 0.64814 0.46332-0.35435-0.15691-0.50467
  -1   2 -11 5693.71  178.11 102-0.06558-0.17104 0.98334-0.87437-0.18012-0.48146
  -1  -2 -11 5690.83  202.12  81-0.97711 0.74050 0.21027-0.31924-0.25879-0.40279
  -1  -2 -11 6599.73  201.29  92-0.06826-0.16835 0.86792-0.97690-0.49436-0.16722
   1  -2  11 6001.81  194.40  24 0.58282-0.34620 0.76339-0.87237 0.40650 0.25508
   1   2  12 2786.03  103.46  44-0.08277 0.33296 0.95880-0.84983 0.24502 0.47485
  -1   2 -12 2966.76  100.96  78-0.94487 0.69469 0.32740-0.21843-0.21506-0.50482
  -1   2 -12 3285.25  107.76 101-0.06639-0.18379 0.97449-0.86552-0.22395-0.49592
  -1  -2 -12 2779.42   98.91  83-0.98866 0.73848 0.14021-0.24918-0.28243-0.43744
  -1  -2 -12 2957.28  103.66  92-0.06818-0.18200 0.85900-0.96798-0.50934-0.21053
   1  -2  12 2995.55   91.37  21 0.65047-0.40029 0.71013-0.81911 0.41344 0.30643
  -1   2 -13 1384.55   55.49 100-0.06705-0.19670 0.96402-0.85505-0.26577-0.51240
  -1  -2 -13 1275.13   54.12  86-0.99505 0.73130 0.06284-0.17181-0.30646-0.47171
  -1  -2 -13 1475.58   56.61  91-0.06806-0.19569 0.84847-0.95744-0.52628-0.25189
  -1   2 -14 2186.97   98.24  99-0.06756-0.20976 0.95202-0.84305-0.30600-0.53047
  -1  -2 -14 2083.39   98.29  91-0.06790-0.20942 0.83640-0.94537-0.54476-0.29170
  -1   2 -15 1222.89   64.36  97-0.06795-0.22294 0.93854-0.82956-0.34495-0.54981
   1   3 -15  664.30   38.98 100-0.06701-0.04918 0.96482-0.80136-0.26286-0.59123
   1   3 -14 3088.36  114.54 101-0.06633-0.03628 0.97525-0.81179-0.22055-0.57525
   1   3 -13 5183.29  176.47 102-0.06550-0.02354 0.98397-0.82051-0.17656-0.56094
  -1   3  13 5047.07  169.13   9 0.90233-0.81328 0.38285-0.21939 0.40268 0.33483
   1   3 -12 2696.83   91.90 104-0.06450-0.01098 0.99082-0.82737-0.13052-0.54869
  -1   3  12 2710.12   86.72   7 0.92831-0.85283 0.32351-0.16005 0.39431 0.28490
  -1   3  12 2419.62   84.04  56-0.46033 0.53581 0.86311-0.69965 0.09483 0.58438
   1   3 -11 5852.27  189.31 105-0.06328 0.00137 0.99560-0.83214-0.08191-0.53901
  -1   3  11 6183.15  192.86   6 0.94651-0.88460 0.27394-0.11048 0.38618 0.23473
  -1   3  11 5227.14  182.81  59-0.56379 0.62570 0.80583-0.64237 0.04486 0.57605
   1   3 -10 1012.35   41.58 107-0.06182 0.01348 0.99796-0.83450-0.03004-0.53258
  -1   3  10 1223.41   40.17   5 0.95909-0.91075 0.23356-0.07010 0.37883 0.18379
  -1   3  10 1049.01   36.77  62-0.65731 0.70565 0.73806-0.57460-0.00484 0.56746
  -1   3  10 1153.36   44.67 108-0.06052 0.10886 0.99781-0.83435 0.01175 0.55087
   1  -3 -10 1052.48   41.76  91-0.06789 0.01955 0.83609-0.99955-0.54522-0.01740
   1   3  -9 2365.14   77.55 108-0.06005 0.02528 0.99735-0.83389 0.02600-0.53032
  -1   3   9 2362.32   77.18   4 0.96747-0.93270 0.20245-0.03899 0.37273 0.13159
  -1   3   9 1962.51   72.46  66-0.74130 0.77607 0.66007-0.49661-0.05434 0.55866
  -1   3   9 2420.37   79.05 106-0.06230 0.09707 0.99752-0.83406-0.04642 0.55075
   1  -3  -9 2378.47   81.83  91-0.06788 0.03311 0.83537-0.99883-0.54630 0.04197
  -1   3   8 9263.71  289.45   3 0.97256-0.95136 0.18115-0.01769 0.36835 0.07768
  -1   3   8 7851.01  271.81  69-0.81550 0.83670 0.57192-0.40846-0.10353 0.54956
  -1   3   8 9552.34  276.35 104-0.06401 0.08522 0.99311-0.82965-0.11040 0.55643
  -1   3   736794.59 1129.01 102-0.06561 0.07325 0.98300-0.81954-0.18202 0.56975
  -1   3   613150.53  446.68  76-0.93063 0.92469 0.36555-0.20209-0.19959 0.52903
  -1   3   615175.03  429.06 100-0.06702 0.06109 0.96455-0.80109-0.26385 0.59329
  -1   3   538608.08 1210.76   3 0.97095-0.99046 0.18813-0.02467 0.36980-0.09866
  -1   3   536140.54 1190.00  80-0.96846 0.94896 0.24834-0.08488-0.24517 0.51632
  -1   3   540111.21 1121.63  97-0.06806 0.04855 0.93307-0.76961-0.35933 0.63048
  -1   3   430958.28  970.16   4 0.96283-0.99591 0.22018-0.05672 0.37625-0.16340
  -1   3   430233.87  986.16  84-0.99059 0.95752 0.12356 0.03990-0.28778 0.50063
  -1   3   431916.96  909.15  93-0.06834 0.03526 0.88018-0.71672-0.47270 0.68554
   1   3  -3 3242.90  103.27  72-0.87178 0.91843 0.48640-0.32294-0.14613-0.00842
  -1   3   3 3488.08  109.18   6 0.94759-0.99423 0.27069-0.10723 0.38561-0.23106
  -1   3   3 3471.30  111.89  88-0.99526 0.94861-0.00610 0.16956-0.32609 0.48064
  -1  -3   3 3199.95  101.14  87-0.99569 0.94905 0.01154-0.17500-0.32122 0.47578
   1   3  -2 4184.42  148.77  72-0.86733 0.92754 0.49398-0.33052-0.14253 0.04627
  -1   3   2 5578.37  156.23   8 0.92105-0.98126 0.34120-0.17775 0.39697-0.30071
  -1  -3   2 3812.89  131.18  81-0.97825 0.91804 0.20463-0.36809-0.26076 0.35702
   1  -3  -2 4603.29  134.70   2 0.98155-0.92133 0.13658-0.30004 0.35863-0.45489
  -1   3   140722.08 1247.31  11 0.87738-0.95117 0.43145-0.26799 0.40834-0.37037
   1  -3  -142386.11 1299.06   6 0.95024-0.87646 0.26258-0.42604 0.38418-0.42214
   1   3   016964.69  574.93  70-0.83161 0.91896 0.54947-0.38601-0.11515 0.13548
  -1   3   020468.18  578.59  15 0.80981-0.89716 0.53782-0.37436 0.41649-0.43682
   1  -3   019898.20  611.82   9 0.90449-0.81714 0.37828-0.54174 0.40209-0.38176
   1   3   214262.63  485.69  67-0.77191 0.88640 0.62635-0.46289-0.07388 0.21080
  -1   3  -217009.06  479.43  24 0.58344-0.69793 0.76294-0.59948 0.40658-0.54350
  -1  -3  -213604.20  474.17  74-0.89773 0.78324 0.43854-0.60200-0.16817 0.03124
   1  -3   216757.62  464.57  15 0.79295-0.67846 0.56029-0.72375 0.41737-0.28045
   1   3   3  597.63   25.40  66-0.73478 0.86284 0.66685-0.50339-0.05029 0.24551
   1   3   3  737.72   25.38  91-0.06792 0.19598 0.83760-0.67414-0.54297 0.73819
  -1   3  -3  850.86   26.14  29 0.42612-0.55418 0.85669-0.69323 0.38190-0.57712
  -1  -3  -3  743.34   28.54  74-0.89752 0.76946 0.43896-0.60242-0.16798-0.02724
   1  -3   3  816.59   26.59  18 0.74064-0.61258 0.62264-0.78610 0.41801-0.22279
   1   3   413700.74  490.24  64-0.69323 0.83486 0.70702-0.54356-0.02535 0.27887
   1   3   417347.95  489.12  95-0.06830 0.20993 0.91410-0.75064-0.40462 0.65813
  -1   3  -416487.11  487.93  35 0.24926-0.39089 0.92301-0.75955 0.34308-0.59659
  -1  -3  -413570.92  476.15  74-0.90277 0.76115 0.42839-0.59185-0.17269-0.08082
   1  -3   416840.52  464.46  20 0.69786-0.55624 0.66684-0.83030 0.41661-0.16310
   1   3   524544.82  853.95  62-0.64745 0.80265 0.74605-0.58259 0.00064 0.31117
   1   3   530296.42  852.86  99-0.06739 0.22259 0.95663-0.79317-0.29129 0.60310
  -1   3  -528489.27  847.91  40 0.06399-0.21918 0.95636-0.79290 0.29216-0.60397
  -1  -3  -525220.82  871.21  75-0.91192 0.75672 0.40912-0.57258-0.18114-0.13067
   1  -3   530971.26  852.18  21 0.66757-0.51238 0.69514-0.85860 0.41476-0.10296
   1   3   6 3746.24  133.37  60-0.59755 0.76631 0.78333-0.61987 0.02748 0.34263
   1   3   6 4730.14  135.14 102-0.06591 0.23468 0.98013-0.81667-0.19727 0.56737
  -1   3  -6 4130.94  131.68  45-0.11939-0.04937 0.95614-0.79268 0.23233-0.60244
  -1  -3  -6 3912.50  136.78  76-0.92362 0.75485 0.38262-0.54607-0.19247-0.17764
   1  -3   6 4700.98  134.64  21 0.65088-0.48211 0.70979-0.87325 0.41348-0.04337
  -1   3  -727279.16  836.27  50-0.29323 0.11090 0.92498-0.76152 0.16684-0.59523
  -1  -3  -726201.54  900.31  77-0.93674 0.75441 0.34980-0.51326-0.20605-0.22235
   1  -3   731945.43  880.03  22 0.64770-0.46537 0.71250-0.87596 0.41321 0.01519
   1   3   8 2934.66  104.24  56-0.48547 0.68138 0.85068-0.68722 0.08311 0.40359
   1   3   8 3592.43  107.86 106-0.06234 0.25824 0.99748-0.83402-0.04760 0.53429
  -1   3  -8 3096.30  100.18  55-0.45291 0.25701 0.86661-0.70315 0.09824-0.58493
  -1  -3  -8 3203.80  115.07  78-0.95033 0.75443 0.31123-0.47469-0.22142-0.26527
   1  -3   8 3894.11  111.64  21 0.65741-0.46151 0.70413-0.86759 0.41400 0.07269
   1   3   9 3758.86  122.85  54-0.42315 0.63262 0.87990-0.71644 0.11171 0.43328
   1   3   9 4329.14  131.44 108-0.06043 0.26990 0.99774-0.83428 0.01461 0.53038
  -1   3  -9 3268.42  120.05  60-0.59614 0.38667 0.78431-0.62085 0.02821-0.57320
  -1   3  -9 4083.03  126.37 108-0.06072-0.14876 0.99795-0.83449 0.00563-0.55062
  -1  -3  -9 3821.08  127.58  80-0.96354 0.75406 0.26719-0.43065-0.23822-0.30677
   1  -3   9 4123.85  124.54  20 0.67928-0.46980 0.68448-0.84794 0.41555 0.12943
   1   3  10 4397.88  144.68  52-0.35639 0.57944 0.90558-0.74212 0.14075 0.46253
  -1   3 -10 3914.26  140.65  65-0.72203 0.49899 0.67971-0.51625-0.04249-0.56079
  -1   3 -10 4755.27  146.03 106-0.06247-0.16057 0.99729-0.83383-0.05227-0.55102
  -1  -3 -10 4435.90  149.19  81-0.97554 0.75250 0.21777-0.38123-0.25615-0.34713
   1  -3  10 4681.85  145.35  19 0.71284-0.48979 0.65197-0.81543 0.41727 0.18601
   1   3  11 7017.24  241.84  50-0.28488 0.52149 0.92720-0.76375 0.17019 0.49139
  -1   3 -11 6674.81  240.08  70-0.83011 0.59350 0.55163-0.38817-0.11405-0.54753
  -1   3 -11 8408.17  241.05 105-0.06390-0.17271 0.99357-0.83011-0.10576-0.55581
  -1  -3 -11 7344.81  250.73  83-0.98554 0.74893 0.16283-0.32629-0.27500-0.38658
   1  -3  11 7870.36  242.20  17 0.75822-0.52161 0.60280-0.76626 0.41811 0.24347
   1   3  12 2121.69   80.49  48-0.20810 0.45828 0.94415-0.78069 0.20002 0.51985
  -1   3 -12 2095.00   72.88  76-0.91912 0.66894 0.39306-0.22961-0.18804-0.53184
  -1   3 -12 2425.03   83.99 103-0.06507-0.18511 0.98734-0.82388-0.15582-0.56405
  -1  -3 -12 2570.14   84.64  85-0.99263 0.74245 0.10205-0.26551-0.29455-0.42532
  -1   3 -13 3471.41  123.28 102-0.06602-0.19773 0.97896-0.81550-0.20315-0.57502
  -1  -3 -13 3286.56  108.94  87-0.99576 0.73200 0.03480-0.19826-0.31465-0.46352
  -1   3 -14 1134.59   59.32 100-0.06679-0.21053 0.96864-0.80518-0.24829-0.58818
  -1   3 -15  480.62   32.57  99-0.06739-0.22350 0.95653-0.79307-0.29165-0.60311
   1   4 -15  144.96   20.71 101-0.06617-0.05001 0.97723-0.75929-0.21145-0.64265
   1   4 -14 1075.96   55.83 103-0.06527-0.03735 0.98587-0.76793-0.16522-0.63058
   1   4 -13 5305.54  185.92 104-0.06417-0.02487 0.99241-0.77446-0.11695-0.62055
  -1   4  13 5434.43  176.98   8 0.91566-0.82661 0.35375-0.13580 0.39877 0.33874
   1   4 -12 6353.78  206.89 106-0.06286-0.01262 0.99661-0.77867-0.06619-0.61302
  -1   4  12 6562.32  213.40   7 0.93601-0.86053 0.30353-0.08559 0.39116 0.28805
  -1   4  12 5691.78  202.63  59-0.55942 0.63490 0.80859-0.59064 0.04707 0.63214
   1   4 -11 2704.15   93.42 107-0.06129-0.00062 0.99812-0.78017-0.01239-0.60853
  -1   4  11 3094.73   93.46   5 0.95064-0.88873 0.26133-0.04339 0.38395 0.23696
  -1   4  11 2406.18   90.80  62-0.64617 0.70808 0.74707-0.52912 0.00134 0.61957
   1   4 -10  624.32   26.22 109-0.05940 0.01106 0.99639-0.77844 0.04519-0.60781
  -1   4  10  660.93   25.01   4 0.96096-0.91262 0.22697-0.00902 0.37757 0.18505
  -1   4  10  526.67   24.15  65-0.72371 0.77205 0.67804-0.46009-0.04351 0.60613
  -1   4  10  621.17   28.03 106-0.06279 0.11113 0.99675-0.77881-0.06363 0.62625
  -1   4   9 1780.99   57.92   4 0.96793-0.93316 0.20060 0.01735 0.37236 0.13197
  -1   4   9 1428.45   54.59  68-0.79227 0.82704 0.60197-0.38402-0.08743 0.59176
  -1   4   9 1795.95   61.71 104-0.06444 0.09921 0.99114-0.77320-0.12792 0.63224
  -1   4   8 3425.00  108.73   3 0.97221-0.95101 0.18270 0.03525 0.36867 0.07736
  -1   4   8 2839.59  102.43  71-0.85173 0.87293 0.51930-0.30135-0.13026 0.57629
  -1   4   8 3505.33  105.82 102-0.06593 0.08713 0.97992-0.76198-0.19834 0.64437
   1   4  -7 6290.59  196.52  45-0.10263 0.09499 0.95752-0.73958 0.23819-0.62592
   1   4  -7 5712.05  198.18  65-0.71985 0.71222 0.68185-0.46391-0.04117-0.34656
  -1   4   7 6424.50  211.33  74-0.90171 0.90934 0.43056-0.21261-0.17173 0.55946
  -1   4   7 7755.86  207.29  99-0.06720 0.07483 0.96103-0.74309-0.27642 0.66415
   1   4  -5 3855.35  133.10  14 0.82215-0.80265 0.52049-0.30254 0.41560-0.68674
  -1   4   5 4661.92  135.94  94-0.06836 0.04885 0.88559-0.66765-0.46270 0.73384
   1   4  -4 9450.26  299.51   5 0.95163-0.91855 0.25826-0.04031 0.38340-0.59625
   1   4  -4 8898.94  287.12  75-0.91692 0.95000 0.39806-0.18012-0.18590-0.02695
  -1   4   410027.51  302.19   4 0.96434-0.99741 0.21459 0.00336 0.37515-0.16231
  -1   4   4 9948.38  306.47  84-0.98912 0.95604 0.13649 0.08145-0.28363 0.49648
   1   4  -3 2241.59   75.41  75-0.91661 0.96325 0.39877-0.18082-0.18560 0.03105
  -1   4   3 2468.77   79.70   5 0.95266-0.99930 0.25497-0.03703 0.38281-0.22825
  -1   4   3 2640.02   80.92  87-0.99576 0.94912 0.03392 0.18403-0.31490 0.46945
  -1  -4   3 3050.45   97.29  89-0.99233 0.94569-0.05453-0.16342-0.33887 0.49342
   1   4  -2 4641.32  150.21  75-0.90887 0.96908 0.41568-0.19774-0.17828 0.08202
  -1   4   2 4871.67  154.12   7 0.93322-0.99343 0.31093-0.09298 0.39234-0.29609
  -1   4   2 5095.41  156.12  90-0.99112 0.93091-0.06742 0.28537-0.34214 0.43839
  -1  -4   2 4233.92  134.26  85-0.99340 0.93319 0.09216-0.31010-0.29761 0.39387
   1   4  -1 5006.11  167.43  74-0.89533 0.96911 0.44327-0.22532-0.16604 0.12808
  -1   4   1 5782.02  172.19   9 0.90235-0.97613 0.38279-0.16484 0.40267-0.36471
  -1  -4   1 4932.84  172.47  82-0.98042 0.90664 0.19331-0.41126-0.26468 0.30264
   1  -4  -1 6026.04  174.87   3 0.97612-0.90234 0.16479-0.38274 0.36487-0.40283
   1   4   035140.14 1125.14  73-0.87669 0.96404 0.47785-0.25990-0.15016 0.17049
  -1   4   038545.19 1130.73  12 0.85547-0.94282 0.46934-0.25140 0.41194-0.43228
  -1  -4   032626.25 1087.13  80-0.96535 0.87800 0.26043-0.47837-0.24073 0.22040
   1  -4   038387.39 1088.35   5 0.95256-0.86521 0.25530-0.47325 0.38287-0.36253
   1   4   1 8349.91  260.69  71-0.85328 0.95420 0.51686-0.29892-0.13146 0.21009
   1  -4   1 9435.31  293.41   8 0.92312-0.82220 0.33625-0.55420 0.39624-0.31761
   1   4   242968.90 1420.21  70-0.82529 0.93978 0.55844-0.34050-0.11054 0.24746
  -1   4  -249261.14 1402.35  20 0.69482-0.80931 0.66980-0.45185 0.41645-0.55338
  -1  -4  -242856.21 1450.35  78-0.94544 0.83095 0.32577-0.54372-0.21570 0.07878
   1  -4   251445.67 1432.55  10 0.89112-0.77663 0.40551-0.62346 0.40546-0.26853
   1   4   3   63.80    6.06  68-0.79287 0.92093 0.60122-0.38328-0.08784 0.28306
  -1   4  -3  105.82    6.33  24 0.57512-0.70318 0.76889-0.55095 0.40556-0.60077
   1  -4   3  108.53    6.16  12 0.86004-0.73198 0.46176-0.67971 0.41128-0.21606
   1   4   423577.39  815.07  67-0.75612 0.89775 0.64416-0.42621-0.06368 0.31720
   1   4   428025.80  810.21  92-0.06813 0.20976 0.85398-0.63603-0.51752 0.77104
  -1   4  -427104.73  795.53  29 0.43011-0.57173 0.85476-0.63681 0.38265-0.63617
  -1  -4  -423889.09  824.70  77-0.94298 0.80136 0.33277-0.55072-0.21292-0.04059
   1  -4   428986.65  804.02  13 0.83305-0.69142 0.50450-0.72245 0.41461-0.16110
   1   4   5 2047.88   78.35  65-0.71514 0.87033 0.68646-0.46851-0.03833 0.35014
   1   4   5 2676.90   80.75  95-0.06830 0.22349 0.91485-0.69690-0.40295 0.71476
  -1   4  -5 2523.48   76.44  34 0.26478-0.41997 0.91862-0.70067 0.34689-0.65870
  -1  -4  -5 2145.26   78.36  78-0.94687 0.79167 0.32160-0.53955-0.21735-0.09446
   1  -4   5 2602.74   76.81  14 0.81266-0.65746 0.53389-0.75183 0.41630-0.10449
  -1   4  -639314.67 1199.73  39 0.08656-0.25533 0.95413-0.73618 0.29888-0.66899
  -1  -4  -635308.83 1085.18  78-0.95305 0.78428 0.30281-0.52075-0.22470-0.14541
   1   4   7 3780.61  128.23  61-0.62060 0.80294 0.76673-0.54879 0.01525 0.41314
   1   4   7 4418.72  132.59 101-0.06624 0.24858 0.97639-0.75844-0.21539 0.64379
  -1   4  -7 3864.61  125.75  45-0.09636-0.08597 0.95797-0.74002 0.24036-0.66875
  -1  -4  -7 3805.71  131.76  79-0.96070 0.77836 0.27737-0.49531-0.23441-0.19399
   1  -4   7 4420.00  128.79  15 0.79763-0.61529 0.55419-0.77213 0.41716 0.01123
   1   4   816038.00  540.90  59-0.56704 0.76295 0.80375-0.58580 0.04321 0.44348
   1   4   819979.60  555.43 104-0.06467 0.26057 0.98988-0.77194-0.13787 0.62457
  -1   4  -816424.56  532.13  50-0.27659 0.08069 0.92934-0.71139 0.17350-0.66019
  -1  -4  -816923.67  563.44  80-0.96906 0.77315 0.24594-0.46389-0.24605-0.24065
   1  -4   819266.48  553.76  15 0.80429-0.60839 0.54532-0.76327 0.41682 0.06987
   1   4   9 1431.57   54.52  57-0.50918 0.71865 0.83811-0.62017 0.07182 0.47317
   1   4   9 1814.27   60.04 106-0.06292 0.27239 0.99649-0.77855-0.06828 0.61326
  -1   4  -9 1428.27   50.82  55-0.44836 0.23889 0.86872-0.65078 0.10032-0.64531
  -1  -4  -9 1509.69   54.08  81-0.97739 0.76791 0.20893-0.42687-0.25926-0.28573
   1  -4   9 1579.85   51.66  14 0.82059-0.61112 0.52272-0.74067 0.41572 0.12927
   1   4  10  538.91   23.67  55-0.44686 0.66990 0.86941-0.65147 0.10101 0.50228
   1   4  10  649.24   26.96 107-0.06105 0.28410 0.99809-0.78014-0.00491 0.60819
  -1   4 -10  556.66   21.69  61-0.60767 0.38463 0.77617-0.55822 0.02215-0.62543
  -1   4 -10  651.80   27.01 108-0.06016-0.16289 0.99747-0.77952 0.02284-0.62612
  -1  -4 -10  626.15   29.55  83-0.98497 0.76193 0.16653-0.38448-0.27376-0.32952
   1  -4  10  833.52   25.68  13 0.84651-0.62347 0.48379-0.70174 0.41312 0.19016
   1   4  11 3806.11  139.06  53-0.37981 0.61642 0.89720-0.67925 0.13074 0.53084
  -1   4 -11 3726.76  129.08  66-0.75194 0.51533 0.64873-0.43078-0.06102-0.60055
  -1   4 -11 4754.28  137.52 107-0.06201-0.17460 0.99782-0.77988-0.03636-0.62522
  -1  -4 -11 4018.48  140.52  84-0.99109 0.75448 0.11877-0.33672-0.28930-0.37227
   1  -4  11 4284.46  129.03  11 0.88221-0.64560 0.42256-0.64050 0.40739 0.25419
   1   4  12 6928.72  250.99  51-0.30765 0.55783 0.92095-0.70300 0.16100 0.55888
  -1   4 -12 7181.14  245.68  73-0.87919 0.62901 0.47341-0.25547-0.15223-0.56764
  -1   4 -12 8265.46  257.70 105-0.06354-0.18664 0.99485-0.77690-0.09162-0.62825
  -1  -4 -12 7671.55  251.55  86-0.99494 0.74476 0.06549-0.28344-0.30567-0.41420
  -1   4 -13 2484.80   94.14 103-0.06480-0.19895 0.98910-0.77115-0.14370-0.63447
  -1  -4 -13 2610.30   89.64  87-0.99560 0.73185 0.00630-0.22425-0.32268-0.45549
  -1   4 -14  981.42   52.59 102-0.06583-0.21149 0.98093-0.76298-0.19317-0.64329
   1   5 -15   13.51   12.19 103-0.06522-0.05097 0.98624-0.71381-0.16293-0.69116
   1   5 -14 1652.64   82.00 104-0.06409-0.03853 0.99280-0.72037-0.11333-0.68247
   1   5 -13 3237.79  123.87 106-0.06273-0.02632 0.99687-0.72443-0.06146-0.67605
  -1   5  13 3625.19  125.50   8 0.92171-0.83267 0.33963-0.06720 0.39674 0.34077
   1   5 -12 3534.26  124.60 107-0.06111-0.01437 0.99810-0.72567-0.00687-0.67234
  -1   5  12 4133.80  122.62   7 0.93881-0.86333 0.29595-0.02351 0.38991 0.28929
  -1   5  12 3062.67  120.44  61-0.62545 0.70092 0.76312-0.49068 0.01265 0.66656
   1   5 -11 6177.63  198.44 109-0.05920-0.00271 0.99602-0.72359 0.05098-0.67190
  -1   5  11 6781.14  202.09   5 0.95132-0.88941 0.25922 0.01321 0.38357 0.23734
  -1   5  11 5226.11  196.89  64-0.69959 0.76150 0.70118-0.42875-0.02908 0.65000
  -1   5  10  656.93   25.42   5 0.96028-0.91194 0.22940 0.04304 0.37803 0.18459
  -1   5  10  520.46   22.97  67-0.76530 0.81364 0.63392-0.36149-0.06958 0.63220
  -1   5  10  552.97   26.67 104-0.06452 0.11286 0.99073-0.71829-0.13132 0.69394
  -1   5   9   63.55    8.14   4 0.96640-0.93163 0.20667 0.06576 0.37358 0.13074
  -1   5   9  128.67    9.55  70-0.82282 0.85760 0.56189-0.28946-0.10876 0.61308
  -1   5   9  123.08   10.56 102-0.06596 0.10073 0.97966-0.70722-0.19968 0.70400
   1   5  -8 1386.41   44.73  44-0.09127 0.07007 0.95830-0.68587 0.24211-0.68814
   1   5  -8 1301.49   44.96  66-0.74401 0.72281 0.65722-0.38479-0.05603-0.39000
  -1   5   8 1573.89   52.76   3 0.97017-0.94897 0.19144 0.08100 0.37049 0.07554
  -1   5   8 1481.40   52.08  72-0.87221 0.89341 0.48567-0.21324-0.14648 0.59251
  -1   5   8 1585.46   50.94  99-0.06716 0.08836 0.96178-0.68934-0.27381 0.71984
  -1   5   730084.63  926.09   3 0.97185-0.96421 0.18427 0.08816 0.36900 0.01873
  -1   5   6 3717.93  129.62  78-0.94626 0.94032 0.32339-0.05096-0.21665 0.54608
  -1   5   6 4210.57  125.30  94-0.06837 0.06244 0.89572-0.62329-0.44318 0.77262
  -1   5   533621.80 1105.09  80-0.97073 0.95122 0.23906 0.03337-0.24854 0.51969
  -1   5   536431.47 1043.04  91-0.06795 0.04844 0.83987-0.56743-0.53955 0.81069
   1   5  -4 5742.76  180.72   5 0.95273-0.91966 0.25475 0.01769 0.38276-0.59561
   1   5  -4 5457.10  176.07  77-0.93337 0.96645 0.35859-0.08616-0.20246-0.01039
  -1   5   4 6006.90  182.31   4 0.96303-0.99610 0.21947 0.05297 0.37611-0.16326
  -1   5   4 5713.27  181.65  83-0.98682 0.95374 0.15406 0.11837-0.27790 0.49075
   1   5  -3  574.26   20.07  76-0.93154 0.97819 0.36325-0.09082-0.20054 0.04599
  -1   5   3  468.05   20.43   5 0.95316-0.99981 0.25337 0.01907 0.38251-0.22796
  -1   5   3  488.04   20.33  86-0.99475 0.94810 0.06976 0.20267-0.30440 0.45895
   1   5  -2  768.33   30.59  76-0.92466 0.98488 0.38013-0.10770-0.19351 0.09725
  -1   5   2 1004.11   34.04   7 0.93737-0.99758 0.29987-0.02744 0.39056-0.29430
  -1   5   2 1008.09   33.21  88-0.99502 0.93481-0.01230 0.28473-0.32777 0.42403
  -1  -5   2  683.34   24.62  87-0.99575 0.93554 0.01585-0.28828-0.32002 0.41628
   1   5  -142233.48 1355.25  75-0.91339 0.98717 0.40591-0.13348-0.18252 0.14456
  -1   5   146240.46 1374.19   9 0.91316-0.98694 0.35940-0.08697 0.39956-0.36159
  -1   5   145830.41 1378.84  90-0.98852 0.91474-0.09042 0.36285-0.34781 0.38577
  -1  -5   141956.06 1287.38  85-0.99254 0.91876 0.10318-0.37562-0.29420 0.33216
   1   5   0 9407.98  293.56  74-0.89794 0.98529 0.43813-0.16570-0.16835 0.18868
   1  -5   010683.01  332.90   2 0.97651-0.88916 0.16288-0.43532 0.36446-0.34412
   1   5   2 6002.37  198.08  71-0.85469 0.96918 0.51464-0.24220-0.13255 0.26947
  -1   5  -2 6593.56  198.84  17 0.75611-0.87060 0.60524-0.33281 0.41812-0.55504
   1  -5   2 6770.04  210.81   6 0.94289-0.82840 0.28450-0.55693 0.38800-0.25107
   1   5   3  522.82   20.97  70-0.82687 0.95493 0.55622-0.28379-0.11169 0.30690
  -1   5  -3  557.65   19.71  21 0.66395-0.79201 0.69837-0.42594 0.41450-0.60972
  -1  -5  -3  436.82   18.80  80-0.96843 0.84037 0.24846-0.52090-0.24513 0.04991
   1  -5   3  436.30   16.64   8 0.92523-0.79718 0.33113-0.60356 0.39547-0.20025
   1   5   4 2673.77   92.33  68-0.79492 0.93655 0.59867-0.32624-0.08923 0.34274
  -1   5  -4 3021.33   90.21  25 0.54824-0.68987 0.78729-0.51486 0.40201-0.65553
  -1  -5  -4 2722.93   95.25  80-0.96763 0.82600 0.25165-0.52408-0.24396-0.00955
   1  -5   4 3080.53   92.52   9 0.90966-0.76803 0.36715-0.63958 0.40061-0.14710
   1   5   526905.12  925.26  67-0.75882 0.91402 0.64118-0.36875-0.06541 0.37722
   1   5   533274.69  920.11  93-0.06829 0.22349 0.87171-0.59927-0.48781 0.79962
  -1  -5  -527392.26  937.27  80-0.96904 0.81384 0.24602-0.51845-0.24602-0.06579
   1  -5   533137.42  924.59  10 0.89786-0.74267 0.39205-0.66448 0.40383-0.09203
   1   5   6 6210.82  218.00  65-0.71857 0.88733 0.68311-0.41068-0.04039 0.41050
   1   5   6 7366.15  218.89  96-0.06823 0.23700 0.92126-0.64882-0.38829 0.75840
  -1   5  -6 7191.47  215.66  35 0.25119-0.41995 0.92248-0.65005 0.34356-0.71366
  -1  -5  -6 7117.29  240.39  81-0.97219 0.80342 0.23284-0.50527-0.25079-0.11932
   1  -5   6 8115.57  235.24  10 0.89117-0.72240 0.40543-0.67786 0.40545-0.03534
  -1  -5  -730743.92  945.82  81-0.97654 0.79421 0.21302-0.48545-0.25783-0.17057
   1   5   8 3754.85  129.14  61-0.62546 0.82137 0.76310-0.49067 0.01264 0.47405
   1   5   8 4436.52  135.82 101-0.06626 0.26217 0.97614-0.70370-0.21655 0.70324
  -1   5  -8 3690.04  124.50  45-0.10442-0.09148 0.95739-0.68496 0.23757-0.72426
  -1  -5  -8 3690.83  127.22  82-0.98153 0.78563 0.18720-0.45963-0.26678-0.21992
   1  -5   8 4006.90  121.05  10 0.89633-0.70043 0.39515-0.66759 0.40422 0.08248
   1   5   9  944.88   39.60  59-0.57247 0.78194 0.80024-0.52780 0.04045 0.50454
   1   5   9 1199.31   41.99 103-0.06477 0.27424 0.98929-0.71686-0.14225 0.68724
  -1   5  -9  986.77   34.44  50-0.28945 0.07998 0.92599-0.65356 0.16836-0.71335
  -1  -5  -9 1074.34   42.83  83-0.98657 0.77709 0.15582-0.42825-0.27732-0.26767
   1  -5   9 1325.77   43.43   9 0.90891-0.69944 0.36879-0.64122 0.40084 0.14415
   1   5  10 3185.12  109.92  57-0.51500 0.73805 0.83490-0.56246 0.06901 0.53428
   1   5  10 3583.00  117.95 105-0.06307 0.28612 0.99614-0.72371-0.07407 0.67735
  -1   5 -10 3042.61  107.24  56-0.47197 0.24893 0.85747-0.58503 0.08943-0.69272
  -1  -5 -10 3372.88  120.96  84-0.99105 0.76801 0.11914-0.39157-0.28919-0.31410
   1  -5  10 3798.27  112.77   7 0.92808-0.70504 0.32408-0.59652 0.39440 0.20888
   1   5  11 5733.49  201.67  55-0.45284 0.68946 0.86664-0.59421 0.09827 0.56331
  -1   5 -11 5605.04  194.91  62-0.64819 0.41158 0.74546-0.47302 0.00023-0.66181
  -1   5 -11 6776.36  205.71 108-0.06001-0.17660 0.99730-0.72487 0.02710-0.68868
  -1  -5 -11 6870.11  231.91  85-0.99436 0.75775 0.07726-0.34969-0.30215-0.35943
   1  -5  11 7190.86  224.53   5 0.95323-0.71662 0.25314-0.52557 0.38247 0.27911
   1   5  12 3105.75  124.25  53-0.38566 0.63584 0.89500-0.62257 0.12821 0.59166
  -1   5 -12 3715.54  125.21 107-0.06189-0.18829 0.99791-0.72548-0.03225-0.68763
  -1  -5 -12 3828.74  134.67  87-0.99579 0.74561 0.03011-0.30254-0.31599-0.40389
  -1   5 -13 3053.30  141.46 105-0.06345-0.20030 0.99512-0.72269-0.08821-0.68996
  -1  -5 -13 2957.14  134.69  88-0.99455 0.73080-0.02253-0.24990-0.33052-0.44765
  -1   5 -14 1588.81   77.13 103-0.06475-0.21257 0.98942-0.71699-0.14134-0.69513
   1   6 -15  494.83   33.58 104-0.06419-0.05199 0.99232-0.66540-0.11777-0.73632
   1   6 -14  941.01   51.20 106-0.06284-0.03978 0.99666-0.66974-0.06538-0.73042
   1   6 -13 2426.96   95.95 107-0.06123-0.02782 0.99812-0.67120-0.01062-0.72688
  -1   6  13 2617.07   96.67   8 0.92362-0.83457 0.33505-0.00813 0.39606 0.34145
   1   6 -12 3817.34  137.25 109-0.05934-0.01614 0.99628-0.66936 0.04690-0.72611
  -1   6  12 4485.09  133.96   7 0.93865-0.86317 0.29637 0.03054 0.38998 0.28922
  -1   6  12 3260.73  133.54  63-0.67042 0.74590 0.72709-0.40017-0.01223 0.69144
  -1   6  11 3328.48  103.38   6 0.94981-0.88790 0.26391 0.06301 0.38441 0.23650
  -1   6  11 2658.16   98.99  66-0.73498 0.79689 0.66665-0.33973-0.05041 0.67133
  -1   6  10 3356.03  106.17   5 0.95790-0.90956 0.23767 0.08925 0.37960 0.18301
  -1   6  10 2789.27  105.70  68-0.79187 0.84021 0.60246-0.27554-0.08716 0.64978
   1   6  -9 2218.61   69.72  47-0.18349 0.14872 0.94828-0.62136 0.20921-0.71354
   1   6  -9 2131.09   70.33  64-0.68894 0.65416 0.71090-0.38398-0.02285-0.48147
  -1   6   9 2462.24   80.31   4 0.96347-0.92870 0.21784 0.10908 0.37579 0.12853
  -1   6   9 2136.00   79.70  71-0.84139 0.87616 0.53512-0.20820-0.12241 0.62673
  -1   6   9 2511.45   85.00 100-0.06699 0.10176 0.96519-0.63828-0.26146 0.76578
   1   6  -8 7965.67  240.66  33 0.30573-0.32693 0.90576-0.57884 0.35659-0.80261
   1   6  -8 7476.48  243.57  71-0.85006 0.82886 0.52190-0.19498-0.12898-0.31705
  -1   6   8 8092.00  256.90   4 0.96689-0.94569 0.20474 0.12218 0.37319 0.07283
  -1   6   8 7158.37  255.34  73-0.88372 0.90492 0.46522-0.13830-0.15603 0.60206
  -1   6   8 8666.58  245.83  98-0.06788 0.08908 0.94143-0.61451-0.33704 0.78307
   1   6  -7 6122.13  185.46  24 0.59471-0.60234 0.75468-0.42776 0.40791-0.79564
   1   6  -7 5700.71  190.18  74-0.90132 0.89369 0.43134-0.10442-0.17138-0.21635
  -1   6   7 6357.02  199.09   4 0.96837-0.96074 0.19883 0.12808 0.37200 0.01573
  -1   6   7 5986.48  197.97  76-0.91897 0.92661 0.39341-0.06649-0.18789 0.57562
  -1   6   7 6495.39  195.72  95-0.06834 0.07597 0.90795-0.58103-0.41802 0.80575
   1   6  -613234.81  407.77  16 0.77748-0.77154 0.57983-0.25291 0.41787-0.74731
   1   6  -612634.59  413.82  76-0.92442 0.93036 0.38071-0.05379-0.19327-0.13617
  -1   6   613694.00  424.65   4 0.96791-0.97385 0.20070 0.12622 0.37238-0.04294
  -1   6   613440.86  428.93  78-0.94727 0.94133 0.32042 0.00650-0.21782 0.54726
  -1   6   614178.70  406.00  92-0.06821 0.06227 0.86196-0.53504-0.50444 0.83388
   1   6  -5 3758.29  116.90  10 0.88785-0.86834 0.41186-0.08494 0.40619-0.67733
   1   6  -5 3581.05  116.79  77-0.93482 0.95433 0.35484-0.02792-0.20400-0.06714
  -1   6   5 3652.08  119.24   4 0.96528-0.98478 0.21101 0.11591 0.37445-0.10330
  -1   6   5 3807.03  119.30  80-0.96877 0.94927 0.24709 0.07983-0.24563 0.51677
   1   6  -416567.29  508.94   6 0.94970-0.91662 0.26427 0.06265 0.38448-0.59732
   1   6  -416461.62  503.06  77-0.93799 0.97106 0.34648-0.01956-0.20740-0.00545
  -1   6   416247.15  508.92   5 0.95997-0.99304 0.23050 0.09642 0.37824-0.16540
  -1   6   416174.34  506.94  82-0.98373 0.95066 0.17434 0.15258-0.27114 0.48399
   1   6  -314440.03  461.86   2 0.98068-0.93403 0.14143 0.18548 0.35973-0.51428
   1   6  -314872.20  462.03  77-0.93619 0.98283 0.35127-0.02435-0.20546 0.05090
  -1   6   315032.97  466.13   5 0.95110-0.99775 0.25990 0.06702 0.38370-0.22914
  -1   6   315653.35  470.44  85-0.99254 0.94589 0.10321 0.22371-0.29419 0.44874
   1   6  -2 1297.12   49.68  76-0.93038 0.99059 0.36617-0.03925-0.19933 0.10308
  -1   6   2 1392.54   49.37   7 0.93738-0.99759 0.29985 0.02707 0.39056-0.29430
  -1   6   2 1530.19   48.70  87-0.99576 0.93554 0.03482 0.29210-0.31464 0.41090
  -1  -6   2  828.67   33.00  89-0.99325 0.93304-0.04308-0.28384-0.33592 0.43218
   1   6  -1 4200.75  140.45  76-0.92092 0.99471 0.38892-0.06200-0.18980 0.15184
  -1   6   1 4469.65  145.73   8 0.91699-0.99077 0.35069-0.02377 0.39833-0.36037
  -1   6   1 4732.34  143.98  88-0.99415 0.92037-0.02966 0.35658-0.33241 0.37037
   1   6   1 2680.09   89.12  74-0.89129 0.99221 0.45108-0.12416-0.16251 0.24114
   1  -6   1 2739.60   88.61   2 0.98053-0.87961 0.14222-0.46914 0.35990-0.28127
   1   6   211132.27  364.00  72-0.87098 0.98547 0.48778-0.16086-0.14548 0.28240
  -1   6  -212215.46  365.52  16 0.79062-0.90511 0.56330-0.23638 0.41746-0.55439
  -1  -6  -210804.26  356.44  83-0.98613 0.87164 0.15886-0.48578-0.27631 0.13939
   1  -6   211894.45  350.76   3 0.97095-0.85646 0.18815-0.51507 0.36981-0.23288
   1   6   310025.18  321.45  71-0.84690 0.97496 0.52678-0.19986-0.12657 0.32179
  -1   6  -310485.26  315.35  19 0.71705-0.84511 0.64768-0.32076 0.41742-0.61264
  -1  -6  -310010.04  336.99  82-0.98363 0.85557 0.17497-0.50189-0.27093 0.07571
   1  -6   311417.16  331.57   4 0.96125-0.83319 0.22593-0.55285 0.37737-0.18215
   1   6   4 1176.77   47.06  70-0.81896 0.96059 0.56721-0.24029-0.10599 0.35950
  -1   6  -4 1487.73   46.76  22 0.62345-0.76507 0.73252-0.40560 0.41099-0.66450
  -1  -6  -4 1118.74   44.99  82-0.98254 0.84091 0.18143-0.50834-0.26874 0.01523
   1  -6   4 1449.37   44.39   5 0.95272-0.81109 0.25479-0.58171 0.38277-0.12926
   1   6   5 1004.70   44.61  68-0.78709 0.94228 0.60834-0.28142-0.08394 0.39575
  -1   6  -5 1555.44   46.05  26 0.50853-0.66373 0.81228-0.48537 0.39616-0.70797
  -1  -6  -5 1372.48   53.40  82-0.98286 0.82766 0.17958-0.50650-0.26937-0.04244
   1  -6   5 1652.53   50.66   6 0.94648-0.79128 0.27402-0.60094 0.38619-0.07439
  -1  -6  -632269.65  997.92  82-0.98435 0.81558 0.17050-0.49742-0.27243-0.09767
   1   6   7 4602.67  167.00  65-0.71127 0.89360 0.69018-0.36326-0.03601 0.46441
   1   6   7 5566.27  170.79  97-0.06810 0.25044 0.93040-0.60348-0.36613 0.79453
  -1   6  -7 5282.36  160.65  36 0.21713-0.39946 0.93130-0.60439 0.33496-0.76336
  -1  -6  -7 5188.53  171.48  83-0.98669 0.80435 0.15496-0.48188-0.27760-0.15079
   1  -6   7 5493.71  168.57   6 0.94424-0.76191 0.28058-0.60750 0.38733 0.04107
   1   6   8 6692.68  237.30  63-0.66717 0.86307 0.72985-0.40293-0.01038 0.49708
   1   6   8 7917.72  244.29  99-0.06729 0.26319 0.95901-0.63209-0.28338 0.77007
  -1   6  -8 7454.30  227.80  41 0.04565-0.24156 0.95781-0.63089 0.28659-0.77329
  -1  -6  -8 7517.00  253.17  84-0.98947 0.79356 0.13357-0.46049-0.28458-0.20212
   1  -6   8 8428.16  245.89   6 0.94924-0.75333 0.26569-0.59261 0.38473 0.10196
   1   6   9 2591.61   99.45  61-0.61880 0.82828 0.76807-0.44115 0.01622 0.52877
   1   6   9 3336.34   99.58 102-0.06609 0.27556 0.97822-0.65130-0.20675 0.75174
  -1   6  -9 2735.14   94.63  46-0.13784-0.07163 0.95430-0.62738 0.22580-0.77079
  -1  -6  -9 2965.45  106.27  84-0.99223 0.78276 0.10673-0.43365-0.29309-0.25190
   1  -6   9 3344.55  103.28   5 0.95838-0.74890 0.23603-0.56295 0.37929 0.16569
   1   6  10 1505.55   61.71  59-0.56602 0.78907 0.80440-0.47748 0.04373 0.55956
  -1   6 -10 1716.01   53.33  51-0.32916 0.10612 0.91450-0.58758 0.15216-0.75544
  -1  -6 -10 1870.62   68.03  85-0.99450 0.77145 0.07473-0.40165-0.30291-0.30037
   1  -6  10 1953.93   66.21   3 0.97109-0.74805 0.18754-0.51446 0.36968 0.23360
   1   6  11 3344.45  121.47  57-0.50862 0.74524 0.83842-0.51150 0.07208 0.58949
  -1   6 -11 3314.33  114.33  58-0.52531 0.28870 0.82907-0.50216 0.06400-0.72557
  -1  -6 -11 4163.21  135.75  86-0.99572 0.75911 0.03769-0.36461-0.31382-0.34776
   1   6  12 2476.46  102.49  55-0.44631 0.69649 0.86966-0.54274 0.10126 0.61862
  -1   6 -12 2908.45  103.83 108-0.06019-0.18999 0.99751-0.67059 0.02174-0.74161
  -1  -6 -12 3109.48  111.58  88-0.99531 0.74513-0.00438-0.32254-0.32562-0.39426
  -1   6 -13 2787.17  124.15 107-0.06203-0.20172 0.99780-0.67088-0.03721-0.74096
  -1  -6 -13 2448.54  113.55  89-0.99258 0.72883-0.05161-0.27531-0.33812-0.44004
  -1   6 -14 1601.79   82.99 105-0.06358-0.21374 0.99471-0.66779-0.09329-0.74317
   1   7 -14 1260.34   66.76 107-0.06157-0.04105 0.99807-0.61667-0.02169-0.77411
   1   7 -13 1202.37   62.05 109-0.05974-0.02931 0.99693-0.61553 0.03526-0.77276
  -1   7  13 1275.99   61.91   8 0.92281-0.83376 0.33701 0.04439 0.39635 0.34115
  -1   7  12 1446.43   53.88   7 0.93646-0.86098 0.30234 0.07907 0.39096 0.28825
  -1   7  12 1110.68   50.43  64-0.70135 0.77683 0.69955-0.31814-0.03012 0.70933
  -1   7  11 3579.15  115.99   6 0.94672-0.88481 0.27331 0.10810 0.38607 0.23484
  -1   7  11 2780.72  109.58  67-0.75853 0.82044 0.64151-0.26010-0.06522 0.68613
  -1   7  10 4875.85  149.64   5 0.95421-0.90587 0.24997 0.13143 0.38189 0.18073
  -1   7  10 3933.78  149.15  69-0.80877 0.85711 0.58089-0.19949-0.09879 0.66141
   1   7  -9 2649.34   85.05  37 0.17954-0.21431 0.93964-0.55823 0.32507-0.82940
   1   7  -9 2428.22   83.82  69-0.80525 0.77047 0.58549-0.20409-0.09634-0.40799
  -1   7   9 2938.30   94.23   5 0.95940-0.92463 0.23249 0.14892 0.37862 0.12570
  -1   7   9 2489.00   93.36  71-0.85239 0.88716 0.51826-0.13686-0.13077 0.63510
  -1   7   9 2913.22   99.62  98-0.06765 0.10242 0.94953-0.56812-0.31363 0.81796
   1   7  -8 7090.23  215.97  27 0.47806-0.49926 0.82982-0.44842 0.39121-0.83724
   1   7  -8 6842.80  222.16  73-0.87639 0.85519 0.47838-0.09697-0.14991-0.29612
  -1   7   8 7383.46  233.91   4 0.96258-0.94137 0.22113 0.16027 0.37644 0.06959
  -1   7   8 6927.11  231.67  73-0.88965 0.91085 0.45419-0.07278-0.16109 0.60712
  -1   7   8 7677.47  236.47  96-0.06824 0.08944 0.92096-0.53956-0.38898 0.83501
   1   7  -711383.87  350.75  20 0.67692-0.68455 0.68665-0.30525 0.41540-0.80313
   1   7  -711298.72  362.64  75-0.90962 0.90198 0.41408-0.03268-0.17898-0.20876
  -1   7   711796.94  366.97   4 0.96389-0.95626 0.21627 0.16514 0.37549 0.01225
  -1   7   711300.85  376.89  76-0.92077 0.92841 0.38927-0.00787-0.18965 0.57738
  -1   7   712287.10  363.30  93-0.06835 0.07598 0.88260-0.50119-0.46827 0.85600
   1   7  -6 2352.35   72.70  15 0.80880-0.80286 0.53921-0.15780 0.41655-0.74599
   1   7  -6 2250.54   74.12  76-0.92664 0.93258 0.37537 0.00603-0.19551-0.13393
  -1   7   6 2344.06   75.90   4 0.96333-0.96927 0.21835 0.16306 0.37589-0.04646
  -1   7   6 2170.73   76.98  78-0.94599 0.94005 0.32418 0.05723-0.21634 0.54577
   1   7  -5 5394.66  171.08  10 0.89317-0.87367 0.40147-0.02007 0.40498-0.67612
   1   7  -5 5312.79  170.26  77-0.93487 0.95438 0.35471 0.02669-0.20405-0.06709
  -1   7   5 5669.45  175.12   4 0.96070-0.98021 0.22789 0.15352 0.37774-0.10660
  -1   7   5 5470.95  174.47  80-0.96557 0.94606 0.25961 0.12180-0.24103 0.51218
   1   7  -411223.77  356.40   6 0.94445-0.91137 0.27999 0.10141 0.38723-0.60007
   1   7  -411857.94  357.17  77-0.93750 0.97057 0.34779 0.03361-0.20687-0.00598
  -1   7   411595.84  357.17   5 0.95559-0.98867 0.24544 0.13596 0.38106-0.16821
  -1   7   411602.84  359.18  82-0.97986 0.94678 0.19633 0.18508-0.26364 0.47649
   1   7  -3 3516.09  116.06  77-0.93601 0.98266 0.35173 0.02968-0.20527 0.05072
  -1   7   3 3703.84  116.48  84-0.98928 0.94264 0.13516 0.24624-0.28406 0.43862
  -1   7   125046.71  772.14   8 0.91680-0.99058 0.35113 0.03027 0.39840-0.36043
  -1  -7   124172.21  747.36  88-0.99442 0.92064-0.02492-0.35648-0.33115 0.36912
   1   7   0   79.26    9.29  75-0.91174 0.99909 0.40952-0.02811-0.18096 0.20130
  -1   7   0  115.82   10.31  10 0.89145-0.97880 0.40487-0.02346 0.40538-0.42571
  -1   7   0   55.28    9.87  88-0.99430 0.90695-0.02701 0.40842-0.33171 0.31138
  -1  -7   0   47.01    8.30  87-0.99580 0.90845 0.02736-0.40876-0.31677 0.29644
   1   7   120103.81  630.63  74-0.89729 0.99821 0.43941-0.05801-0.16777 0.24640
  -1   7  -120138.13  632.60  12 0.85665-0.95757 0.46740-0.08599 0.41178-0.49041
  -1   7  -121390.92  630.57  90-0.99075 0.88983-0.07107 0.45248-0.34305 0.26442
  -1  -7  -119160.01  592.50  86-0.99491 0.89399 0.06627-0.44768-0.30544 0.22681
   1   7   2 7061.85  227.30  73-0.87953 0.99402 0.47280-0.09139-0.15252 0.28944
  -1   7  -2 7452.60  226.81  15 0.81000-0.92449 0.53756-0.15616 0.41648-0.55340
  -1  -7  -2 7030.82  232.68  85-0.99330 0.87881 0.09359-0.47499-0.29717 0.16025
   1  -7   2 7737.18  229.84   1 0.98603-0.87154 0.10875-0.49015 0.35220-0.21528
   1   7   3  220.51   13.77  72-0.85834 0.98640 0.50879-0.12738-0.13540 0.33062
  -1   7  -3  203.34   12.83  17 0.74897-0.87703 0.61336-0.23196 0.41809-0.61331
  -1  -7  -3  184.97   13.03  84-0.99186 0.86380 0.11084-0.49224-0.29181 0.09659
   1  -7   3  251.55   11.59   2 0.98106-0.85301 0.13929-0.52069 0.35924-0.16403
   1   7   4 9329.70  302.41  70-0.83359 0.97522 0.54662-0.16521-0.11660 0.37011
  -1   7  -4 9796.83  292.91  21 0.67120-0.81283 0.69187-0.31046 0.41502-0.66853
  -1  -7  -4 9284.83  314.63  84-0.99103 0.84941 0.11932-0.50073-0.28913 0.03562
   1  -7   410828.74  311.33   2 0.97670-0.83507 0.16197-0.54337 0.36426-0.11074
   1   7   5 7736.35  259.72  69-0.80517 0.96036 0.58560-0.20419-0.09628 0.40809
  -1   7  -5 8517.30  248.99  24 0.57476-0.72995 0.76915-0.38774 0.40551-0.71732
  -1  -7  -5 8087.52  272.54  84-0.99095 0.83576 0.12010-0.50151-0.28888-0.02293
   1  -7   5 9348.43  271.77   3 0.97370-0.81850 0.17606-0.55747 0.36728-0.05547
   1   7   6 3135.26  115.92  67-0.77296 0.94173 0.62514-0.24373-0.07457 0.44467
   1   7   6 3723.56  116.02  92-0.06819 0.23696 0.86037-0.47897-0.50708 0.87718
  -1   7  -6 3502.19  108.52  28 0.45847-0.62724 0.84039-0.45898 0.38782-0.75793
  -1  -7  -6 3393.90  114.71  84-0.99156 0.82279 0.11404-0.49544-0.29080-0.07930
   1  -7   6 3638.17  114.24   3 0.97265-0.80389 0.18075-0.56216 0.36826 0.00184
   1   7   713265.90  459.91  66-0.73686 0.91920 0.66470-0.28329-0.05158 0.47998
   1   7   715395.03  459.73  95-0.06835 0.25068 0.90664-0.52523-0.42081 0.84921
  -1   7  -714718.85  442.72  32 0.32218-0.50452 0.90006-0.51866 0.36033-0.78873
  -1  -7  -714502.90  466.49  85-0.99265 0.81032 0.10181-0.48321-0.29463-0.13377
   1  -7   715354.38  465.14   3 0.97393-0.79160 0.17501-0.55642 0.36705 0.06134
   1   7   8 6437.88  232.81  64-0.69676 0.89267 0.70379-0.32239-0.02742 0.51411
   1   7   8 7600.23  225.99  97-0.06789 0.26380 0.94072-0.55932-0.33898 0.82568
  -1   7  -8 7121.88  223.82  37 0.16677-0.36267 0.94214-0.56074 0.32162-0.80831
  -1  -7  -8 6903.35  231.96  85-0.99396 0.79806 0.08393-0.46533-0.30012-0.18657
   1  -7   8 7723.38  234.41   2 0.97763-0.78173 0.15739-0.53879 0.36326 0.12343
   1   7   9 1184.37   49.35  62-0.65253 0.86200 0.74197-0.36056-0.00218 0.54716
   1   7   9 1489.21   54.62 100-0.06699 0.27647 0.96509-0.58368-0.26186 0.80685
  -1   7  -9 1264.28   46.50  42-0.00601-0.20346 0.96013-0.57872 0.27041-0.81540
  -1  -7  -9 1269.53   49.69  86-0.99513 0.78566 0.06078-0.44219-0.30707-0.23792
   1  -7   9 1417.00   47.66   1 0.98342-0.77395 0.12558-0.50698 0.35612 0.18887
   1   7  10 3127.90  111.03  61-0.60399 0.82704 0.77879-0.39739 0.02409 0.57919
  -1   7 -10 3327.86  106.05  47-0.19409-0.02895 0.94658-0.56517 0.20527-0.80856
  -1   7 -10 3740.64  118.82  90-0.99027 0.76723-0.07554 0.45694-0.34416-0.25912
  -1  -7 -10 3730.73  125.82  87-0.99577 0.77273 0.03264-0.41404-0.31527-0.28802
   1   7  11 1664.06   71.37  59-0.55096 0.78757 0.81385-0.43244 0.05132 0.61026
  -1   7 -11 2025.69   64.03  54-0.39640 0.15978 0.89086-0.50945 0.12354-0.78512
  -1  -7 -11 2338.21   82.67  88-0.99544 0.75882-0.00036-0.38104-0.32452-0.33706
  -1  -7 -12 1095.41   46.21  89-0.99360 0.74342-0.03818-0.34323-0.33465-0.38523
  -1   7 -13 1635.06   80.36 108-0.06061-0.20314 0.99788-0.61647 0.00894-0.78711
  -1  -7 -13 1701.96   82.03  90-0.98967 0.72592-0.08089-0.30052-0.34548-0.43269
   1   8 -14 1002.73   54.15 108-0.06033-0.04229 0.99765-0.56176 0.01757-0.81337
  -1   8  13 1039.48   52.71   8 0.91999-0.83095 0.34370 0.09219 0.39733 0.34017
  -1   8  12  889.09   38.60   7 0.93269-0.85721 0.31230 0.12359 0.39256 0.28665
  -1   8  11  664.75   29.48   6 0.94232-0.88041 0.28611 0.14978 0.38827 0.23264
  -1   8  11  495.48   26.97  67-0.77394 0.83585 0.62400-0.18811-0.07521 0.69612
   1   8 -10 1599.03   53.32  41 0.02495-0.07329 0.95905-0.52316 0.28020-0.84282
   1   8 -10 1510.14   52.84  65-0.72858 0.68024 0.67316-0.23727-0.04648-0.51614
  -1   8  10 1792.99   64.71   6 0.94941-0.90106 0.26517 0.17072 0.38464 0.17798
  -1   8  10 1634.72   59.52  70-0.81908 0.86742 0.56704-0.13115-0.10608 0.66870
   1   8  -912927.57  384.03  31 0.35179-0.38656 0.88904-0.45314 0.36685-0.87118
   1   8  -912270.46  394.44  70-0.83612 0.80135 0.54293-0.10704-0.11847-0.38585
  -1   8   913510.72  419.23   5 0.95432-0.91955 0.24963 0.18626 0.38183 0.12249
  -1   8   912375.06  416.72  72-0.85828 0.89305 0.50889-0.07300-0.13535 0.63967
   1   8  -8 2845.74   85.93  24 0.56855-0.58976 0.77350-0.33761 0.40472-0.85075
   1   8  -8 2662.82   92.16  73-0.88429 0.86308 0.46418-0.02829-0.15651-0.28952
  -1   8   8 2819.32   95.92   5 0.95730-0.93610 0.23971 0.19618 0.37999 0.06604
  -1   8   8 2572.19   99.06  74-0.89182 0.91302 0.45007-0.01418-0.16297 0.60900
  -1   8   8 3021.94   95.85  95-0.06836 0.08957 0.90178-0.46589-0.43094 0.87697
   1   8  -7 3258.05  109.16  19 0.71928-0.72692 0.64538-0.20949 0.41750-0.80523
   1   8  -7 3304.32  111.39  75-0.91008 0.90245 0.41309 0.02280-0.17941-0.20833
  -1   8   7 3532.65  115.25   5 0.95847-0.95084 0.23572 0.20017 0.37924 0.00850
  -1   8   7 3403.97  117.12  76-0.91997 0.92761 0.39112 0.04477-0.18887 0.57660
  -1   8   7 3716.78  120.31  92-0.06819 0.07583 0.86012-0.42422-0.50751 0.89524
   1   8  -6 5095.49  159.30  14 0.82304-0.81711 0.51921-0.08331 0.41552-0.74496
   1   8  -6 5008.30  162.52  76-0.92432 0.93026 0.38094 0.05495-0.19317-0.13627
  -1   8   6 5196.69  163.62   5 0.95780-0.96374 0.23800 0.19789 0.37967-0.05023
  -1   8   6 5182.23  167.76  77-0.94303 0.93710 0.33263 0.10326-0.21297 0.54241
   1   8  -5 3661.94  116.86  10 0.89262-0.87311 0.40257 0.03332 0.40511-0.67625
   1   8  -5 3895.15  118.60  76-0.93160 0.95110 0.36310 0.07279-0.20060-0.07054
  -1   8   5 3680.78  117.88   5 0.95513-0.97464 0.24696 0.18893 0.38134-0.11020
  -1   8   5 3516.76  122.18  79-0.96131 0.94181 0.27520 0.16069-0.23522 0.50637
   1   8  -4  639.76   26.12   7 0.93763-0.90456 0.29916 0.13673 0.39044-0.60329
   1   8  -4  656.93   26.70  77-0.93412 0.96720 0.35666 0.07924-0.20325-0.00959
  -1   8   4  721.16   30.24   6 0.95010-0.98317 0.26303 0.17286 0.38426-0.17141
  -1   8   4  741.60   28.71  81-0.97518 0.94210 0.21948 0.21642-0.25555 0.46840
  -1   8   340525.77 1239.40  83-0.98504 0.93839 0.16612 0.26977-0.27390 0.42845
   1   8  -2  897.93   34.79  76-0.92880 0.98901 0.37010 0.06579-0.19771 0.10145
  -1   8   2  892.15   34.60  84-0.99139 0.93117 0.11581 0.32008-0.29024 0.38650
   1   8  -114272.13  448.93  76-0.92171 0.99549 0.38710 0.04879-0.19057 0.15261
  -1   8   114435.84  451.87   9 0.91395-0.98773 0.35763 0.07827 0.39931-0.36135
  -1   8   115103.56  452.21  86-0.99477 0.92099 0.06926 0.36663-0.30455 0.34251
  -1  -8   113760.30  428.37  90-0.99028 0.91650-0.07545-0.36044-0.34414 0.38210
   1   8   0 1248.69   45.67  75-0.91178 0.99913 0.40942 0.02648-0.18101 0.20134
  -1   8   0 1300.98   45.69  10 0.89123-0.97858 0.40530 0.03059 0.40543-0.42576
  -1   8   0 1340.14   45.97  87-0.99580 0.90845 0.02714 0.40875-0.31683 0.29650
  -1  -8   0 1187.81   44.45  88-0.99428 0.90693-0.02745-0.40844-0.33182 0.31149
   1   8   1 7905.17  259.67  74-0.89896 0.99988 0.43610-0.00021-0.16926 0.24788
  -1   8  -1 8463.36  259.91  12 0.86062-0.96155 0.46077-0.02488 0.41119-0.48982
  -1   8  -1 8670.85  259.26  88-0.99512 0.89420-0.00985 0.44574-0.32711 0.24848
  -1  -8  -1 7319.18  230.48  87-0.99566 0.89474 0.00926-0.44515-0.32186 0.24323
   1   8   2 5290.44  175.02  73-0.88313 0.99762 0.46630-0.03041-0.15553 0.29245
  -1   8  -2 5460.38  170.65  14 0.82019-0.93468 0.52330-0.08740 0.41575-0.55268
  -1   8  -2 5667.80  173.53  89-0.99340 0.87891-0.04105 0.47695-0.33540 0.19847
  -1  -8  -2 5167.31  165.35  87-0.99574 0.88125 0.03589-0.47178-0.31433 0.17741
   1   8   312405.06  418.43  72-0.86416 0.99221 0.49928-0.06339-0.13999 0.33521
  -1   8  -313232.55  410.17  17 0.76781-0.89587 0.59153-0.15564 0.41804-0.61326
  -1   8  -314460.93  419.18  90-0.99128 0.86322-0.06582 0.50171-0.34173 0.14651
  -1  -8  -312418.08  385.48  86-0.99538 0.86732 0.05358-0.48948-0.30919 0.11398
   1   8   4 1390.46   55.03  71-0.84191 0.98354 0.53435-0.09846-0.12279 0.37631
  -1   8  -4 1627.27   54.02  19 0.70134-0.84297 0.66345-0.22756 0.41678-0.67029
  -1   8  -4 1629.54   53.76  90-0.98937 0.84774-0.08348 0.51937-0.34612 0.09260
  -1  -8  -4 1345.11   48.70  86-0.99503 0.85340 0.06332-0.49921-0.30632 0.05281
   1   8   513669.14  453.29  69-0.81625 0.97144 0.57090-0.13501-0.10406 0.41587
  -1   8  -514804.41  435.68  23 0.61875-0.77395 0.73625-0.30036 0.41051-0.72232
  -1  -8  -514323.04  443.50  86-0.99492 0.83972 0.06594-0.50183-0.30554-0.00627
   1   8   6 1591.91   61.06  68-0.78704 0.95581 0.60839-0.17250-0.08391 0.45401
   1   8   6 1789.17   59.44  91-0.06788 0.23665 0.83534-0.39945-0.54634 0.91644
  -1   8  -6 1522.57   54.62  26 0.51836-0.68713 0.80633-0.37044 0.39768-0.76778
  -1  -8  -6 1558.43   55.55  86-0.99508 0.82631 0.06214-0.49804-0.30667-0.06343
   1   8   7 3421.38  126.39  66-0.75415 0.93649 0.64632-0.21042-0.06243 0.49083
   1   8   7 3844.43  122.71  93-0.06836 0.25069 0.88487-0.44898-0.46405 0.89245
  -1   8  -7 3741.69  119.00  30 0.39899-0.58133 0.86929-0.43340 0.37664-0.80504
  -1   8  -7 3885.55  126.30  90-0.98906 0.80672-0.08608 0.52197-0.34675-0.08164
  -1  -8  -7 3780.16  123.48  86-0.99541 0.81308 0.05249-0.48838-0.30951-0.11888
   1   8   8 2149.70   88.83  65-0.71745 0.91336 0.68420-0.24831-0.03972 0.52641
   1   8   8 2402.62   90.80  96-0.06821 0.26412 0.92290-0.48701-0.38442 0.87112
  -1   8  -8 2499.67   82.34  34 0.26010-0.45600 0.91997-0.48408 0.34575-0.83244
  -1   8  -8 2791.71   82.02  90-0.99121 0.79531-0.06651 0.50240-0.34191-0.14479
  -1  -8  -8 2507.43   85.60  86-0.99573 0.79982 0.03744-0.47333-0.31389-0.17281
   1   8   9 7149.93  273.49  63-0.67678 0.88626 0.72162-0.28573-0.01585 0.56084
  -1   8  -9 8160.84  266.18  39 0.10166-0.31114 0.95236-0.51647 0.30330-0.84829
  -1   8  -9 9449.91  267.05  89-0.99391 0.78443-0.03361 0.46950-0.33345-0.21154
  -1  -8  -9 8563.64  278.77  87-0.99576 0.78629 0.01732-0.45321-0.31961-0.22538
  -1   8 -10 1237.77   48.36  44-0.07615-0.14689 0.95914-0.52325 0.24727-0.85056
  -1   8 -10 1346.52   50.71  87-0.99575 0.77271 0.01636 0.41953-0.31988-0.28341
  -1  -8 -10 1353.92   53.46  88-0.99520 0.77216-0.00762-0.42828-0.32650-0.27678
  -1  -8 -11 1973.34   76.66  89-0.99367 0.75706-0.03722-0.39867-0.33440-0.32718
  -1  -8 -12 1249.68   60.55  90-0.99071 0.74053-0.07144-0.36446-0.34314-0.37673
   1   8  13  207.31   16.82   1 0.98580-0.72205 0.11031 0.32558 0.35257 0.42560
  -1   8 -13  171.60   17.84 109-0.05923-0.20452 0.99608-0.56019 0.05011-0.82828
  -1   9  13  367.51   24.44   8 0.91558-0.82653 0.35393 0.13645 0.39879 0.33871
  -1   9  12  -20.81   11.75   8 0.92760-0.85212 0.32527 0.16511 0.39458 0.28463
  -1   9  11  341.16   20.25   7 0.93678-0.87487 0.30146 0.18892 0.39082 0.23009
   1   9 -10 4031.18  140.08  36 0.20754-0.25588 0.93357-0.44319 0.33248-0.89509
  -1   9  10 4316.53  149.78   6 0.94357-0.89523 0.28253 0.20785 0.38766 0.17496
   1   9  -9 2411.23   72.29  28 0.44954-0.48432 0.84503-0.35465 0.38623-0.89055
   1   9  -9 2135.44   80.50  71-0.84629 0.81152 0.52771-0.03733-0.12610-0.37822
  -1   9   9 2375.92   82.48   6 0.94828-0.91350 0.26862 0.22176 0.38525 0.11908
  -1   9   9 2183.09   86.68  72-0.86050 0.89528 0.50528-0.01490-0.13710 0.64142
   1   9  -8 8318.12  247.74  23 0.61969-0.64089 0.73551-0.24513 0.41061-0.85664
   1   9  -8 7622.08  255.46  73-0.88438 0.86318 0.46401 0.02637-0.15659-0.28944
  -1   9   8 8239.20  253.72   5 0.95110-0.92990 0.25991 0.23047 0.38370 0.06233
  -1   9   8 7383.52  263.66  74-0.89125 0.91245 0.45115 0.03923-0.16247 0.60850
   1   9  -7  720.44   27.82  18 0.74159-0.74922 0.62159-0.13121 0.41802-0.80575
   1   9  -7  768.72   27.57  75-0.90643 0.89880 0.42082 0.06956-0.17603-0.21170
  -1   9   7  740.93   31.37   5 0.95214-0.94451 0.25664 0.23374 0.38311 0.00463
  -1   9   7  699.52   32.91  75-0.91722 0.92485 0.39739 0.09299-0.18619 0.57392
  -1   9   7  787.45   31.46  91-0.06797 0.07560 0.84112-0.35074-0.53764 0.92537
   1   9  -6  115.47   10.53  14 0.82817-0.82223 0.51174-0.02137 0.41508-0.74451
   1   9  -6  130.20   10.11  76-0.91927 0.92521 0.39273 0.09764-0.18818-0.14126
  -1   9   6  162.35   15.38   5 0.95136-0.95730 0.25910 0.23128 0.38355-0.05411
  -1   9   6  125.92   11.31  77-0.93873 0.93279 0.34450 0.14588-0.20820 0.53764
   1   9  -5 1165.06   42.30  10 0.88851-0.86901 0.41059 0.07979 0.40604-0.67719
   1   9  -5 1193.50   42.98  76-0.92614 0.94565 0.37657 0.11380-0.19500-0.07614
  -1   9   5 1234.88   45.39   6 0.94861-0.96811 0.26760 0.22277 0.38507-0.11393
  -1   9   5 1326.47   47.24  79-0.95609 0.93659 0.29300 0.19738-0.22847 0.49962
   1   9  -420250.62  610.79   7 0.92953-0.89645 0.32044 0.16994 0.39384-0.60669
   1   9  -419526.75  613.54  76-0.92876 0.96184 0.37019 0.12019-0.19767-0.01518
  -1   9   419592.12  604.96   6 0.94359-0.97666 0.28249 0.20789 0.38765-0.17481
  -1   9   419725.57  623.64  80-0.96967 0.93659 0.24344 0.24693-0.24696 0.45980
   1   9  -3 1940.53   64.60   5 0.95657-0.90992 0.24219 0.24819 0.38045-0.53501
   1   9  -3 1899.69   67.00  76-0.92803 0.97467 0.37198 0.11839-0.19692 0.04237
  -1   9   3 1987.21   68.91  82-0.97985 0.93320 0.19638 0.29400-0.26362 0.41818
  -1   9   230401.10  928.33   8 0.92462-0.98484 0.33262 0.15776 0.39570-0.29944
   1   9  -1 2063.52   69.23   1 0.98418-0.91040 0.12091 0.36947 0.35505-0.39301
   1   9  -1 2063.83   74.83  75-0.91813 0.99191 0.39533 0.09505-0.18707 0.14911
  -1   9   1 2012.20   73.49   9 0.90913-0.98291 0.36832 0.12206 0.40077-0.36281
  -1   9   1 2228.38   73.38  84-0.99175 0.91797 0.11200 0.37838-0.29144 0.32940
   1   9   0  880.98   33.03  75-0.90922 0.99657 0.41493 0.07545-0.17861 0.19894
  -1   9   0  807.13   31.71  10 0.88820-0.97555 0.41118 0.07919 0.40611-0.42645
  -1   9   0  829.31   31.60  85-0.99444 0.90709 0.07583 0.41455-0.30258 0.28224
  -1  -9   0  848.94   32.64  90-0.99015 0.90280-0.07659-0.41379-0.34442 0.32409
   1   9   1 2029.39   76.22  74-0.89764 0.99856 0.43873 0.05165-0.16808 0.24671
  -1   9  -1 2271.06   73.46  12 0.86048-0.96140 0.46101 0.02936 0.41121-0.48984
  -1   9  -1 2282.24   74.80  86-0.99561 0.89469 0.04443 0.44595-0.31187 0.23324
  -1  -9  -1 1989.32   68.08  89-0.99333 0.89241-0.04201-0.44837-0.33565 0.25702
   1   9   219005.01  616.68  73-0.88329 0.99778 0.46601 0.02437-0.15566 0.29259
  -1   9  -219622.24  606.24  14 0.82438-0.93887 0.51728-0.02690 0.41541-0.55233
  -1   9  -220889.04  617.06  87-0.99577 0.88128 0.01837 0.47201-0.31931 0.18239
  -1  -9  -218267.76  564.65  88-0.99485 0.88036-0.01627-0.47411-0.32884 0.19192
   1   9   3  865.93   36.71  72-0.86604 0.99410 0.49614-0.00576-0.14150 0.33672
  -1   9  -3  893.36   35.08  16 0.77812-0.90618 0.57903-0.08865 0.41785-0.61307
  -1   9  -3 1002.80   36.45  88-0.99539 0.86734-0.00178 0.49215-0.32490 0.12969
  -1  -9  -3  817.85   36.90  88-0.99549 0.86743 0.00147-0.49185-0.32401 0.12879
   1   9   419121.19  605.52  71-0.84577 0.98740 0.52851-0.03813-0.12571 0.37922
  -1  -9  -418821.00  581.38  87-0.99570 0.85407 0.01198-0.50235-0.32110 0.06759
   1   9   5  693.68   31.36  70-0.82232 0.97752 0.56259-0.07221-0.10840 0.42021
  -1   9  -5  719.58   28.41  22 0.64755-0.80275 0.71263-0.22225 0.41320-0.72501
  -1   9  -5  740.75   28.96  88-0.99458 0.83939-0.02183 0.51221-0.33033 0.01852
  -1  -9  -5  745.32   31.79  87-0.99575 0.84055 0.01590-0.50628-0.32001 0.00820
   1   9   6  348.37   20.96  68-0.79555 0.96432 0.59788-0.10750-0.08966 0.45977
  -1   9  -6  377.72   17.05  25 0.55953-0.72829 0.77971-0.28934 0.40354-0.77365
  -1   9  -6  415.97   18.10  88-0.99466 0.82590-0.02029 0.51066-0.32992-0.04019
  -1  -9  -6  351.40   19.11  87-0.99573 0.82696 0.01382-0.50420-0.32059-0.04952
   1   9   7  512.37   27.23  67-0.76531 0.94765 0.63391-0.14353-0.06959 0.49799
   1   9   7  603.66   26.85  92-0.06825 0.25058 0.86598-0.37560-0.49768 0.92608
  -1   9  -7  588.16   22.98  28 0.45414-0.63648 0.84265-0.35228 0.38705-0.81545
  -1   9  -7  587.29   25.12  88-0.99512 0.81279-0.00977 0.50015-0.32708-0.10131
  -1  -9  -7  617.00   28.88  87-0.99560 0.81326 0.00621-0.49659-0.32271-0.10569
  -1   9  -8 4863.46  163.19  32 0.33007-0.52597 0.89723-0.40685 0.36210-0.84879
  -1   9  -8 5219.06  172.77  87-0.99569 0.79978 0.01109 0.47928-0.32135-0.16534
  -1  -9  -8 4974.89  166.19  88-0.99524 0.79934-0.00655-0.48383-0.32621-0.16048
  -1   9  -9 2002.99   65.76  36 0.18621-0.39569 0.93826-0.44789 0.32686-0.87185
  -1   9  -9 2002.33   74.23  86-0.99561 0.78614 0.04435 0.44603-0.31189-0.23310
  -1  -9  -9 2009.63   72.93  88-0.99446 0.78499-0.02416-0.46622-0.33095-0.21404
  -1   9 -10 5991.15  201.44  41 0.02139-0.24443 0.95922-0.46884 0.27909-0.88237
  -1  -9 -10 6269.74  214.44  89-0.99300 0.76996-0.04640-0.44398-0.33678-0.26650
  -1  -9 -11 1695.79   83.20  90-0.99053 0.75392-0.07312-0.41726-0.34356-0.31802
   1   9  12  377.38   25.09   1 0.98668-0.73649 0.10427 0.38611 0.35114 0.36874
  -1  10  13  232.91   18.17   9 0.90978-0.82074 0.36688 0.17798 0.40058 0.33693
  -1  10  12  206.13   17.05   8 0.92132-0.84584 0.34056 0.20430 0.39687 0.28234
  -1  10  11 1213.25   62.34   7 0.93018-0.86827 0.31877 0.22610 0.39358 0.22734
  -1  10  10 1128.61   46.72   7 0.93675-0.88841 0.30155 0.24331 0.39083 0.17178
   1  10  -9 5369.98  161.89  26 0.50834-0.54311 0.81240-0.26754 0.39613-0.90046
   1  10  -9 4784.45  176.35  71-0.84734 0.81257 0.52610 0.01876-0.12690-0.37742
  -1  10   9 5280.33  176.82   6 0.94129-0.90652 0.28902 0.25585 0.38876 0.11556
   1  10  -8 2199.65   70.58  21 0.64907-0.67027 0.71133-0.16647 0.41333-0.85936
   1  10  -8 2097.77   77.26  73-0.88012 0.85891 0.47176 0.07311-0.15300-0.29303
  -1  10   8 2156.94   80.21   6 0.94399-0.92279 0.28132 0.26354 0.38745 0.05857
   1  10  -7 6854.83  209.30  17 0.75236-0.75999 0.60953-0.06467 0.41811-0.80584
   1  10  -7 6395.57  213.06  74-0.90012 0.89248 0.43378 0.11108-0.17029-0.21744
  -1  10   7 6195.40  213.51   6 0.94490-0.93727 0.27866 0.26620 0.38700 0.00074
   1  10  -6 1707.90   51.87  14 0.82770-0.82176 0.51244 0.03243 0.41512-0.74456
   1  10  -6 1362.25   51.33  75-0.91224 0.91818 0.40842 0.13644-0.18144-0.14800
  -1  10   6 1327.29   54.56   6 0.94401-0.94994 0.28127 0.26359 0.38745-0.05801
  -1  10   6 1246.45   54.44  77-0.93324 0.92731 0.35891 0.18595-0.20233 0.53177
   1  10  -5 7308.78  235.19  11 0.88192-0.86241 0.42310 0.12177 0.40744-0.67859
   1  10  -5 7852.55  236.29  76-0.91901 0.93852 0.39332 0.15154-0.18793-0.08321
  -1  10   5 7446.14  237.89   6 0.94116-0.96066 0.28940 0.25546 0.38882-0.11768
  -1  10   5 7141.17  247.41  78-0.94994 0.93044 0.31243 0.23244-0.22096 0.49210
   1  10  -4 2700.31   94.38   8 0.92025-0.88717 0.34310 0.20176 0.39724-0.61009
   1  10  -4 2820.78   95.94  76-0.92184 0.95491 0.38680 0.15806-0.19070-0.02215
  -1  10   4 2784.15   95.94   7 0.93609-0.96917 0.30332 0.24155 0.39112-0.17827
  -1  10   4 2849.62   93.75  80-0.96331 0.93024 0.26801 0.27685-0.23791 0.45076
   1  10  -319524.73  618.65   6 0.94679-0.90014 0.27309 0.27177 0.38603-0.54059
   1  10  -319783.86  628.29  76-0.92149 0.96813 0.38761 0.15726-0.19036 0.03580
  -1  10   320891.37  621.47   7 0.92841-0.97505 0.32326 0.22160 0.39427-0.23972
  -1  10   320173.73  637.83  81-0.97371 0.92707 0.22614 0.31873-0.25318 0.40774
   1  10  -2  971.61   37.56   4 0.96473-0.90451 0.21311 0.33176 0.37486-0.47112
   1  10  -2 1004.32   39.97  75-0.91840 0.97862 0.39471 0.15016-0.18734 0.09108
  -1  10   2  957.02   39.01   8 0.91753-0.97774 0.34945 0.19541 0.39816-0.30190
  -1  10   2 1064.09   40.35  82-0.98152 0.92130 0.18728 0.35758-0.26675 0.36301
   1  10  -1 6427.96  207.43   2 0.97653-0.90275 0.16281 0.38205 0.36444-0.40240
   1  10  -1 6491.36  214.64  75-0.91278 0.98656 0.40725 0.13762-0.18195 0.14398
  -1  10   1 6466.49  208.33   9 0.90272-0.97650 0.38203 0.16284 0.40257-0.36461
  -1  10   1 6727.02  215.70  83-0.98711 0.91333 0.15193 0.39293-0.27860 0.31656
   1  10   0 1086.68   41.35   1 0.98406-0.89670 0.12167 0.42319 0.35522-0.33489
   1  10   0 1195.33   43.29  74-0.90468 0.99203 0.42447 0.12039-0.17442 0.19475
  -1  10   0 1087.10   42.75  11 0.88304-0.97039 0.42100 0.12386 0.40722-0.42755
  -1  10   0 1097.91   42.82  84-0.99091 0.90355 0.12057 0.42429-0.28873 0.26840
   1  10   1 1592.51   65.37  74-0.89408 0.99500 0.44571 0.09915-0.16494 0.24357
  -1  10  -1 1937.67   61.93  12 0.85736-0.95828 0.46622 0.07864 0.41168-0.49030
  -1  10  -1 1967.89   68.94  85-0.99329 0.89237 0.09370 0.45117-0.29713 0.21851
  -1 -10  -1 1559.74   56.07  90-0.98869 0.88777-0.08905-0.45582-0.34748 0.26885
   1  10   2  208.48   14.24  73-0.88089 0.99538 0.47036 0.07451-0.15365 0.29057
  -1  10  -2  196.14   14.78  14 0.82436-0.93885 0.51731 0.02756 0.41541-0.55233
  -1  10  -2  118.06   14.98  85-0.99465 0.88016 0.07179 0.47307-0.30379 0.16687
  -1 -10  -2  272.57   20.47  90-0.99143 0.87695-0.06427-0.48059-0.34134 0.20442
   1  10   4 1167.90   46.91  71-0.84631 0.98794 0.52768 0.01718-0.12612 0.37963
  -1  10  -4 1107.42   41.97  18 0.73022-0.87185 0.63390-0.08904 0.41781-0.67132
  -1  10  -4 1170.36   44.61  86-0.99560 0.85397 0.04503 0.49984-0.31169 0.05818
  -1 -10  -4 1215.15   46.90  89-0.99377 0.85214-0.03577-0.50910-0.33402 0.08050
   1  10   5 2091.59   83.09  70-0.82464 0.97984 0.55936-0.01449-0.11007 0.42188
  -1  10  -5 2206.24   74.19  21 0.66571-0.82091 0.69680-0.15194 0.41463-0.72644
  -1  10  -5 2246.49   78.70  86-0.99567 0.84047 0.04134 0.50353-0.31276 0.00095
  -1 -10  -5 2152.71   73.73  89-0.99407 0.83888-0.03091-0.51396-0.33274 0.02093
  -1  10  -6 3029.06  103.38  24 0.58723-0.75600 0.76019-0.21532 0.40703-0.77714
  -1  10  -6 3289.97  113.13  86-0.99560 0.82683 0.04506 0.49981-0.31168-0.05842
  -1 -10  -6 3135.07  106.33  89-0.99403 0.82526-0.03167-0.51320-0.33294-0.03716
  -1  10  -7 1046.26   40.92  27 0.49305-0.67539 0.82136-0.27650 0.39370-0.82209
  -1  10  -7 1113.60   44.84  86-0.99526 0.81293 0.05713 0.48774-0.30815-0.12025
  -1 -10  -7 1098.18   44.33  89-0.99364 0.81130-0.03765-0.50722-0.33451-0.09389
  -1  10  -8  646.65   26.64  31 0.38150-0.57740 0.87693-0.33206 0.37310-0.85980
  -1  10  -8  646.72   29.56  85-0.99427 0.79836 0.07881 0.46605-0.30168-0.18502
  -1 -10  -8  644.09   30.68  89-0.99283 0.79693-0.04852-0.49634-0.33733-0.14936
  -1  10  -9 5817.19  184.05  35 0.25087-0.46035 0.92257-0.37770 0.34348-0.88847
  -1  10  -9 5480.84  198.09  84-0.99176 0.78228 0.11198 0.43289-0.29145-0.25354
  -1 -10  -9 5987.72  196.76  90-0.99146 0.78198-0.06404-0.48083-0.34128-0.20370
  -1  10 -10 1523.11   60.70  39 0.09918-0.32222 0.95267-0.40780 0.30258-0.90586
  -1 -10 -10 1510.86   62.09  90-0.98931 0.76626-0.08399-0.46088-0.34624-0.25704
   1  10  11 2045.85   98.08   1 0.98611-0.74949 0.10825 0.43661 0.35208 0.30950
   1  10  12  314.13   23.59   2 0.98152-0.73133 0.13676 0.40811 0.35867 0.36120
  -1  11  12  306.23   24.58   9 0.91392-0.83845 0.35768 0.24167 0.39932 0.27989
  -1  11  11 1151.59   60.11   8 0.92255-0.86064 0.33763 0.26173 0.39644 0.22447
  -1  11  10 1619.94   79.03   7 0.92896-0.88062 0.32188 0.27747 0.39406 0.16856
   1  11  -9 1105.58   41.93  25 0.54414-0.57891 0.78999-0.19063 0.40144-0.90577
  -1  11   9 1115.03   46.98   7 0.93338-0.89860 0.31052 0.28883 0.39228 0.11204
   1  11  -8 3206.24  115.15  21 0.66514-0.68634 0.69732-0.09796 0.41459-0.86062
   1  11  -8 3180.43  110.78  72-0.87291 0.85170 0.48446 0.11489-0.14705-0.29898
  -1  11   8 3193.15  115.28   7 0.93596-0.91475 0.30369 0.29566 0.39118 0.05485
   1  11  -7 1274.76   47.24  17 0.75577-0.76340 0.60564-0.00629 0.41812-0.80585
   1  11  -7 1161.27   46.02  74-0.89177 0.88414 0.45015 0.14920-0.16293-0.22480
  -1  11   7 1307.24   50.35   7 0.93675-0.92912 0.30154 0.29781 0.39083-0.00310
   1  11  -6  835.82   34.28  14 0.82339-0.81745 0.51871 0.08064 0.41549-0.74493
   1  11  -6  813.19   34.71  74-0.90359 0.90952 0.42672 0.17263-0.17343-0.15601
  -1  11   6  794.50   35.24   7 0.93574-0.94167 0.30427 0.29508 0.39128-0.06184
   1  11  -5 8241.28  262.91  11 0.87337-0.85387 0.43868 0.16067 0.40908-0.68022
   1  11  -5 8195.64  268.07  75-0.91045 0.92995 0.41230 0.18705-0.17975-0.09139
  -1  11   5 8146.41  266.50   7 0.93278-0.95228 0.31208 0.28727 0.39253-0.12138
   1  11  -4 8645.81  285.84   9 0.90986-0.87678 0.36672 0.23263 0.40056-0.61341
   1  11  -4 8774.85  292.41  75-0.91355 0.94662 0.40556 0.19379-0.18267-0.03017
  -1  11   4 9237.46  283.11   7 0.92764-0.96071 0.32518 0.27417 0.39457-0.18172
   1  11  -3  981.62   38.33   7 0.93609-0.88945 0.30332 0.29603 0.39112-0.54567
   1  11  -3 1014.05   41.88  75-0.91360 0.96024 0.40546 0.19389-0.18272 0.02817
  -1  11   3 1021.86   41.63   8 0.91997-0.96661 0.34376 0.25559 0.39734-0.24279
  -1  11   3 1028.76   42.78  80-0.96664 0.91999 0.25551 0.34384-0.24254 0.39710
   1  11  -2 5537.97  184.82   5 0.95465-0.89444 0.24853 0.35082 0.38163-0.47788
   1  11  -2 5776.26  194.55  75-0.91099 0.97120 0.41113 0.18822-0.18026 0.08400
  -1  11   2 5759.11  186.12   9 0.90928-0.96949 0.36799 0.23136 0.40073-0.30447
  -1  11   2 5673.46  195.31  81-0.97486 0.91464 0.22096 0.37839-0.25502 0.35128
   1  11  -1  410.68   20.03   4 0.96755-0.89377 0.20213 0.39722 0.37267-0.41063
   1  11  -1  397.18   20.64  75-0.90594 0.97972 0.42186 0.17750-0.17557 0.13761
  -1  11   1  377.16   20.03  10 0.89493-0.96871 0.39798 0.20137 0.40456-0.36660
  -1  11   1  385.51   20.19  82-0.98107 0.90729 0.18978 0.40957-0.26590 0.30386
   1  11   0  176.05   15.23   3 0.97634-0.88898 0.16375 0.43560 0.36464-0.34431
   1  11   0   96.63   10.80  74-0.89851 0.98586 0.43699 0.16236-0.16886 0.18919
  -1  11   0  137.42   12.55  11 0.87613-0.96348 0.43373 0.16562 0.40857-0.42891
  -1  11   0  133.79   11.17  83-0.98560 0.89825 0.16240 0.43695-0.27514 0.25481
   1  11   1 2119.93   75.92   2 0.98219-0.88127 0.13291 0.46645 0.35780-0.27917
   1  11   1 2076.24   83.07  73-0.88871 0.98963 0.45597 0.14339-0.16028 0.23891
  -1  11  -1 2408.68   78.33  12 0.85192-0.95284 0.47513 0.12422 0.41243-0.49106
  -1  11  -1 2212.50   84.64  83-0.98878 0.88786 0.13925 0.46011-0.28274 0.20412
   1  11   2 8722.77  290.04   1 0.98598-0.87149 0.10911 0.49024 0.35228-0.21536
   1  11   2 8533.49  302.31  73-0.87647 0.99095 0.47825 0.12110-0.14997 0.28689
  -1  11  -2 9536.28  293.74  14 0.82118-0.93567 0.52188 0.07747 0.41567-0.55260
  -1  11  -2 9776.83  306.20  84-0.99089 0.87640 0.12077 0.47858-0.28867 0.15175
   1  11   3  844.02   37.46  72-0.86169 0.98975 0.50335 0.09600-0.13803 0.33325
  -1  11  -3  873.93   35.04  16 0.78262-0.91068 0.57344 0.02591 0.41773-0.61295
  -1  11  -3  891.61   38.55  84-0.99217 0.86411 0.10743 0.49192-0.29287 0.09766
  -1 -11  -3  889.29   36.10  90-0.98834 0.86028-0.09186-0.50750-0.34816 0.15294
  -1  11  -4 5881.81  192.96  18 0.73480-0.87643 0.62899-0.02964 0.41791-0.67142
  -1  11  -4 5984.65  199.92  85-0.99282 0.85120 0.09974 0.49961-0.29527 0.04176
  -1 -11  -4 5523.31  184.73  90-0.98969 0.84807-0.08068-0.51867-0.34543 0.09192
  -1  11  -5 5680.38  179.89  20 0.67617-0.83136 0.68734-0.08799 0.41535-0.72716
  -1  11  -5 5585.76  191.66  85-0.99294 0.83774 0.09828 0.50108-0.29572-0.01609
  -1 -11  -5 5365.44  182.46  90-0.99031 0.83512-0.07515-0.52420-0.34406 0.03226
  -1  11  -6  455.12   21.52  23 0.60507-0.77383 0.74688-0.14753 0.40907-0.77917
  -1  11  -6  469.26   22.02  85-0.99249 0.82373 0.10373 0.49562-0.29403-0.07607
  -1 -11  -6  403.52   23.14  90-0.99034 0.82158-0.07488-0.52447-0.34400-0.02611
  -1  11  -7 1264.73   49.93  26 0.51978-0.70211 0.80546-0.20611 0.39789-0.82629
  -1  11  -7 1327.45   52.90  84-0.99127 0.80894 0.11697 0.48238-0.28988-0.13852
  -1 -11  -7 1240.47   50.76  90-0.98982 0.80749-0.07954-0.51981-0.34515-0.08325
  -1  11  -8 1349.35   46.04  29 0.41850-0.61440 0.86033-0.26098 0.38045-0.86714
  -1  11  -8 1175.03   49.63  83-0.98879 0.79289 0.13917 0.46018-0.28277-0.20392
  -1 -11  -8 1144.82   50.37  90-0.98872 0.79281-0.08886-0.51049-0.34743-0.13926
   1  11   9 1096.28   47.48   1 0.98691-0.77743 0.10261 0.49674 0.35074 0.19425
  -1  11  -9 1135.43   46.37  33 0.29924-0.50871 0.90792-0.30857 0.35509-0.90007
   1  11  10 2534.19  119.43   1 0.98423-0.76118 0.12061 0.47874 0.35498 0.24831
   1  11  11  880.07   49.21   2 0.98044-0.74382 0.14275 0.45660 0.36002 0.30156
  -1  12  11  486.64   31.52   9 0.91390-0.85199 0.35772 0.29611 0.39932 0.22159
  -1  12  10  887.61   47.98   8 0.92019-0.87185 0.34324 0.31060 0.39726 0.16535
   1  12  -9 1769.88   84.01  25 0.56518-0.59995 0.77584-0.12200 0.40429-0.90861
  -1  12   9 1934.79   88.73   8 0.92451-0.88974 0.33290 0.32094 0.39574 0.10859
   1  12  -8  627.60   30.17  21 0.67236-0.69356 0.69082-0.03698 0.41510-0.86113
  -1  12   8  683.36   33.33   8 0.92699-0.90578 0.32680 0.32703 0.39482 0.05121
   1  12  -7  548.08   25.16  17 0.75404-0.76168 0.60761 0.04622 0.41811-0.80585
   1  12  -7  509.47   25.94  73-0.88171 0.87408 0.46887 0.18496-0.15434-0.23339
  -1  12   7  579.17   30.14   7 0.92768-0.92004 0.32509 0.32874 0.39455-0.00682
   1  12  -6 6074.81  197.72  14 0.81619-0.81025 0.52896 0.12488 0.41606-0.74549
   1  12  -6 5390.89  201.88  74-0.89349 0.89943 0.44684 0.20700-0.16443-0.16501
  -1  12   6 6216.88  201.32   8 0.92654-0.93247 0.32792 0.32592 0.39499-0.06555
   1  12  -5  892.89   36.08  12 0.86317-0.84366 0.45647 0.19736 0.41080-0.68195
   1  12  -5  821.71   37.48  74-0.90056 0.92007 0.43288 0.22096-0.17069-0.10045
  -1  12   5  996.82   39.75   8 0.92346-0.94296 0.33544 0.31839 0.39612-0.12497
   1  12  -4 3305.94  108.60  10 0.89836-0.86528 0.39104 0.26280 0.40371-0.61656
   1  12  -4 3113.51  112.91  74-0.90400 0.93707 0.42587 0.22797-0.17380-0.03905
  -1  12   4 3042.25  110.80   8 0.91822-0.95130 0.34784 0.30600 0.39793-0.18508
   1  12  -3 3971.64  140.29   8 0.92444-0.87780 0.33306 0.32078 0.39576-0.55031
   1  12  -3 4140.58  140.16  74-0.90445 0.95110 0.42494 0.22890-0.17421 0.01966
  -1  12   3 4224.08  139.00   9 0.91052-0.95716 0.36526 0.28858 0.40036-0.24581
   1  12  -2  675.31   29.89   6 0.94355-0.88334 0.28260 0.37124 0.38767-0.48393
   1  12  -2  631.13   30.72  74-0.90230 0.96252 0.42935 0.22449-0.17226 0.07600
  -1  12   2  774.55   32.67  10 0.89992-0.96013 0.38783 0.26600 0.40331-0.30705
   1  12  -1  541.50   24.71   5 0.95736-0.88358 0.23951 0.41432 0.37995-0.41791
   1  12  -1  587.40   27.25  74-0.89776 0.97154 0.43848 0.21535-0.16819 0.13023
  -1  12   1  512.41   27.20  10 0.88588-0.95966 0.41564 0.23820 0.40662-0.36866
   1  12   0 3375.47  121.44   4 0.96720-0.87985 0.20354 0.45030 0.37295-0.35262
  -1  12   0 3860.75  120.56  12 0.86770-0.95505 0.44868 0.20516 0.41007-0.43040
   1  12   1 2703.78   96.35   3 0.97408-0.87316 0.17432 0.47952 0.36691-0.28828
  -1  12  -1 2802.44   94.74  13 0.84457-0.94549 0.48685 0.16699 0.41336-0.49199
  -1  12  -1 2754.40  103.69  82-0.98245 0.88153 0.18197 0.47187-0.26856 0.18993
   1  12   2 4713.74  162.99   2 0.97879-0.86430 0.15147 0.50237 0.36196-0.22504
  -1  12  -2 4947.42  160.21  14 0.81550-0.92999 0.52992 0.12392 0.41610-0.55303
  -1  12  -2 4795.88  167.00  83-0.98500 0.87051 0.16635 0.48748-0.27382 0.13690
   1  12   3 1912.48   69.77   2 0.98189-0.85384 0.13460 0.51924 0.35818-0.16297
  -1  12  -3 1953.08   70.82  16 0.77939-0.90745 0.57746 0.07638 0.41782-0.61304
  -1  12  -3 1872.32   75.02  83-0.98660 0.85854 0.15558 0.49826-0.27740 0.08218
   1  12   4 1528.94   61.20   1 0.98379-0.84216 0.12333 0.53051 0.35561-0.10209
  -1  12  -4 1757.15   62.24  18 0.73496-0.87659 0.62882 0.02502 0.41791-0.67142
  -1  12  -4 1682.99   66.05  83-0.98737 0.84574 0.15010 0.50374-0.27920 0.02569
   1  12   5 1964.89   73.90   1 0.98474-0.82954 0.11732 0.53651 0.35421-0.04240
  -1  12  -5 1921.31   72.18  20 0.68083-0.83603 0.68304-0.02920 0.41565-0.72746
  -1  12  -5 1917.24   75.39  83-0.98732 0.83212 0.15047 0.50337-0.27908-0.03273
   1  12   6 4056.90  148.58   1 0.98491-0.81614 0.11625 0.53759 0.35396 0.01614
  -1  12  -6 4241.72  143.67  23 0.61547-0.78423 0.73883-0.08500 0.41018-0.78028
  -1  12  -6 3939.98  147.51  83-0.98635 0.81759 0.15732 0.49651-0.27682-0.09328
   1  12   7  794.78   37.86   1 0.98435-0.80201 0.11984 0.53399 0.35480 0.07360
  -1  12  -7  854.78   33.79  26 0.53721-0.71955 0.79448-0.14065 0.40046-0.82886
  -1  12  -7  726.90   33.40  82-0.98420 0.80186 0.17147 0.48237-0.27211-0.15629
   1  12   8 1901.08   75.87   1 0.98304-0.78714 0.12786 0.52598 0.35665 0.13005
  -1  12  -8 2015.22   73.57  29 0.44425-0.64016 0.84773-0.19389 0.38527-0.87196
   1  12   9 1181.39   60.79   2 0.98092-0.77144 0.14011 0.51373 0.35943 0.18556
  -1  12  -9 1123.47   57.11  32 0.33450-0.54397 0.89560-0.24176 0.36308-0.90807
   1  12  10  301.94   23.12   2 0.97782-0.75478 0.15643 0.49741 0.36305 0.24023
  -1  13  10  263.28   23.12   9 0.91043-0.86209 0.36546 0.34287 0.40039 0.16223
  -1  13   9  277.12   24.69   8 0.91467-0.87990 0.35599 0.35233 0.39908 0.10524
   1  13  -8  221.93   16.54  21 0.67326-0.69446 0.69000 0.01832 0.41516-0.86119
  -1  13   8  194.07   17.73   8 0.91706-0.89586 0.35053 0.35779 0.39831 0.04772
   1  13  -7 2131.90   72.12  17 0.74846-0.75610 0.61394 0.09439 0.41809-0.80582
  -1  13   7 1889.74   79.48   8 0.91764-0.91001 0.34919 0.35914 0.39812-0.01039
   1  13  -6  212.06   14.68  15 0.80664-0.80070 0.54215 0.16617 0.41668-0.74612
   1  13  -6  203.72   13.86  73-0.88203 0.88797 0.46829 0.24003-0.15461-0.17483
  -1  13   6  251.56   19.44   8 0.91639-0.92232 0.35208 0.35624 0.39853-0.06909
   1  13  -5 4444.76  143.52  12 0.85145-0.83195 0.47589 0.23243 0.41249-0.68364
   1  13  -5 4095.55  146.87  73-0.88942 0.90892 0.45463 0.25369-0.16089-0.11025
  -1  13   5 4443.23  152.72   9 0.91318-0.93269 0.35935 0.34897 0.39955-0.12841
   1  13  -4  358.25   21.42  10 0.88575-0.85268 0.41587 0.29245 0.40665-0.61949
  -1  13   4  423.13   23.58   9 0.90783-0.94091 0.37113 0.33719 0.40115-0.18830
   1  13  -3  300.04   18.88   9 0.91180-0.86516 0.36243 0.34590 0.39997-0.55453
  -1  13   3  406.70   24.34  10 0.90006-0.94671 0.38755 0.32078 0.40327-0.24872
   1  13  -2 1185.34   47.86   7 0.93141-0.87119 0.31564 0.39269 0.39309-0.48935
  -1  13   2 1205.73   49.84  10 0.88949-0.94970 0.40869 0.29963 0.40583-0.30957
   1  13  -1 5367.88  184.22   6 0.94601-0.87222 0.27541 0.43291 0.38644-0.42440
  -1  13   1 5400.68  182.95  11 0.87563-0.94942 0.43462 0.27370 0.40867-0.37070
   1  13   0  244.42   17.55   5 0.95675-0.86940 0.24156 0.46676 0.38033-0.36000
  -1  13   0  301.03   19.66  12 0.85789-0.94524 0.46534 0.24298 0.41160-0.43193
   1  13   1 6167.85  212.82   4 0.96454-0.86362 0.21381 0.49451 0.37500-0.29637
  -1  13  -1 6441.33  210.98  13 0.83554-0.93646 0.50076 0.20756 0.41436-0.49299
   1  13   2   72.24   12.61   3 0.97007-0.85558 0.19186 0.51646 0.37058-0.23365
  -1  13  -2   92.03   12.30  15 0.80772-0.92221 0.54067 0.16765 0.41662-0.55354
   1  13   3  757.03   35.79   3 0.97384-0.84578 0.17542 0.53291 0.36714-0.17192
  -1  13  -3  841.99   34.96  16 0.77346-0.90152 0.58473 0.12359 0.41795-0.61317
   1  13   4  516.76   27.60   3 0.97625-0.83462 0.16416 0.54416 0.36473-0.11122
  -1  13  -4  481.19   25.41  18 0.73163-0.87326 0.63240 0.07592 0.41784-0.67135
   1  13   5 2572.24  100.44   2 0.97754-0.82235 0.15781 0.55051 0.36335-0.05155
  -1  13  -5 2763.15  101.02  20 0.68097-0.83617 0.68291 0.02542 0.41566-0.72747
   1  13   6  577.47   31.41   2 0.97788-0.80912 0.15611 0.55221 0.36298 0.00712
  -1  13  -6  616.33   31.66  23 0.62008-0.78885 0.73519-0.02687 0.41065-0.78075
   1  13   7 3484.73  164.72   2 0.97734-0.79501 0.15882 0.54950 0.36357 0.06483
  -1  13  -7 3822.49  169.06  25 0.54740-0.72973 0.78784-0.07952 0.40190-0.83030
   1  13   8  548.12   32.73   3 0.97592-0.78002 0.16575 0.54258 0.36507 0.12162
  -1  13  -8  431.85   27.63  28 0.46114-0.65705 0.83898-0.13066 0.38829-0.87499
   1  13   9   91.54   14.49   3 0.97356-0.76408 0.17671 0.53161 0.36741 0.17757
  -1  14   9   14.57   12.68   9 0.90384-0.86906 0.37967 0.38314 0.40227 0.10205
   1  14  -8 1275.14   68.55  21 0.66935-0.69056 0.69354 0.06927 0.41489-0.86092
  -1  14   8 1461.99   73.50   9 0.90615-0.88495 0.37476 0.38805 0.40163 0.04440
   1  14  -7  291.76   18.95  18 0.73979-0.74742 0.62357 0.13924 0.41799-0.80573
  -1  14   7  202.66   20.74   9 0.90663-0.89900 0.37372 0.38909 0.40149-0.01376
   1  14  -6 2022.01   90.99  15 0.79505-0.78911 0.55757 0.20524 0.41728-0.74672
  -1  14   6 1824.52   91.66   9 0.90526-0.91119 0.37666 0.38615 0.40188-0.07244
   1  14  -5  115.52   12.41  13 0.83831-0.81880 0.49655 0.26626 0.41407-0.68521
   1  14  -4 1960.64   76.89  11 0.87202-0.83894 0.44110 0.32171 0.40932-0.62217
  -1  14   4 1908.32   76.29  10 0.89644-0.92952 0.39493 0.36788 0.40419-0.19134
   1  14  -3    5.13   13.11  10 0.89813-0.85148 0.39152 0.37129 0.40377-0.55832
  -1  14   3    3.22   10.98  10 0.88858-0.93522 0.41046 0.35235 0.40603-0.25148
   1  14  -2 1264.80   52.57   8 0.91821-0.85799 0.34788 0.41493 0.39793-0.49419
  -1  14   2 1297.38   54.92  11 0.87798-0.93820 0.43036 0.33246 0.40822-0.31196
   1  14  -1   16.32   11.95   7 0.93352-0.85973 0.31016 0.45265 0.39222-0.43018
  -1  14   1   11.58   12.53  12 0.86423-0.93801 0.45466 0.30815 0.41063-0.37267
   1  14   0 8114.15  275.67   6 0.94507-0.85771 0.27819 0.48463 0.38692-0.36658
  -1  14   0 7968.25  275.19  13 0.84677-0.93413 0.48337 0.27944 0.41309-0.43342
   1  14   1   36.45   12.34   5 0.95366-0.85274 0.25177 0.51104 0.38222-0.30360
  -1  14  -1    6.66   11.42  14 0.82498-0.92590 0.51640 0.24641 0.41536-0.49399
   1  14   2 1243.41   52.63   5 0.95991-0.84542 0.23068 0.53213 0.37828-0.24136
  -1  14  -2 1263.73   53.09  15 0.79810-0.91259 0.55357 0.20924 0.41714-0.55406
   1  14   3   28.93   11.04   4 0.96431-0.83625 0.21468 0.54813 0.37517-0.17995
  -1  14  -3   16.50    9.40  17 0.76524-0.89330 0.59459 0.16822 0.41807-0.61329
   1  14   4   53.19   12.39   4 0.96721-0.82558 0.20350 0.55931 0.37294-0.11943
  -1  14  -4   92.38   15.01  18 0.72540-0.86702 0.63901 0.12380 0.41769-0.67120
   1  14   5  106.72   19.70   4 0.96884-0.81364 0.19692 0.56589 0.37161-0.05980
  -1  14  -5  117.40   17.02  20 0.67743-0.83263 0.68618 0.07663 0.41544-0.72724
   1  14   6 4298.24  192.26   3 0.96938-0.80061 0.19473 0.56808 0.37116-0.00106
  -1  14  -6 4530.28  200.76  23 0.62005-0.78882 0.73522 0.02759 0.41065-0.78075
   1  14   7  511.35   33.83   4 0.96889-0.78656 0.19671 0.56610 0.37157 0.05683
  -1  14  -7  388.72   27.15  25 0.55178-0.73412 0.78493-0.02212 0.40250-0.83090
   1  14   8  858.51   50.29   4 0.96741-0.77150 0.20271 0.56010 0.37278 0.11391
  -1  14  -8  905.01   47.52  28 0.47090-0.66680 0.83375-0.07094 0.38999-0.87668
   1  15  -7 1201.63   64.49  18 0.72847-0.73611 0.63576 0.18153 0.41777-0.80550
  -1  15   7 1307.51   68.24  10 0.89461-0.88697 0.39862 0.41868 0.40464-0.01690
   1  15  -6  236.10   19.48  16 0.78161-0.77567 0.57471 0.24259 0.41776-0.74720
  -1  15   6  273.25   23.24  10 0.89311-0.89905 0.40159 0.41570 0.40499-0.07555
   1  15  -5 1479.69   75.25  14 0.82376-0.80426 0.51817 0.29913 0.41546-0.68661
  -1  15   5 1408.78   75.66  10 0.88964-0.90914 0.40840 0.40889 0.40579-0.13465
   1  15  -4   84.33   13.27  12 0.85711-0.82404 0.46664 0.35066 0.41171-0.62456
  -1  15   4  129.52   19.61  11 0.88403-0.91710 0.41914 0.39816 0.40701-0.19416
  -1  15   3   36.57   12.63  11 0.87605-0.92269 0.43388 0.38342 0.40859-0.25404
   1  15  -2 1202.55   62.76   9 0.90392-0.84370 0.37951 0.43779 0.40225-0.49851
  -1  15   2 1223.57   63.36  12 0.86539-0.92560 0.45267 0.36463 0.41045-0.31419
   1  15  -1 2997.87  151.25   8 0.91988-0.84610 0.34397 0.47332 0.39737-0.43533
  -1  15   1 3546.27  146.57  12 0.85166-0.92545 0.47555 0.34175 0.41246-0.37450
   1  15   0   57.99   13.41   7 0.93216-0.84481 0.31369 0.50361 0.39278-0.37245
  -1  15   0   14.00   17.40  13 0.83439-0.92174 0.50249 0.31480 0.41448-0.43481
   1  15   1 2068.29  109.40   6 0.94148-0.84056 0.28850 0.52880 0.38867-0.31004
  -1  15  -1 2546.44  106.09  14 0.81299-0.91391 0.53343 0.28387 0.41628-0.49491
   1  15   2  293.79   22.67   6 0.94841-0.83392 0.26822 0.54907 0.38518-0.24826
  -1  15  -2  290.12   21.45  16 0.78679-0.90127 0.56820 0.24910 0.41760-0.55453
   1  15   3  211.95   18.55   5 0.95338-0.82532 0.25266 0.56464 0.38238-0.18717
  -1  15  -3  162.85   16.02  17 0.75498-0.88304 0.60654 0.21076 0.41812-0.61333
   1  15   4  252.32   21.80   5 0.95674-0.81511 0.24161 0.57568 0.38034-0.12683
  -1  15  -4  346.54   23.69  19 0.71667-0.85830 0.64807 0.16923 0.41741-0.67092
   1  15   5 1434.84   76.81   5 0.95871-0.80351 0.23489 0.58241 0.37908-0.06727
  -1  15  -5 1508.12   75.03  21 0.67080-0.82599 0.69224 0.12506 0.41499-0.72680
   1  15   6  321.33   28.80   5 0.95945-0.79069 0.23230 0.58500 0.37859-0.00848
  -1  15  -6  277.94   21.81  23 0.61616-0.78493 0.73829 0.07901 0.41025-0.78035
   1  16  -5   80.81   13.06  15 0.80782-0.78831 0.54055 0.33124 0.41661-0.68776
  -1  16   5   59.56   15.41  11 0.87631-0.89581 0.43341 0.43838 0.40854-0.13740
   1  16  -4  148.50   15.47  13 0.84099-0.80792 0.49242 0.37936 0.41377-0.62662
  -1  16   4  121.49   21.22  11 0.87055-0.90363 0.44369 0.42809 0.40958-0.19673
   1  16  -3 1125.82   60.15  12 0.86747-0.82082 0.44908 0.42270 0.41011-0.56466
  -1  16   3 1202.01   64.96  12 0.86244-0.90908 0.45771 0.41407 0.41092-0.25636
   1  16  -2  259.01   23.53  10 0.88849-0.82828 0.41062 0.46116 0.40605-0.50231
  -1  16   2  453.20   28.55  12 0.85168-0.91189 0.47552 0.39626 0.41246-0.31620
   1  16  -1  614.06   36.86   9 0.90508-0.83129 0.37705 0.49474 0.40193-0.43989
  -1  16   1  670.63   40.25  13 0.83793-0.91171 0.49713 0.37466 0.41411-0.37615
   1  16   0  928.71   50.95   8 0.91803-0.83068 0.34828 0.52350 0.39799-0.37766
  -1  16   0  898.65   51.58  14 0.82074-0.90810 0.52251 0.34928 0.41571-0.43604
   1  16   1  196.39   21.45   7 0.92803-0.82711 0.32422 0.54757 0.39442-0.31579
  -1  16  -1  147.10   16.78  15 0.79960-0.90052 0.55158 0.32020 0.41707-0.49570
   1  16   2  829.73   47.40   7 0.93558-0.82109 0.30470 0.56708 0.39135-0.25442
  -1  16  -2  827.58   48.57  16 0.77388-0.88837 0.58422 0.28756 0.41794-0.55487
   1  16   3  642.06   41.25   6 0.94109-0.81303 0.28959 0.58220 0.38885-0.19364
  -1  16  -3  620.45   39.78  18 0.74286-0.87092 0.62018 0.25160 0.41804-0.61325
   1  16   4  241.44   23.20   6 0.94489-0.80326 0.27870 0.59308 0.38700-0.13349
  -1  16  -4  229.10   20.12  19 0.70571-0.84733 0.65913 0.21265 0.41698-0.67049
   2   0 -16  411.47   28.56  94-0.06837 0.02596 0.88973-0.88973-0.45486-0.43719
   2   0 -15   28.17   11.78  95-0.06836 0.03952 0.90337-0.90337-0.42766-0.40610
   2   0 -14  380.48   25.95  96-0.06829 0.05302 0.91584-0.91584-0.40072-0.37475
   2   0 -13 3605.08  127.45  96-0.06815 0.06646 0.92718-0.92718-0.37410-0.34307
   2   0 -1212108.84  386.75  97-0.06797 0.07984 0.93744-0.93744-0.34790-0.31098
   2   0 -11 4516.00  148.95  98-0.06774 0.09318 0.94664-0.94664-0.32221-0.27837
   2   0 -10 6551.08  208.28  99-0.06746 0.10647 0.95481-0.95481-0.29721-0.24508
   2   0  -9  -16.11   11.48 100-0.06715 0.11973 0.96198-0.96198-0.27311-0.21088
  -2   0   9   15.29    1.66  55-0.43907 0.38649 0.87294-0.87294 0.10455 0.37944
   2   0  -811672.61  347.09 100-0.06682 0.13297 0.96814-0.96814-0.25027-0.17543
  -2   0   811991.13  337.55  30 0.40988-0.47603 0.86435-0.86435 0.37878 0.04691
  -2   0   8 9669.19  342.27  66-0.73364 0.66749 0.66801-0.66801-0.04959 0.47529
   2   0  -7 6464.02  196.55 101-0.06648 0.14620 0.97328-0.97328-0.22923-0.13817
  -2   0   7 6720.62  189.76  29 0.42068-0.50040 0.85929-0.85929 0.38087-0.01347
  -2   0   7 5529.46  196.20  76-0.92740 0.84768 0.37353-0.37353-0.19628 0.56368
   2   0  -636980.20 1135.34 101-0.06616 0.15945 0.97735-0.97735-0.21090-0.09821
  -2   0   5 4716.57  145.80  32 0.34807-0.45492 0.89048-0.89048 0.36605-0.11524
   2   0  -4 3232.76  103.62  18 0.74671-0.62629 0.61590-0.61590 0.41808-0.61059
   2   0  -4 3281.98  105.23 102-0.06578 0.18621 0.98141-0.98141-0.19066-0.00186
  -2   0   4 3277.59  100.51  34 0.27883-0.39926 0.91441-0.91441 0.35028-0.15776
   2   0  -3   61.25    4.43  26 0.53470-0.40070 0.79610-0.79610 0.40010-0.53432
   2   0  -3   52.73    4.88 102-0.06596 0.19996 0.97961-0.97961-0.19993 0.06571
  -2   0   3   57.36    3.70  36 0.19548-0.32948 0.93628-0.93628 0.32932-0.19510
   2   0  -1   12.67    2.98  36 0.19319-0.03206 0.93678-0.93678 0.32871-0.34634
   2   0  -1   50.17    2.60  94-0.06837 0.22950 0.88957-0.88957-0.45515 0.43752
   2   0   1  130.59    7.06  41 0.01789 0.17039 0.95938-0.95938 0.27799-0.17903
  -2   0  -1  142.97    7.42  47-0.18079-0.00748 0.94869-0.94869 0.21021-0.30917
   2   0   241793.54 1246.70  43-0.02334 0.22518 0.96033-0.96033 0.26482-0.10757
  -2   0  -238906.36 1226.07  50-0.27073 0.06889 0.93080-0.93080 0.17582-0.33308
   2   0   3  226.74    9.86  43-0.04304 0.25845 0.96020-0.96020 0.25837-0.04282
  -2   0  -3  195.92    9.35  52-0.35646 0.14105 0.90556-0.90556 0.14072-0.35627
  -2   0  -3  236.31    9.25 103-0.06495-0.15046 0.98813-0.98813-0.15048-0.06507
   2   0   4 4530.15  140.94  43-0.04621 0.27519 0.96015-0.96015 0.25732 0.01653
  -2   0  -4 3929.70  136.32  55-0.43765 0.20867 0.87358-0.87358 0.10519-0.37904
  -2   0  -4 4751.71  142.10 102-0.06545-0.16353 0.98447-0.98447-0.17367-0.10018
   2   0   5  489.15   17.83  43-0.03638 0.27893 0.96029-0.96029 0.26056 0.07158
  -2   0  -5  345.88   16.86  57-0.51416 0.27161 0.83537-0.83537 0.06941-0.40155
  -2   0  -5  488.44   17.99 102-0.06595-0.17660 0.97975-0.97975-0.19923-0.13291
  -2   0  -636767.20 1128.75 101-0.06643-0.18969 0.97402-0.97402-0.22600-0.16443
   2   0   7 1881.58   59.15  41 0.01310 0.25658 0.95957-0.95957 0.27649 0.17225
  -2   0  -7 1452.05   56.15  62-0.65309 0.38341 0.74151-0.74151-0.00249-0.44624
  -2   0  -7 1861.81   58.43 100-0.06687-0.20282 0.96731-0.96731-0.25347-0.19526
   2   0   812697.59  367.02  40 0.04988 0.23338 0.95750-0.95750 0.28788 0.21914
  -2   0  -8 9905.61  361.78  65-0.71549 0.43223 0.68611-0.68611-0.03854-0.46849
  -2   0  -812631.80  366.04  99-0.06726-0.21599 0.95960-0.95960-0.28137-0.22566
   2   0   9  274.07   12.47  39 0.09354 0.20329 0.95334-0.95334 0.30093 0.26439
  -2   0  -9  230.49   12.42  67-0.77309 0.47627 0.62499-0.62499-0.07465-0.49067
  -2   0  -9  305.15   17.79  98-0.06760-0.22922 0.95087-0.95087-0.30957-0.25575
   2   0  10  245.65   11.55  38 0.14368 0.16672 0.94625-0.94625 0.31526 0.30836
  -2   0 -10  180.83   10.40  70-0.82573 0.51534 0.55783-0.55783-0.11086-0.51276
  -2   0 -10  248.32   16.28  98-0.06789-0.24251 0.94109-0.94109-0.33797-0.28564
   2   0  11 1447.52   53.10  36 0.20017 0.12379 0.93524-0.93524 0.33055 0.35136
  -2   0 -11 1314.95   48.34  72-0.87311 0.54915 0.48411-0.48411-0.14721-0.53470
  -2   0 -11 1561.76   53.38  97-0.06811-0.25586 0.93024-0.93024-0.36653-0.31538
   2   0  12 7495.23  250.18  34 0.26323 0.07430 0.91907-0.91907 0.34651 0.39369
  -2   0 -12 6508.90  244.49  75-0.91474 0.57720 0.40294-0.40294-0.18381-0.55640
  -2   0 -12 7947.51  242.40  96-0.06826-0.26927 0.91827-0.91827-0.39520-0.34500
  -2   0 -13 4869.07  189.82  78-0.94978 0.59868 0.31291-0.31291-0.22077-0.57773
  -2   0 -13 6023.40  190.03  95-0.06835-0.28275 0.90514-0.90514-0.42396-0.37454
  -2   0 -14 2514.75  117.25  94-0.06837-0.29630 0.89080-0.89080-0.45279-0.40400
   2   1 -16  691.21   40.36  95-0.06830 0.02589 0.91482-0.86034-0.40300-0.48906
   2  -1 -16  508.69   33.74  92-0.06820 0.02579 0.86061-0.91509-0.50670-0.38536
   2   1 -15  390.43   29.13  96-0.06814 0.03930 0.92825-0.87377-0.37147-0.46229
   2  -1 -15  263.49   21.02  93-0.06831 0.03947 0.87399-0.92848-0.48380-0.34996
   2   1 -14 1223.88   50.51  97-0.06790 0.05263 0.94048-0.88599-0.33967-0.43580
   2  -1 -14 1320.13   52.18  94-0.06836 0.05309 0.88612-0.94061-0.46171-0.31376
   2   1 -13 3962.56  136.09  98-0.06758 0.06588 0.95153-0.89705-0.30752-0.40966
   2  -1 -13 3737.15  130.53  94-0.06837 0.06668 0.89701-0.95150-0.44060-0.27657
   2   1 -12 8031.36  248.36  99-0.06718 0.07905 0.96146-0.90697-0.27493-0.38394
  -2   1  12 7530.13  233.75  27 0.50414-0.51601 0.81490-0.76041 0.39547 0.26340
  -2   1  12 7218.77  237.83  46-0.15063 0.13876 0.95282-0.89834 0.22121 0.43767
   2  -1 -12 7832.08  253.68  95-0.06835 0.08022 0.90668-0.96116-0.42073-0.23815
   2   1 -11 8519.70  257.79 100-0.06669 0.09213 0.97027-0.91578-0.24180-0.35879
  -2   1  11 8326.97  253.79  23 0.61208-0.63752 0.74148-0.68699 0.40982 0.19076
  -2   1  11 7439.48  250.13  54-0.40219 0.37675 0.88856-0.83408 0.12100 0.47958
   2  -1 -11 8797.15  278.13  95-0.06829 0.09373 0.91508-0.96956-0.40243-0.19815
   2   1 -10 7896.09  225.97 101-0.06611 0.10512 0.97797-0.92349-0.20794-0.33435
  -2   1  10 7239.02  220.69  21 0.66802-0.70703 0.69474-0.64025 0.41479 0.12749
  -2   1  10 6219.48  221.33  60-0.59835 0.55934 0.78277-0.72828 0.02705 0.51523
   2  -1 -10 6910.54  218.63  96-0.06822 0.10723 0.92216-0.97664-0.38617-0.15612
   2   1  -9 3322.64   96.41 103-0.06543 0.11801 0.98456-0.93008-0.17312-0.31087
  -2   1   9 2915.54   89.97  20 0.69762-0.75020 0.66709-0.61260 0.41660 0.06739
  -2   1   9 2411.40   91.40  67-0.75947 0.70689 0.64046-0.58597-0.06583 0.54982
   2  -1  -9 2845.78   96.25  96-0.06815 0.12073 0.92779-0.98227-0.37262-0.11137
   2   1  -8 3213.96  107.14 104-0.06465 0.13080 0.99000-0.93552-0.13697-0.28872
  -2   1   8 3711.12  104.42  19 0.70839-0.77454 0.65646-0.60197 0.41709 0.00860
  -2   1   8 3024.99  106.71  73-0.88510 0.81895 0.46268-0.40819-0.15720 0.58290
   2  -1  -8 3501.25  113.59  97-0.06808 0.13423 0.93172-0.98621-0.36278-0.06292
   2   1  -732222.33 1029.72 105-0.06373 0.14344 0.99421-0.93973-0.09893-0.26847
  -2   1   734305.32 1024.78  19 0.70271-0.78243 0.66210-0.60761 0.41684-0.04944
  -2   1   734578.54 1037.23 109-0.05937-0.02035 0.99634-0.94186 0.04595 0.32145
   2  -1  -731587.37  969.71  97-0.06805 0.14777 0.93352-0.98801-0.35818-0.00922
   2   1  -612255.15  401.44 106-0.06263 0.15592 0.99703-0.94255-0.05806-0.25104
  -2   1   612904.91  394.55  20 0.68066-0.77395 0.68320-0.62871 0.41564-0.10653
  -2   1   613725.06  408.29 107-0.06102-0.03227 0.99808-0.94359-0.00386 0.31297
   2  -1  -613327.77  413.11  97-0.06807 0.16136 0.93229-0.98678-0.36132 0.05222
   2   1  -4 8705.27  270.29  28 0.44889-0.32846 0.84537-0.79088 0.38611-0.57863
   2   1  -4 8379.54  277.40 109-0.05956 0.17998 0.99666-0.94217 0.04053-0.23304
  -2   1   4 8984.92  271.05  24 0.58343-0.70386 0.76295-0.70846 0.40658-0.21406
  -2   1   4 9267.75  277.28 104-0.06453-0.05589 0.99063-0.93614-0.13209 0.32461
  -2  -1   4 7576.86  239.69  49-0.23813 0.11771 0.93827-0.99276 0.18856 0.00395
   2  -1  -4 7878.88  245.12  11 0.87705-0.75662 0.43207-0.48655 0.40840-0.60092
   2  -1  -4 8023.51  243.38  95-0.06832 0.18875 0.91085-0.96534-0.41176 0.21925
   2   1  -3 3587.08  122.61  37 0.17279-0.03880 0.94098-0.88649 0.32326-0.45748
  -2   1   3 4097.20  123.19  27 0.50728-0.64127 0.81303-0.75855 0.39597-0.26175
  -2   1   3 4144.68  124.65 101-0.06645-0.06755 0.97374-0.91926-0.22723 0.36145
  -2  -1   3 4232.85  138.36  49-0.25050 0.11651 0.93557-0.99006 0.18377-0.04955
   2  -1  -3 4521.69  140.21  17 0.75159-0.61760 0.61040-0.66489 0.41811-0.55233
   2  -1  -3 4685.90  140.56  93-0.06831 0.20230 0.87435-0.92884-0.48317 0.34895
  -2   1   230947.52  950.10  30 0.41467-0.56224 0.86212-0.80764 0.37971-0.30379
  -2   1   231373.29  954.14  96-0.06816-0.07941 0.92716-0.87267-0.37417 0.45009
  -2  -1   228381.48  901.64  50-0.28283 0.13527 0.92774-0.98222 0.17101-0.09508
   2  -1  -230656.38  900.55  23 0.61233-0.46476 0.74128-0.79577 0.40985-0.48577
   2   1  -112401.84  401.28  46-0.12957 0.29070 0.95517-0.90068 0.22874-0.24637
  -2   1   113706.96  402.78  33 0.30937-0.47050 0.90453-0.85004 0.35742-0.33979
  -2  -1   111580.99  376.29  51-0.32633 0.16520 0.91538-0.96987 0.15333-0.13570
   2  -1  -112850.11  378.58  27 0.48101-0.31987 0.82819-0.88267 0.39170-0.40933
   2   1   019487.23  621.71  48-0.19911 0.37381 0.94573-0.89125 0.20340-0.16273
  -2   1   021175.85  627.34  36 0.19612-0.37082 0.93614-0.88166 0.32948-0.37015
  -2  -1   018953.36  607.97  53-0.37610 0.20139 0.89857-0.95306 0.13234-0.17301
   2  -1   020809.90  611.49  31 0.37075-0.19605 0.88143-0.93592 0.37088-0.33021
   2   1   2 1918.61   64.56  49-0.25203 0.45387 0.93522-0.88074 0.18317-0.02592
   2   1   2 2074.32   64.39 104-0.06435 0.26619 0.99157-0.93708-0.12438 0.28164
  -2   1  -2 2009.24   64.57  43-0.03630-0.16554 0.96029-0.90580 0.26059-0.41784
  -2  -1  -2 2046.41   63.90  91-0.06799-0.13385 0.84305-0.89754-0.53469 0.37743
   2  -1   2 2044.54   65.64  35 0.22649-0.02465 0.92900-0.98349 0.33736-0.18010
   2   1   3 7884.23  252.00  49-0.25129 0.46670 0.93539-0.88091 0.18346 0.03209
   2   1   3 8680.15  257.39 107-0.06168 0.27709 0.99803-0.94354-0.02547 0.24102
  -2   1  -3 7898.80  252.07  46-0.14892-0.06649 0.95303-0.89854 0.22183-0.43738
  -2  -1  -3 7317.36  251.84  58-0.53811 0.32270 0.82161-0.87610 0.05771-0.27326
  -2  -1  -3 8743.60  252.83  94-0.06837-0.14704 0.89941-0.95390-0.43577 0.22022
   2  -1   3 8451.73  258.10  36 0.18869 0.02672 0.93774-0.99223 0.32752-0.11197
   2   1   430397.61  977.10  49-0.23841 0.46739 0.93821-0.88372 0.18846 0.08539
   2   1   433845.16 1005.64 109-0.05955 0.28853 0.99664-0.94216 0.04080 0.23305
  -2   1  -431293.10  983.04  49-0.25652 0.02754 0.93420-0.87971 0.18142-0.45526
  -2   1  -433974.95 1004.99 109-0.05929-0.16968 0.99621-0.94172 0.04814-0.32198
  -2  -1  -427648.86  977.63  60-0.59189 0.36291 0.78725-0.84173 0.03043-0.30428
  -2  -1  -434695.28  987.87  96-0.06825-0.16073 0.91934-0.97382-0.39275 0.11890
   2  -1   434752.44 1004.39  37 0.16925 0.05973 0.94167-0.99615 0.32230-0.04845
   2   1   522089.89  690.56  48-0.21594 0.45849 0.94271-0.88822 0.19706 0.13508
  -2   1  -521805.69  692.14  52-0.35817 0.11562 0.90497-0.85048 0.14000-0.47214
  -2   1  -524193.78  713.14 107-0.06153-0.18102 0.99809-0.94360-0.02040-0.31174
  -2  -1  -520250.98  723.41  62-0.64429 0.40174 0.74857-0.80305 0.00238-0.33452
  -2  -1  -525076.85  732.12  96-0.06817-0.17438 0.92634-0.98083-0.37616 0.04402
   2  -1   526281.97  743.97  37 0.16499 0.07755 0.94248-0.99696 0.32114 0.01100
   2   1   6 1812.79   61.88  47-0.18557 0.44169 0.94795-0.89347 0.20844 0.18199
  -2   1  -6 1750.35   61.41  55-0.45342 0.19730 0.86638-0.81189 0.09801-0.48844
  -2   1  -6 2024.39   62.74 105-0.06315-0.19297 0.99596-0.94148-0.07674-0.31370
  -2  -1  -6 1401.89   54.20  64-0.69482 0.43871 0.70557-0.76005-0.02629-0.36415
  -2  -1  -6 1861.02   57.75  96-0.06815-0.18796 0.92729-0.98178-0.37383-0.01660
   2  -1   6 1792.37   55.66  37 0.17335 0.08277 0.94087-0.99536 0.32341 0.06703
  -2   1  -725811.36  857.76  58-0.54209 0.27240 0.81924-0.76475 0.05574-0.50447
  -2   1  -730760.44  883.78 104-0.06439-0.20530 0.99140-0.93691-0.12579-0.32294
  -2  -1  -724129.98  828.60  66-0.74311 0.47343 0.65817-0.71265-0.05547-0.39326
  -2  -1  -730120.69  835.77  96-0.06819-0.20150 0.92475-0.97923-0.38001-0.06872
   2   1   8 5626.92  179.59  45-0.10518 0.38843 0.95733-0.90284 0.23730 0.26972
  -2   1  -8 5038.44  178.54  61-0.62417 0.34092 0.76407-0.70959 0.01334-0.52036
  -2   1  -8 6363.94  181.31 103-0.06537-0.21788 0.98506-0.93057-0.17017-0.33685
  -2  -1  -8 5034.32  183.19  68-0.78880 0.50555 0.60624-0.66073-0.08509-0.42194
  -2  -1  -8 6363.42  187.51  96-0.06825-0.21501 0.91981-0.97430-0.39165-0.11538
   2  -1   8 6317.67  187.10  35 0.22055 0.06270 0.93047-0.98496 0.33584 0.17119
   2   1   9 3250.22  103.92  43-0.05629 0.35312 0.95991-0.90542 0.25397 0.31136
  -2   1  -9 2796.06  104.63  64-0.69966 0.40283 0.70112-0.64664-0.02912-0.53620
  -2   1  -9 3612.36  107.50 101-0.06617-0.23065 0.97725-0.92276-0.21139-0.35394
  -2  -1  -9 2833.76  106.11  70-0.83154 0.53471 0.54958-0.60406-0.11509-0.45023
  -2  -1  -9 3319.26  107.83  95-0.06831-0.22852 0.91303-0.96752-0.40698-0.15834
   2  -1   9 3777.27  110.68  34 0.25696 0.03987 0.92087-0.97535 0.34498 0.22034
   2   1  10  731.88   29.00  42-0.00194 0.31234 0.96004-0.90555 0.27172 0.35190
  -2   1 -10  711.49   28.22  67-0.76849 0.45810 0.63029-0.57580-0.07165-0.55197
  -2   1 -10  784.43   32.26 100-0.06682-0.24357 0.96811-0.91363-0.25035-0.37326
  -2  -1 -10  726.42   30.73  72-0.87095 0.56055 0.48784-0.54232-0.14545-0.47817
  -2  -1 -10  873.96   33.23  95-0.06836-0.24204 0.90468-0.95916-0.42494-0.19868
   2  -1  10  916.59   32.56  33 0.30095 0.00945 0.90735-0.96184 0.35548 0.26813
   2   1  11 3116.51  105.35  40 0.05790 0.26606 0.95688-0.90239 0.29032 0.39159
  -2   1 -11 2666.19  100.84  70-0.83048 0.50652 0.55110-0.49661-0.11432-0.56759
  -2   1 -11 3221.62  104.35  99-0.06734-0.25662 0.95773-0.90324-0.28768-0.39424
  -2  -1 -11 2752.77  101.84  75-0.90656 0.58260 0.42054-0.47503-0.17615-0.50576
  -2  -1 -11 3195.72  105.69  94-0.06837-0.25559 0.89489-0.94938-0.44481-0.23710
   2  -1  11 3320.87   98.60  31 0.35226-0.02830 0.88885-0.94334 0.36696 0.31496
   2   1  12 4275.33  145.07  38 0.12350 0.21403 0.94940-0.89491 0.30958 0.43063
  -2   1 -12 3618.43  139.76  73-0.88520 0.54766 0.46251-0.40802-0.15728-0.58293
  -2   1 -12 4468.46  144.90  98-0.06775-0.26978 0.94611-0.89162-0.32376-0.41645
  -2  -1 -12 3744.26  144.28  77-0.93780 0.60027 0.34699-0.40148-0.20719-0.53301
  -2  -1 -12 4728.34  147.17  93-0.06835-0.26918 0.88375-0.93824-0.46614-0.27407
  -2   1 -13 6248.49  212.69  97-0.06805-0.28305 0.93324-0.87876-0.35889-0.43961
  -2  -1 -13 5707.84  200.59  80-0.96383 0.61273 0.26611-0.32060-0.23862-0.55988
  -2  -1 -13 6632.52  209.94  93-0.06829-0.28281 0.87127-0.92575-0.48858-0.30992
  -2   1 -14 2043.23   96.29  96-0.06826-0.29642 0.91911-0.86462-0.39328-0.46352
  -2  -1 -14 2258.30  106.98  92-0.06817-0.29651 0.85744-0.91193-0.51190-0.34490
   2   2 -16  967.23   55.03  97-0.06800 0.02560 0.93596-0.82699-0.35181-0.54025
   2   2 -15  613.70   37.13  98-0.06767 0.03884 0.94871-0.83974-0.31608-0.51768
   2  -2 -15  621.85   37.88  91-0.06795 0.03912 0.84018-0.94915-0.53907-0.29469
   2   2 -14 1715.49   69.85  99-0.06724 0.05197 0.96012-0.85115-0.27957-0.49590
   2  -2 -14 2051.45   74.86  92-0.06810 0.05283 0.85141-0.96038-0.52163-0.25383
   2   2 -13 4095.17  142.42 100-0.06669 0.06500 0.97020-0.86122-0.24209-0.47508
  -2   2  13 4263.30  131.82  22 0.64818-0.64648 0.71209-0.60312 0.41325 0.30392
   2  -2 -13 4459.54  153.38  92-0.06820 0.06651 0.86116-0.97013-0.50578-0.21139
   2   2 -12 4853.17  159.01 102-0.06603 0.07790 0.97891-0.86993-0.20341-0.45547
  -2   2  12 5104.03  157.42  19 0.71661-0.72848 0.64813-0.53916 0.41741 0.24147
  -2   2  12 4366.45  158.21  56-0.47696 0.46509 0.85499-0.74602 0.08710 0.57177
   2  -2 -12 5496.37  177.57  93-0.06827 0.08014 0.86936-0.97833-0.49189-0.16699
   2   2 -11 2887.01   96.62 103-0.06523 0.09067 0.98620-0.87722-0.16319-0.43739
  -2   2  11 3102.83   96.96  17 0.76026-0.78570 0.60044-0.49146 0.41810 0.18248
  -2   2  11 2674.26   94.31  61-0.62472 0.59928 0.76366-0.65468 0.01304 0.58754
   2  -2 -11 2915.50   98.30  93-0.06832 0.09376 0.87587-0.98484-0.48047-0.12011
   2   2 -10 8682.69  248.19 104-0.06427 0.10328 0.99196-0.88298-0.12101-0.42128
  -2   2  10 8467.64  249.79  16 0.78828-0.82729 0.56630-0.45732 0.41755 0.12474
  -2   2  10 6814.13  252.09  66-0.74897 0.70996 0.65193-0.54296-0.05915 0.60144
   2  -2 -10 8864.07  277.47  93-0.06834 0.10735 0.88043-0.98941-0.47224-0.07005
   2   2  -910164.12  302.64 105-0.06313 0.11571 0.99600-0.88703-0.07622-0.40777
  -2   2   9 9841.88  301.81  15 0.80459-0.85717 0.54492-0.43594 0.41680 0.06719
  -2   2   9 8298.02  301.98  71-0.85060 0.79802 0.52106-0.41209-0.12940 0.61339
  -2   2   910539.28  309.03 109-0.05974 0.00716 0.99694-0.88797 0.03511 0.44889
   2  -2  -910649.54  330.31  93-0.06835 0.12093 0.88266-0.99163-0.46816-0.01583
   2   2  -8 5105.95  173.61 107-0.06176 0.12791 0.99799-0.88902-0.02791-0.39779
  -2   2   8 5864.41  172.92  15 0.81090-0.87705 0.53632-0.42735 0.41642 0.00928
  -2   2   8 4875.43  175.77  76-0.92777 0.86162 0.37263-0.26366-0.19665 0.62235
  -2   2   8 6455.20  178.59 107-0.06147-0.00468 0.99810-0.88913-0.01828 0.44397
   2  -2  -8 5344.16  170.56  93-0.06835 0.13450 0.88186-0.99083-0.46963 0.04394
   2   2  -712953.16  451.92 108-0.06007 0.13979 0.99738-0.88840 0.02531-0.39271
  -2   2   715654.64  456.96  15 0.80759-0.88731 0.54086-0.43189 0.41663-0.04923
  -2   2   715630.48  458.09 105-0.06317-0.01655 0.99590-0.88693-0.07768 0.44508
   2  -2  -715055.19  465.25  93-0.06832 0.14804 0.87685-0.98582-0.47872 0.11132
   2   2  -510161.33  332.38  31 0.35776-0.25090 0.88669-0.77772 0.36813-0.61894
  -2   2   511142.19  339.98  17 0.76894-0.87579 0.59019-0.48122 0.41803-0.16721
  -2   2   511576.11  339.04 101-0.06643-0.04043 0.97399-0.86501-0.22616 0.47697
  -2  -2   5 9623.63  333.53  70-0.83144 0.72458 0.54972-0.65869-0.11502 0.36583
   2  -2  -512231.74  340.34  91-0.06800 0.17486 0.84355-0.95252-0.53393 0.28312
   2   2  -4  882.35   26.63  42-0.02251 0.14294 0.96033-0.85135 0.26509-0.45761
  -2   2   4  727.42   27.25  18 0.73033-0.85075 0.63379-0.52482 0.41781-0.22530
  -2   2   4  784.47   28.04  98-0.06777-0.05265 0.94541-0.83644-0.32576 0.51828
  -2  -2   4 1034.98   33.24  64-0.69868 0.57825 0.70203-0.81100-0.02855 0.22106
   2  -2  -4 1055.30   34.96   7 0.93542-0.81500 0.30511-0.41408 0.39141-0.58393
   2   2  -2 3217.46  117.71  52-0.33636 0.48393 0.91223-0.80325 0.14916-0.22509
  -2   2   2 4415.41  122.56  23 0.60557-0.75313 0.74649-0.63752 0.40912-0.33320
  -2  -2   2 3061.89  115.25  60-0.60291 0.45534 0.77956-0.88854 0.02466 0.05126
   2  -2  -2 4333.07  117.90  16 0.77532-0.62776 0.58246-0.69144 0.41792-0.49384
   2   2  -1 2803.23   98.08  54-0.39692 0.55805 0.89065-0.78168 0.12331-0.14094
  -2   2   1 3384.45   99.09  26 0.51821-0.67934 0.80642-0.69745 0.39765-0.38002
  -2  -2   1 2540.70   89.17  60-0.59706 0.43593 0.78367-0.89264 0.02773-0.01010
   2  -2  -1 3080.02   88.81  20 0.68174-0.52060 0.68219-0.79117 0.41571-0.43334
  -2   2  -1 3771.22  119.01  33 0.30233-0.49060 0.90690-0.79792 0.35580-0.45476
  -2  -2  -1 3309.80  114.78  61-0.62509 0.43682 0.76338-0.87236 0.01284-0.11180
   2  -2   1 3944.80  114.51  26 0.51594-0.32767 0.80781-0.91678 0.39731-0.29835
   2   2   224266.98  835.87  55-0.43135 0.63319 0.87636-0.76738 0.10803 0.04923
   2   2   229040.68  840.28  94-0.06837 0.27021 0.89199-0.78302-0.45049 0.60774
  -2   2  -228850.18  843.67  37 0.18126-0.38310 0.93929-0.83031 0.32554-0.48279
  -2  -2  -223654.36  814.78  62-0.65051 0.44867 0.74360-0.85257-0.00105-0.15620
   2  -2   229271.43  811.12  28 0.45452-0.25268 0.84246-0.95143 0.38712-0.22987
   2   2   342070.16 1427.38  54-0.41610 0.63151 0.88288-0.77391 0.11485 0.10070
   2   2   349640.66 1442.90  99-0.06726 0.28267 0.95958-0.85061-0.28142 0.49697
  -2   2  -349378.54 1440.06  40 0.05698-0.27239 0.95695-0.84798 0.29004-0.50559
  -2  -2  -340176.73 1407.51  63-0.68011 0.46470 0.71872-0.82769-0.01776-0.19779
   2  -2   351861.31 1407.02  30 0.40966-0.19425 0.86445-0.97342 0.37874-0.16319
   2   2   418024.30  602.26  53-0.39253 0.62151 0.89237-0.78339 0.12522 0.14862
   2   2   421195.04  613.24 103-0.06524 0.29422 0.98610-0.87713-0.16380 0.43764
  -2   2  -419757.11  606.37  44-0.06692-0.16206 0.95954-0.85057 0.25040-0.52424
  -2  -2  -416560.03  513.60  65-0.71227 0.48330 0.68922-0.79819-0.03661-0.23723
   2   2   538897.00 1198.20  52-0.36209 0.60464 0.90360-0.79463 0.13833 0.19381
  -2  -2  -534641.08 1210.05  66-0.74578 0.50323 0.65534-0.76432-0.05714-0.27500
  -2  -2  -544595.69 1211.79  91-0.06800-0.17455 0.84364-0.95262-0.53378 0.20164
   2   2   6 7856.41  258.93  51-0.32571 0.58182 0.91557-0.80660 0.15359 0.23685
   2   2   6 9377.52  270.70 107-0.06103 0.31715 0.99808-0.88911-0.00432 0.39475
  -2   2  -6 7969.53  258.62  51-0.30344 0.04732 0.92215-0.81318 0.16271-0.55314
  -2  -2  -6 7300.99  271.49  68-0.77970 0.52359 0.61722-0.72619-0.07901-0.31142
  -2  -2  -6 9201.64  270.54  92-0.06818-0.18794 0.85881-0.96778-0.50967 0.11923
   2  -2   6 9731.16  273.26  31 0.36443-0.10831 0.88401-0.99299 0.36955 0.02089
   2   2   7 5217.64  172.04  50-0.28398 0.55366 0.92744-0.81847 0.17055 0.27818
   2   2   7 5836.69  177.66 109-0.05902 0.32871 0.99568-0.88670 0.05602 0.39271
  -2   2  -7 4988.69  171.36  54-0.41293 0.14324 0.88420-0.77522 0.11626-0.56499
  -2   2  -7 6085.84  179.78 107-0.06102-0.20866 0.99808-0.88911-0.00399-0.44475
  -2  -2  -7 4641.94  169.48  69-0.81330 0.54361 0.57487-0.68385-0.10197-0.34676
  -2  -2  -7 5842.78  173.91  92-0.06824-0.20145 0.86547-0.97444-0.49855 0.04982
   2  -2   7 5931.95  171.76  31 0.37400-0.10431 0.88009-0.98906 0.37155 0.07718
   2   2   817957.08  569.73  49-0.23727 0.52053 0.93845-0.82948 0.18890 0.31813
  -2   2  -817455.62  567.47  57-0.51541 0.23215 0.83467-0.72570 0.06881-0.57584
  -2   2  -820333.55  579.86 106-0.06277-0.22049 0.99679-0.88782-0.06287-0.44416
  -2  -2  -816374.28  599.44  71-0.84594 0.56268 0.52825-0.63722-0.12584-0.38119
  -2  -2  -821346.04  604.43  92-0.06825-0.21500 0.86680-0.97578-0.49627-0.01075
   2  -2   820674.67  601.08  30 0.39357-0.11031 0.87170-0.98067 0.37555 0.13147
   2   2   9 4801.70  159.21  47-0.18577 0.48259 0.94792-0.83895 0.20837 0.35695
  -2   2  -9 4429.43  156.71  61-0.61045 0.31363 0.77417-0.66520 0.02067-0.58599
  -2   2  -9 5447.03  159.05 104-0.06415-0.23268 0.99253-0.88355-0.11589-0.44944
  -2  -2  -9 4132.25  154.35  73-0.87706 0.58024 0.47719-0.58617-0.15046-0.41486
  -2  -2  -9 5160.67  154.76  92-0.06823-0.22859 0.86447-0.97345-0.50023-0.06509
   2  -2   9 5041.65  154.61  29 0.42217-0.12534 0.85858-0.96756 0.38115 0.18417
   2   2  10 2639.57   85.75  46-0.12951 0.43990 0.95517-0.84620 0.22876 0.39485
  -2   2 -10 2275.72   85.83  64-0.69776 0.38736 0.70288-0.59390-0.02800-0.59561
  -2   2 -10 2824.38   89.11 103-0.06526-0.24514 0.98597-0.87699-0.16464-0.45898
  -2  -2 -10 2375.14   85.01  75-0.90612 0.59572 0.42147-0.53045-0.17574-0.44788
  -2  -2 -10 2659.09   86.95  92-0.06819-0.24221 0.85938-0.96836-0.50872-0.11490
   2  -2  10 2646.54   87.47  28 0.45913-0.14874 0.84004-0.94902 0.38794 0.23568
   2   2  11 2823.06  105.49  44-0.06836 0.39232 0.95949-0.85051 0.24991 0.43200
  -2   2 -11 2751.19   94.89  67-0.77700 0.45304 0.62041-0.51144-0.07723-0.60469
  -2   2 -11 3390.57  106.29 101-0.06615-0.25781 0.97750-0.86852-0.21021-0.47170
  -2  -2 -11 2838.94  105.92  77-0.93254 0.60857 0.36072-0.46970-0.20158-0.48033
  -2  -2 -11 3422.78  107.52  92-0.06811-0.25586 0.85206-0.96103-0.52059-0.16132
   2  -2  11 3395.16  104.03  27 0.50415-0.18019 0.81489-0.92386 0.39548 0.28644
   2   2  12 4469.68  154.33  42-0.00202 0.33955 0.96004-0.85107 0.27169 0.46852
  -2   2 -12 3685.08  147.56  71-0.84769 0.51015 0.52557-0.41660-0.12717-0.61304
  -2   2 -12 4779.73  152.34 100-0.06687-0.27067 0.96734-0.85837-0.25335-0.48686
  -2  -2 -12 4140.33  154.20  79-0.95566 0.61813 0.29441-0.40338-0.22793-0.51227
  -2  -2 -12 4858.37  157.18  91-0.06799-0.26954 0.84282-0.95179-0.53505-0.20516
  -2   2 -13 2151.37   99.93  99-0.06743-0.28367 0.95562-0.84665-0.29460-0.50390
  -2  -2 -13 1811.98   85.67  81-0.97468 0.62358 0.22174-0.33071-0.25475-0.54375
  -2   2 -14 1447.86   72.98  98-0.06785-0.29682 0.94239-0.83342-0.33435-0.52245
   2   3 -15 1842.82   91.93 100-0.06700 0.03816 0.96497-0.80151-0.26228-0.57148
   2   3 -14 2532.45   96.89 101-0.06635 0.05108 0.97507-0.81161-0.22138-0.55409
   2   3 -13 2449.59   95.98 102-0.06555 0.06386 0.98354-0.82008-0.17899-0.53818
  -2   3  13 2894.66   92.80  17 0.75262-0.75092 0.60924-0.44578 0.41811 0.29906
   2   3 -12 1862.33   71.25 104-0.06460 0.07647 0.99029-0.82683-0.13475-0.52412
  -2   3  12 2318.94   66.76  15 0.79336-0.80523 0.55976-0.39630 0.41735 0.24152
  -2   3  12 1779.60   71.47  61-0.61927 0.60739 0.76773-0.60427 0.01597 0.64290
   2   3 -11 1271.66   48.13 105-0.06345 0.08889 0.99512-0.83166-0.08821-0.51237
  -2   3  11 1343.56   45.29  14 0.82173-0.84717 0.52110-0.35764 0.41563 0.18495
  -2   3  11 1157.48   45.81  65-0.72694 0.70149 0.67482-0.51136-0.04547 0.64606
  -2   3  11 1284.62   51.20 109-0.05907 0.03363 0.99577-0.83231 0.05467 0.54591
   2   3 -10 9043.27  281.52 106-0.06208 0.10109 0.99776-0.83430-0.03874-0.50355
  -2   3  10 9287.97  285.05  13 0.84088-0.87989 0.49259-0.32913 0.41379 0.12850
  -2   3  10 7936.40  277.88  69-0.81718 0.77817 0.56965-0.40619-0.10472 0.64701
  -2   3  10 9653.83  294.74 108-0.06084 0.02183 0.99801-0.83455 0.00183 0.54046
   2   3  -9 7745.46  252.94 108-0.06043 0.11301 0.99774-0.83428 0.01452-0.49851
  -2   3   9 8734.96  257.27  12 0.85251-0.90509 0.47418-0.31072 0.41235 0.07164
  -2   3   9 7408.74  256.77  74-0.89004 0.83746 0.45345-0.28999-0.16143 0.64542
  -2   3   9 9005.31  262.09 106-0.06256 0.00998 0.99716-0.83370-0.05529 0.53928
  -2   3   822834.10  691.89  12 0.85739-0.92354 0.46618-0.30272 0.41167 0.01402
  -2   3   820500.96  703.32  78-0.94474 0.87859 0.32778-0.16432-0.21491 0.64060
  -2   3   824208.78  686.08 104-0.06420-0.00195 0.99230-0.82884-0.11797 0.54366
  -2   3   713758.00  425.11  12 0.85563-0.93535 0.46908-0.30562 0.41192-0.04452
  -2   3   713062.95  449.71  82-0.98014 0.90042 0.19483-0.03137-0.26416 0.63156
  -2   3   714722.78  417.58 102-0.06573-0.01399 0.98192-0.81846-0.18796 0.55537
   2   3  -6 9222.47  305.23  34 0.27642-0.18313 0.91515-0.75169 0.34970-0.65880
  -2   3   610468.40  338.74  86-0.99525 0.90196 0.05765 0.10581-0.30800 0.61710
  -2   3   611252.56  312.28 100-0.06708-0.02621 0.96348-0.80002-0.26773 0.57683
  -2   3   533357.55 1048.08  14 0.82976-0.93662 0.50940-0.34594 0.41493-0.16412
  -2   3   534441.07 1030.55  97-0.06807-0.03879 0.93260-0.76914-0.36054 0.61135
   2   3  -415124.13  523.51  54-0.40540 0.52582 0.88727-0.72382 0.11959-0.31210
  -2   3   418010.34  543.74  15 0.80305-0.92348 0.54698-0.38352 0.41689-0.22437
  -2   3   419013.68  534.41  93-0.06834-0.05208 0.88143-0.71797-0.47042 0.66294
  -2  -3   415042.58  503.35  74-0.89905 0.77862 0.43592-0.59938-0.16934 0.36185
   2  -3  -418323.02  523.28   4 0.96476-0.84433 0.21299-0.37645 0.37484-0.56735
   2   3  -3  797.29   30.08  57-0.50184 0.63583 0.84210-0.67864 0.07534-0.20956
  -2   3   3 1022.03   32.31  17 0.76474-0.89874 0.59518-0.43172 0.41807-0.28385
  -2  -3   3  958.13   37.83  70-0.83680 0.70281 0.54193-0.70539-0.11898 0.25320
   2  -3  -3 1384.85   40.92   8 0.92279-0.78879 0.33706-0.50052 0.39636-0.53058
   2   3  -231664.38 1074.45  59-0.55151 0.69907 0.81351-0.65005 0.05104-0.12697
  -2   3   239123.72 1090.69  19 0.71287-0.86043 0.65194-0.48848 0.41727-0.34135
  -2  -3   230821.63 1076.52  68-0.79513 0.64756 0.59840-0.76186-0.08938 0.16530
   2  -3  -240154.42 1095.39  12 0.86819-0.72063 0.44782-0.61128 0.40999-0.48591
   2   3  -1 2721.34   95.07  59-0.57441 0.73554 0.79897-0.63551 0.03945-0.05708
  -2   3   1 3153.01   95.27  22 0.64592-0.80705 0.71402-0.55056 0.41306-0.39543
  -2  -3   1 2244.68   79.15  67-0.77125 0.61012 0.62712-0.79058-0.07345 0.09108
   2  -3  -1 2650.98   78.72  15 0.80648-0.64535 0.54236-0.70582 0.41669-0.43432
   2   3   013740.42  455.11  60-0.58017 0.75487 0.79517-0.63171 0.03650 0.00417
  -2   3   015603.48  452.95  25 0.56330-0.73800 0.77713-0.61367 0.40404-0.44471
  -2  -3   013233.19  457.40  67-0.76123 0.58653 0.63850-0.80196-0.06695 0.02629
   2  -3   016247.77  455.93  18 0.74347-0.56877 0.61951-0.78297 0.41804-0.37738
   2   3   133052.29 1123.65  59-0.57396 0.76223 0.79927-0.63581 0.03969 0.05927
  -2   3  -140061.87 1112.69  28 0.46574-0.65402 0.83653-0.67307 0.38910-0.48806
  -2  -3  -132167.59 1131.13  67-0.76165 0.57338 0.63803-0.80149-0.06723-0.03173
   2  -3   141296.08 1117.14  20 0.68435-0.49608 0.67975-0.84321 0.41587-0.31691
   2   3   242876.01 1453.53  59-0.55874 0.76058 0.80902-0.64556 0.04741 0.10984
  -2   3  -252084.39 1450.24  31 0.35533-0.55717 0.88765-0.72419 0.36761-0.52487
  -2  -3  -241475.72 1454.44  67-0.76980 0.56796 0.62879-0.79225-0.07250-0.08475
   2  -3   252957.52 1435.65  22 0.63306-0.43122 0.72473-0.88819 0.41191-0.25466
   2   3   3 2013.15   71.27  58-0.53632 0.75173 0.82267-0.65921 0.05859 0.15696
   2   3   3 2321.72   71.14  93-0.06835 0.28376 0.88381-0.72035-0.46603 0.68158
  -2   3  -3 2203.91   69.73  35 0.23517-0.45058 0.92678-0.76332 0.33956-0.55511
  -2  -3  -3 1700.00   63.32  68-0.78357 0.56816 0.61260-0.77606-0.08158-0.13397
   2  -3   3 2158.57   63.49  24 0.59202-0.37661 0.75667-0.92013 0.40760-0.19205
   2   3   432242.01 1072.26  57-0.50785 0.73683 0.83884-0.67538 0.07246 0.20139
  -2   3  -438017.02 1079.07  39 0.10888-0.33786 0.95143-0.78797 0.30539-0.57924
  -2  -3  -431726.22  980.02  69-0.80132 0.57234 0.59056-0.75402-0.09362-0.18023
   2   3   5 5750.00  197.51  56-0.47407 0.71662 0.85643-0.69297 0.08845 0.24369
   2   3   5 6760.37  201.73 101-0.06637 0.30891 0.97486-0.81140-0.22233 0.55447
  -2   3  -5 6592.01  202.23  42-0.01997-0.22258 0.96031-0.79685 0.26592-0.59806
  -2  -3  -5 5909.49  207.98  70-0.82176 0.57921 0.56337-0.72683-0.10799-0.22415
   2  -3   5 7300.06  206.79  25 0.54417-0.30162 0.78997-0.95343 0.40145-0.06931
   2   3   6 3880.87  132.58  55-0.43547 0.69158 0.87455-0.71109 0.10618 0.28426
   2   3   6 4621.08  137.87 104-0.06456 0.32068 0.99048-0.82702-0.13326 0.52370
  -2   3  -6 4197.02  132.49  46-0.14822-0.10790 0.95311-0.78965 0.22208-0.61251
  -2  -3  -6 3807.59  135.46  71-0.84384 0.58773 0.53143-0.69489-0.12425-0.26618
   2  -3   6 4766.20  135.85  26 0.53708-0.28097 0.79457-0.95803 0.40044-0.01001
   2   3   7 7977.55  258.66  53-0.39233 0.66202 0.89245-0.72899 0.12531 0.32342
   2   3   7 9305.16  266.43 106-0.06262 0.33231 0.99705-0.83359-0.05774 0.50648
  -2   3  -7 7816.73  257.19  50-0.27335 0.00366 0.93015-0.76669 0.17479-0.62352
  -2  -3  -7 7757.92  276.41  72-0.86673 0.59704 0.49499-0.65845-0.14205-0.30668
   2  -3   7 9923.96  276.91  25 0.54038-0.27069 0.79244-0.95590 0.40091 0.04782
   2   3   8 8458.32  279.87  52-0.34483 0.62809 0.90947-0.74601 0.14562 0.36140
   2   3   8 9761.36  292.56 108-0.06064 0.34389 0.99790-0.83444 0.00817 0.49886
  -2   3  -8 8510.94  277.24  53-0.39345 0.11019 0.89201-0.72855 0.12482-0.63185
  -2   3  -8 9391.91  285.13 109-0.05969-0.22356 0.99687-0.83341 0.03655-0.54358
  -2  -3  -8 7984.01  272.39  73-0.88967 0.60642 0.45414-0.61760-0.16111-0.34591
   2  -3   8 9247.03  269.06  25 0.55330-0.27004 0.78392-0.94738 0.40271 0.10432
   2   3   9 3435.39  113.92  50-0.29303 0.58985 0.92503-0.76157 0.16692 0.39840
  -2   3  -9 3119.92  111.06  57-0.50715 0.21032 0.83922-0.67576 0.07279-0.63811
  -2   3  -9 3719.89  117.54 107-0.06170-0.23512 0.99802-0.83456-0.02606-0.53926
  -2  -3  -9 3668.50  129.46  75-0.91203 0.61520 0.40888-0.57234-0.18124-0.38408
   2  -3   9 4249.14  129.70  24 0.57517-0.27835 0.76886-0.93232 0.40556 0.15976
   2   3  1010113.52  334.99  49-0.23686 0.54726 0.93854-0.77508 0.18905 0.43456
  -2   3 -10 9213.45  329.61  61-0.61346 0.30306 0.77199-0.60853 0.01907-0.64269
  -2   3 -1011684.56  334.30 105-0.06332-0.24708 0.99551-0.83205-0.08312-0.54050
  -2  -3 -1010088.76  345.72  77-0.93318 0.62279 0.35908-0.52254-0.20226-0.42136
   2  -3  1011639.29  347.02  23 0.60548-0.29509 0.74656-0.91002 0.40912 0.21450
   2   3  11 2984.85  106.86  47-0.17617 0.50014 0.94938-0.78593 0.21191 0.47000
  -2   3 -11 2752.53  102.93  65-0.71158 0.38762 0.68988-0.52642-0.03620-0.64571
  -2   3 -11 3451.84  109.21 104-0.06462-0.25934 0.99014-0.82668-0.13592-0.54599
  -2  -3 -11 2921.39  105.91  78-0.95251 0.62854 0.30451-0.46797-0.22404-0.45787
   2  -3  11 3271.22  102.91  22 0.64399-0.32003 0.71565-0.87911 0.41289 0.26902
   2   3  12  736.54   32.39  45-0.11066 0.44820 0.95689-0.79344 0.23539 0.50482
  -2   3 -12  621.57   26.85  69-0.80072 0.46319 0.59133-0.42787-0.09320-0.64700
  -2   3 -12  787.98   32.60 102-0.06568-0.27185 0.98239-0.81893-0.18539-0.55481
  -2  -3 -12  811.38   35.10  80-0.96934 0.63181 0.24479-0.40825-0.24647-0.49374
  -2   3 -13 1198.82   61.45 101-0.06653-0.28457 0.97258-0.80912-0.23223-0.56627
  -2  -3 -13 1067.54   53.77  82-0.98290 0.63179 0.17935-0.34281-0.26945-0.52905
  -2   3 -14  948.81   52.24  99-0.06720-0.29747 0.96088-0.79742-0.27696-0.57983
   2   4 -15 1882.69   93.49 101-0.06616 0.03733 0.97738-0.75943-0.21077-0.62299
   2   4 -14 1766.27   85.89 103-0.06528 0.05002 0.98576-0.76781-0.16593-0.60954
   2   4 -13 1166.14   49.61 104-0.06423 0.06253 0.99216-0.77422-0.11920-0.59797
  -2   4  13 1270.08   48.70  15 0.80207-0.80037 0.54831-0.33036 0.41694 0.30023
   2   4 -12  613.01   29.87 106-0.06297 0.07484 0.99638-0.77844-0.07017-0.58871
  -2   4  12  731.89   25.56  14 0.83167-0.84354 0.50657-0.28862 0.41475 0.24413
  -2   4  12  593.96   27.60  64-0.69834 0.68647 0.70234-0.48439-0.02835 0.68722
   2   4 -11 1819.88   65.19 107-0.06147 0.08691 0.99810-0.78015-0.01831-0.58227
  -2   4  11 1956.73   60.22  12 0.85299-0.87843 0.47340-0.25545 0.41229 0.18829
  -2   4  11 1527.30   61.09  68-0.78271 0.75727 0.61363-0.39568-0.08101 0.68159
   2   4 -10 4100.85  135.37 109-0.05968 0.09869 0.99684-0.77890 0.03707-0.57936
  -2   4  10 4575.07  135.33  12 0.86774-0.90675 0.44861-0.23066 0.41006 0.13223
  -2   4  10 3632.99  136.62  71-0.85306 0.81405 0.51721-0.29927-0.13129 0.67357
  -2   4  10 4498.95  141.83 105-0.06306 0.02405 0.99617-0.77822-0.07360 0.61589
  -2   4   913991.80  423.88  11 0.87691-0.92949 0.43232-0.21437 0.40843 0.07556
  -2   4   911873.76  428.01  75-0.90955 0.85697 0.41422-0.19627-0.17892 0.66291
  -2   4   914869.37  428.14 104-0.06464 0.01206 0.99003-0.77208-0.13677 0.62076
  -2   4   8 4623.22  163.93  78-0.95204 0.88589 0.30598-0.08803-0.22347 0.64917
  -2   4   8 5438.94  156.71 102-0.06607-0.00008 0.97841-0.76046-0.20583 0.63153
  -2   4   721971.46  676.83  11 0.87999-0.95971 0.42667-0.20872 0.40783-0.04043
  -2   4   720769.07  706.96  82-0.98027 0.90055 0.19414 0.02381-0.26440 0.63180
  -2   4   723295.92  659.67  99-0.06727-0.01244 0.95935-0.74140-0.28222 0.64962
   2   4  -6 1570.43   59.12   5 0.95909-0.86580 0.23357-0.01562 0.37883-0.68793
   2   4  -6 1378.38   53.86  52-0.35558 0.44887 0.90586-0.68791 0.14109-0.45020
  -2   4   6 2015.43   61.59  11 0.87362-0.96691 0.43824-0.22029 0.40904-0.09993
  -2   4   6 2032.30   63.42  85-0.99416 0.90087 0.08071 0.13723-0.30110 0.61021
  -2   4   6 2126.17   60.17  97-0.06811-0.02517 0.92980-0.71185-0.36764 0.67674
   2   4  -5 6294.91  214.88  58-0.52931 0.63617 0.82677-0.60883 0.06204-0.31285
  -2   4   5 7629.02  241.65  89-0.99401 0.88716-0.03192 0.24986-0.33301 0.58382
  -2   4   5 7836.38  225.46  93-0.06836-0.03850 0.88500-0.66706-0.46380 0.71462
  -2  -4   5 7689.46  239.08  85-0.99467 0.88781 0.07133-0.28928-0.30393 0.55474
   2   4  -4 1466.18   49.76  61-0.61306 0.73349 0.77228-0.55433 0.01929-0.21180
  -2   4   4 1672.29   53.77  13 0.84130-0.96173 0.49194-0.27400 0.41374-0.22122
  -2  -4   4 1542.32   51.19  80-0.96676 0.84634 0.25503-0.47298-0.24272 0.43524
   2  -4  -4 1629.91   53.37   2 0.98073-0.86031 0.14112-0.35907 0.35966-0.55217
   2   4  -318068.99  592.25  62-0.65606 0.79005 0.73909-0.52114-0.00414-0.13008
  -2   4   320932.99  611.06  14 0.81266-0.94665 0.53389-0.31594 0.41630-0.28208
  -2  -4   318392.63  611.27  76-0.92911 0.79511 0.36933-0.58728-0.19802 0.33224
   2  -4  -321814.70  625.48   5 0.95597-0.82198 0.24418-0.46213 0.38082-0.51504
   2   4  -2  752.31   24.44  63-0.67618 0.82375 0.72215-0.50420-0.01551-0.06042
  -2   4   2  608.13   27.19  16 0.77341-0.92097 0.58479-0.36685 0.41795-0.34203
  -2  -4   2  649.27   23.64  74-0.89657 0.74900 0.44084-0.65879-0.16713 0.24306
   2  -4  -2  624.49   24.27   8 0.92214-0.77458 0.33860-0.55655 0.39658-0.47251
  -2   4   148422.54 1482.21  19 0.72178-0.88291 0.64279-0.42484 0.41758-0.39995
  -2  -4   140813.55 1252.91  72-0.87290 0.71177 0.48446-0.70241-0.14705 0.16468
   2   4   0  907.52   34.11  63-0.67686 0.85156 0.72156-0.50361-0.01590 0.05656
  -2   4   0 1092.32   35.05  21 0.65632-0.83102 0.70509-0.48714 0.41392-0.45458
  -2  -4   0  933.70   36.83  72-0.85824 0.68353 0.50896-0.72690-0.13532 0.09465
   2  -4   0 1242.53   37.99  13 0.83983-0.66513 0.49421-0.71215 0.41390-0.37324
   2   4   1 6133.59  208.73  63-0.66417 0.85244 0.73238-0.51443-0.00869 0.10765
  -2   4  -1 7169.73  208.31  24 0.57625-0.76452 0.76809-0.55015 0.40570-0.50466
  -2  -4  -1 5686.49  203.96  71-0.85149 0.66322 0.51967-0.73762-0.13008 0.03112
   2  -4   1 7274.63  203.85  15 0.79806-0.60979 0.55362-0.77157 0.41714-0.31818
   2   4   2 1712.19   62.85  62-0.64506 0.84690 0.74795-0.53001 0.00196 0.15530
  -2   4  -2 2096.48   64.29  27 0.48180-0.68364 0.82775-0.60980 0.39184-0.54909
  -2  -4  -2 1918.77   67.36  71-0.85130 0.64946 0.51997-0.73791-0.12993-0.02732
   2  -4   2 2130.57   66.29  17 0.75990-0.55806 0.60086-0.81880 0.41811-0.26085
   2   4   4 2692.91   98.19  60-0.59097 0.81995 0.78788-0.56993 0.03091 0.24293
   2   4   4 3277.81   98.35  94-0.06837 0.29735 0.88939-0.67144-0.45551 0.72935
  -2   4  -4 3190.43   98.62  34 0.25589-0.48487 0.92117-0.70322 0.34472-0.61856
  -2  -4  -4 2506.68   82.35  72-0.86538 0.63640 0.49725-0.71520-0.14096-0.13288
   2   4   518380.48  630.94  59-0.55696 0.79951 0.81013-0.59219 0.04831 0.28383
   2   4   522289.32  634.18  97-0.06792 0.31047 0.93973-0.72178-0.34172 0.67386
  -2   4  -520938.64  630.62  38 0.12959-0.37214 0.94849-0.73055 0.31131-0.64345
  -2  -4  -517777.32  627.08  73-0.87739 0.63484 0.47661-0.69456-0.15074-0.18140
   2  -4   522631.80  619.87  20 0.68616-0.44361 0.67805-0.89599 0.41597-0.08383
   2   4   6 1657.65   58.25  58-0.51870 0.77482 0.83283-0.61488 0.06722 0.32322
   2   4   6 1923.75   59.84 100-0.06672 0.32284 0.96976-0.75181-0.24386 0.63429
  -2   4  -6 1644.84   57.36  42-0.00148-0.25464 0.96003-0.74208 0.27186-0.66230
  -2  -4  -6 1433.07   55.58  74-0.89147 0.63535 0.45073-0.66867-0.16267-0.22777
   2  -4   6 1856.71   56.65  20 0.67818-0.42206 0.68549-0.90344 0.41548-0.02505
   2   4   7  957.69   34.98  56-0.47632 0.74601 0.85531-0.63736 0.08740 0.36133
   2   4   7 1096.75   36.94 103-0.06513 0.33482 0.98687-0.76892-0.15890 0.60763
  -2   4  -7  846.56   33.21  46-0.13426-0.13543 0.95468-0.73674 0.22707-0.67580
  -2  -4  -7  690.72   29.11  75-0.90682 0.63714 0.42000-0.63795-0.17639-0.27234
   2  -4   7  801.14   28.66  20 0.67878-0.40909 0.68494-0.90289 0.41552 0.03321
   2   4   8 2012.30   71.25  55-0.42989 0.71315 0.87699-0.65905 0.10869 0.39834
   2   4   8 2474.88   76.58 105-0.06334 0.34659 0.99545-0.77750-0.08398 0.59101
  -2   4  -8 1955.26   68.77  50-0.26601-0.01725 0.93195-0.71401 0.17769-0.68471
  -2  -4  -8 2135.94   77.02  76-0.92274 0.63949 0.38467-0.60262-0.19160-0.31543
   2  -4   8 2361.61   74.75  20 0.68771-0.40446 0.67659-0.89453 0.41606 0.09096
   2   4   914369.15  495.81  53-0.37940 0.67623 0.89735-0.67941 0.13092 0.43440
   2   4   916898.69  517.89 107-0.06142 0.35825 0.99811-0.78016-0.01682 0.58214
  -2   4  -915107.39  481.44  54-0.39446 0.09763 0.89162-0.67367 0.12438-0.68971
  -2   4  -916903.76  497.02 109-0.05902-0.23780 0.99568-0.77774 0.05592-0.62124
  -2  -4  -914085.76  496.88  77-0.93860 0.64177 0.34485-0.56279-0.20806-0.35726
   2  -4   917468.74  492.53  19 0.70468-0.40786 0.66015-0.87810 0.41693 0.14839
   2   4  10 3386.30  121.76  51-0.32476 0.63516 0.91586-0.69792 0.15398 0.46964
   2   4  10 3733.18  131.04 109-0.05943 0.36982 0.99644-0.77849 0.04433 0.57928
  -2   4 -10 3351.06  113.29  58-0.51776 0.20737 0.83335-0.61541 0.06767-0.69129
  -2   4 -10 3998.02  127.05 107-0.06114-0.24926 0.99811-0.78016-0.00758-0.61604
  -2  -4 -10 3771.58  127.49  78-0.95377 0.64337 0.30052-0.51846-0.22558-0.39803
   2  -4  10 4009.57  130.13  18 0.72940-0.41901 0.63478-0.85272 0.41779 0.20583
   2   4  11 2863.17   96.11  50-0.26580 0.58976 0.93200-0.71406 0.17777 0.50414
  -2   4 -11 2666.52   95.93  62-0.63446 0.31050 0.75625-0.53830 0.00776-0.68967
  -2   4 -11 3087.99  101.97 106-0.06286-0.26110 0.99661-0.77866-0.06627-0.61564
  -2  -4 -11 2615.59   97.81  80-0.96765 0.64369 0.25156-0.46951-0.24400-0.43792
   2  -4  11 2845.95   97.76  17 0.76172-0.43775 0.59873-0.81668 0.41810 0.26381
   2   4  12  307.39   18.30  48-0.20224 0.53977 0.94519-0.72725 0.20223 0.53798
  -2   4 -12  311.23   16.03  66-0.74328 0.40575 0.65799-0.44004-0.05558-0.68463
  -2   4 -12  409.12   21.20 104-0.06427-0.27326 0.99195-0.77400-0.12110-0.61910
  -2  -4 -12  326.95   19.04  82-0.97959 0.64206 0.19772-0.41567-0.26316-0.47705
  -2   4 -13  513.36   31.20 103-0.06543-0.28567 0.98461-0.76667-0.17281-0.62569
  -2  -4 -13  456.13   24.57  83-0.98886 0.63776 0.13859-0.35653-0.28296-0.51555
  -2   4 -14  734.61   43.19 101-0.06636-0.29831 0.97494-0.75699-0.22197-0.63483
   2   5 -15 1922.24   95.16 103-0.06520 0.03637 0.98636-0.71393-0.16216-0.67160
   2   5 -14 1625.15   81.35 104-0.06410 0.04883 0.99274-0.72031-0.11391-0.66156
   2   5 -13  838.74   36.94 106-0.06278 0.06109 0.99676-0.72433-0.06351-0.65366
  -2   5  13  889.07   35.67  14 0.82907-0.82738 0.51042-0.23799 0.41499 0.30218
   2   5 -12   55.17   11.90 107-0.06123 0.07310 0.99812-0.72568-0.01055-0.64833
  -2   5  12   94.35   10.31  12 0.85265-0.86452 0.47395-0.20152 0.41233 0.24654
  -2   5  12   94.32    7.59  66-0.74623 0.73436 0.65486-0.38243-0.05743 0.71630
   2   5 -11 1025.06   40.81 109-0.05939 0.08483 0.99637-0.72394 0.04550-0.64608
  -2   5  11 1194.91   39.61  11 0.86995-0.89539 0.44475-0.17232 0.40969 0.19089
  -2   5  11  881.26   39.34  69-0.81550 0.79006 0.57192-0.29949-0.10353 0.70411
  -2   5  1011821.61  363.41  11 0.88208-0.92109 0.42279-0.15036 0.40741 0.13488
  -2   5  1010350.91  352.95  72-0.87314 0.83413 0.48406-0.21163-0.14724 0.68952
  -2   5  1011877.25  356.54 103-0.06474 0.02573 0.98944-0.71701-0.14116 0.68344
  -2   5   9 3936.22  126.37  10 0.88973-0.94231 0.40823-0.13579 0.40577 0.07822
  -2   5   9 3588.00  124.50  76-0.91947 0.86689 0.39227-0.11984-0.18838 0.67237
  -2   5   9 4098.57  124.55 101-0.06612 0.01354 0.97789-0.70546-0.20831 0.69231
  -2   5   821656.17  638.64  10 0.89323-0.95938 0.40135-0.12892 0.40496 0.02073
  -2   5   820117.65  649.46  79-0.95466 0.88852 0.29765-0.02521-0.22669 0.65239
   2   5  -7 4734.80  147.85  15 0.80400-0.72428 0.54572-0.27329 0.41684-0.78424
   2   5  -7 4070.96  140.31  55-0.43381 0.51352 0.87528-0.60285 0.10692-0.47433
  -2   5   7 5041.11  154.59  10 0.89263-0.97234 0.40255-0.13012 0.40511-0.03771
  -2   5   7 4774.82  157.98  82-0.97887 0.89916 0.20145 0.07098-0.26187 0.62927
  -2   5   7 5107.41  151.57  97-0.06806-0.01166 0.93275-0.66032-0.36016 0.72756
   2   5  -6 1939.70   61.79   5 0.95791-0.86462 0.23764 0.03480 0.37960-0.68870
   2   5  -6 1669.27   57.93  60-0.59801 0.69130 0.78300-0.51057 0.02723-0.33634
  -2   5   6 1930.41   63.36  10 0.88766-0.98095 0.41223-0.13980 0.40623-0.09713
  -2   5   6 1937.13   67.75  84-0.99237 0.89909 0.10512 0.16731-0.29360 0.60270
  -2   5   6 1978.86   63.01  94-0.06837-0.02491 0.89402-0.62158-0.44654 0.75565
   2   5  -5  850.67   32.03  63-0.67671 0.78357 0.72169-0.44926-0.01581-0.23500
  -2   5   5 1072.76   36.58  11 0.87777-0.98463 0.43074-0.15831 0.40826-0.15745
  -2   5   5 1027.22   36.53  87-0.99567 0.88882 0.01023 0.26221-0.32159 0.57240
  -2   5   5 1057.71   36.30  91-0.06794-0.03892 0.83929-0.56685-0.54043 0.79124
  -2  -5   5  907.10   30.96  88-0.99470 0.88784-0.01955-0.25289-0.32972 0.58053
   2   5  -421133.53  679.40  65-0.71827 0.83870 0.68340-0.41097-0.04022-0.15230
  -2   5   424536.52  722.49  90-0.98959 0.86917-0.08154 0.35397-0.34564 0.53816
  -2  -5   422335.09  688.43  84-0.98945 0.86902 0.13376-0.40619-0.28452 0.47703
   2   5  -3 2543.25   82.17  66-0.73922 0.87322 0.66225-0.38982-0.05304-0.08118
  -2  -5   3 2610.93   91.68  80-0.97030 0.83631 0.24082-0.51326-0.24791 0.38213
   2  -5  -3 3181.36   94.12   3 0.97535-0.84135 0.16847-0.44090 0.36566-0.49988
   2   5  -242675.21 1395.19  66-0.74701 0.89458 0.65403-0.38160-0.05792-0.01801
  -2   5   249239.38 1411.10  15 0.80833-0.95589 0.53985-0.26742 0.41658-0.34066
   2   5  -1  453.52   19.17  66-0.74550 0.90663 0.65564-0.38321-0.05696 0.03933
  -2   5   1  589.30   22.56  17 0.76718-0.92832 0.59228-0.31985 0.41805-0.40042
  -2  -5   1  467.59   21.13  76-0.93105 0.76992 0.36448-0.63692-0.20003 0.21766
   2  -5  -1  607.69   21.40   7 0.92904-0.76790 0.32168-0.59411 0.39403-0.41166
   2   5   0  269.40   11.37  66-0.73683 0.91153 0.66474-0.39230-0.05156 0.09222
  -2   5   0  192.75   11.11  19 0.71442-0.88912 0.65037-0.37793 0.41733-0.45799
  -2  -5   0  136.92    9.59  75-0.91772 0.74301 0.39627-0.66870-0.18667 0.14600
   2  -5   0  146.01    9.95   9 0.90102-0.72632 0.38556-0.65800 0.40302-0.36236
   2   5   1 4860.06  165.65  65-0.72227 0.91054 0.67946-0.40703-0.04264 0.14160
  -2   5  -1 5624.58  166.63  22 0.64873-0.83701 0.71162-0.43919 0.41330-0.51226
   2  -5   1 5528.02  172.86  11 0.87264-0.68437 0.43999-0.71242 0.40921-0.31025
   2   5   3 5086.44  162.13  63-0.67837 0.89378 0.72024-0.44781-0.01676 0.23231
   2  -5   3 6877.74  214.45  14 0.82262-0.60721 0.51981-0.79225 0.41556-0.20001
  -2  -5  -435783.70 1099.27  75-0.91085 0.68187 0.41144-0.68387-0.18013-0.09372
   2   5   5 1431.74   51.51  61-0.61723 0.85978 0.76923-0.49679 0.01706 0.31508
   2   5   5 1664.22   54.19  94-0.06837 0.31092 0.90015-0.62772-0.43428 0.76642
  -2   5  -5 1483.53   51.94  34 0.25302-0.49557 0.92197-0.64954 0.34401-0.67615
  -2  -5  -5 1223.02   49.09  75-0.91764 0.67510 0.39643-0.66887-0.18660-0.14554
   2  -5   5 1476.25   45.94  16 0.79132-0.54877 0.56240-0.83483 0.41744-0.08530
   2   5   6 3479.51  123.24  60-0.58068 0.83680 0.79483-0.52239 0.03623 0.35420
   2   5   6 4182.29  124.75  98-0.06786 0.32397 0.94225-0.66982-0.33474 0.72518
  -2   5  -6 3855.89  121.19  38 0.12677-0.38288 0.94892-0.67649 0.31051-0.70094
  -2  -5  -6 3386.12  119.35  76-0.92644 0.67032 0.37587-0.64830-0.19530-0.19514
   2  -5   6 3964.23  117.03  16 0.78489-0.52878 0.57059-0.84302 0.41766-0.02723
   2   5   7 1138.81   45.02  58-0.54024 0.80993 0.82034-0.54791 0.05665 0.39208
   2   5   7 1351.35   47.23 100-0.06675 0.33643 0.96934-0.69691-0.24554 0.69427
  -2   5  -7 1393.33   44.76  42-0.00585-0.26384 0.96013-0.68769 0.27047-0.71920
  -2  -5  -7 1170.53   47.26  77-0.93658 0.66690 0.35023-0.62266-0.20588-0.24285
   2  -5   7 1523.83   46.84  16 0.78511-0.51543 0.57031-0.84274 0.41766 0.03107
   2   5   811025.25  374.26  57-0.49593 0.77918 0.84524-0.57281 0.07816 0.42887
   2   5   812772.20  388.12 103-0.06527 0.34853 0.98586-0.71342-0.16531 0.67234
  -2   5  -811851.18  366.90  46-0.14209-0.14117 0.95383-0.68140 0.22428-0.73131
  -2  -5  -811152.03  397.01  78-0.94747 0.66421 0.31984-0.59227-0.21805-0.28898
   2  -5   814180.83  386.71  15 0.79206-0.50880 0.56145-0.83388 0.41741 0.08962
   2   5   9 3126.14  112.46  55-0.44768 0.74451 0.86903-0.59660 0.10063 0.46469
   2   5   9 3601.18  119.07 105-0.06356 0.36039 0.99477-0.72234-0.09257 0.65789
  -2   5  -9 3270.80  109.73  50-0.27933-0.01749 0.92864-0.65621 0.17241-0.73773
  -2  -5  -9 3375.63  121.44  79-0.95852 0.66170 0.28488-0.55732-0.23157-0.33375
   2  -5   9 3782.90  119.03  15 0.80566-0.50884 0.54347-0.81591 0.41674 0.14858
   2   5  10 9597.64  301.49  54-0.39541 0.70581 0.89125-0.61881 0.12397 0.49965
   2   5  1010355.61  329.81 107-0.06170 0.37209 0.99802-0.72559-0.02594 0.64956
  -2   5 -10 8728.75  304.11  54-0.41524 0.10485 0.88324-0.61080 0.11523-0.73885
  -2  -5 -10 9541.03  328.72  80-0.96918 0.65879 0.24544-0.51787-0.24623-0.37739
   2  -5  1010599.75  324.93  14 0.82578-0.51539 0.51524-0.78767 0.41529 0.20833
   2   5  11  948.53   43.78  52-0.33893 0.66290 0.91140-0.63897 0.14809 0.53382
  -2   5 -11 1072.54   37.63  59-0.54785 0.22389 0.81575-0.54332 0.05287-0.73478
  -2   5 -11 1282.94   45.47 108-0.06097-0.26299 0.99806-0.72563-0.00232-0.67959
  -2  -5 -11 1444.53   52.85  82-0.97887 0.65491 0.20146-0.47390-0.26186-0.42005
  -2   5 -12  246.93   17.19 106-0.06273-0.27481 0.99687-0.72444-0.06141-0.67880
  -2  -5 -12  178.77   12.61  83-0.98699 0.64946 0.15280-0.42523-0.27832-0.46189
  -2   5 -13   71.09   12.60 104-0.06418-0.28692 0.99239-0.71996-0.11714-0.68136
  -2  -5 -13  113.13   12.72  85-0.99287 0.64177 0.09916-0.37159-0.29545-0.50305
  -2   5 -14  596.44   37.27 103-0.06537-0.29930 0.98507-0.71264-0.17008-0.68672
   2   6 -15  746.50   45.00 104-0.06417 0.03534 0.99242-0.66550-0.11690-0.71686
   2   6 -14 1202.62   61.97 106-0.06285 0.04758 0.99663-0.66972-0.06581-0.70966
   2   6 -13 1658.55   68.57 107-0.06129 0.05959 0.99812-0.67120-0.01246-0.70471
  -2   6  13 1602.63   65.02  13 0.84435-0.84265 0.48719-0.16027 0.41338 0.30379
   2   6 -12 1136.29   45.63 109-0.05945 0.07133 0.99649-0.66957 0.04353-0.70241
  -2   6  12 1052.23   40.65  12 0.86420-0.87608 0.45470-0.12778 0.41064 0.24824
  -2   6  12  861.58   36.69  67-0.77643 0.76456 0.62109-0.29417-0.07685 0.73572
  -2   6  11 2356.34   78.20  11 0.87894-0.90438 0.42861-0.10169 0.40804 0.19254
  -2   6  11 1942.06   76.23  70-0.83532 0.80988 0.54410-0.21718-0.11788 0.71846
  -2   6  10 5746.22  172.30  10 0.88936-0.92837 0.40894-0.08202 0.40585 0.13643
  -2   6  10 4697.33  174.83  73-0.88439 0.84537 0.46400-0.13708-0.15659 0.69888
  -2   6   9 8945.01  280.05  10 0.89599-0.94857 0.39584-0.06892 0.40430 0.07969
  -2   6   9 7972.55  284.33  76-0.92403 0.87145 0.38163-0.05471-0.19288 0.67687
  -2   6   9 9232.86  284.76 100-0.06710 0.01453 0.96292-0.63600-0.26975 0.75374
   2   6  -8 2125.93   67.35  23 0.60996-0.54381 0.74312-0.41620 0.40960-0.83529
   2   6  -8 1905.44   64.37  55-0.45196 0.51811 0.86706-0.54014 0.09868-0.52437
  -2   6   8 2375.31   73.69  10 0.89907-0.96522 0.38958-0.06266 0.40353 0.02217
  -2   6   8 2130.86   73.35  79-0.95459 0.88844 0.29789 0.02903-0.22660 0.65229
  -2   6   8 2093.36   75.54  97-0.06794 0.00179 0.93895-0.61203-0.34383 0.76953
   2   6  -7 7114.56  216.84  12 0.85358-0.77386 0.47243-0.14552 0.41221-0.77961
   2   6  -7 6081.07  204.83  61-0.62387 0.70359 0.76430-0.43738 0.01350-0.38090
  -2   6   7 7255.85  222.89  10 0.89864-0.97836 0.39046-0.06354 0.40364-0.03624
  -2   6   7 6660.76  222.94  81-0.97639 0.89667 0.21378 0.11314-0.25756 0.62496
  -2   6   7 7167.51  217.65  95-0.06835-0.01137 0.90558-0.57866-0.42304 0.79044
   2   6  -6 8773.24  284.36   5 0.95303-0.85975 0.25378 0.07314 0.38259-0.69170
   2   6  -6 7991.60  266.88  64-0.70522 0.79850 0.69593-0.36901-0.03241-0.27670
  -2   6   6 9260.07  282.28  10 0.89451-0.98780 0.39881-0.07189 0.40466-0.09555
  -2   6   6 9044.12  284.29  84-0.98984 0.89655 0.13036 0.19656-0.28561 0.59472
  -2   6   6 9572.02  276.89  92-0.06819-0.02509 0.86018-0.53326-0.50741 0.81651
   2   6  -5 2152.24   77.99  66-0.74955 0.85640 0.65131-0.32439-0.05951-0.19130
  -2   6   5 2781.37   86.20  10 0.88624-0.99309 0.41495-0.08803 0.40654-0.15573
  -2   6   5 2689.54   85.59  86-0.99551 0.88866 0.04876 0.27816-0.31061 0.56142
  -2  -6   5 1775.07   58.37  90-0.98933 0.88247-0.08379-0.24312-0.34620 0.59701
   2   6  -4 4605.78  157.98  67-0.77375 0.89417 0.62422-0.29730-0.07508-0.11743
  -2   6   4 5440.63  167.44  11 0.87315-0.99358 0.43908-0.11216 0.40912-0.21661
  -2   6   4 5671.87  172.70  88-0.99414 0.87371-0.02984 0.35675-0.33246 0.52497
  -2  -6   4 4308.95  136.35  86-0.99559 0.87516 0.04552-0.37244-0.31155 0.50407
  -2  -6   2 1920.48   70.08  81-0.97645 0.82888 0.21349-0.54040-0.25766 0.33359
   2  -6  -2 2436.36   73.22   3 0.97428-0.82671 0.17343-0.50035 0.36672-0.44264
   2   6  -110838.45  364.12  68-0.78377 0.94490 0.61235-0.28543-0.08172 0.06409
  -2   6   112994.38  372.82  15 0.79452-0.95565 0.55826-0.23134 0.41730-0.39967
  -2  -6   110213.38  345.98  80-0.96425 0.80312 0.26455-0.59147-0.23920 0.25683
   2  -6  -112251.46  350.24   5 0.95828-0.79715 0.23636-0.56328 0.37936-0.39699
   2   6   010884.72  352.31  67-0.77410 0.94880 0.62381-0.29689-0.07532 0.11598
  -2   6   011958.21  357.60  17 0.75077-0.92547 0.61134-0.28442 0.41810-0.45877
  -2  -6   010868.01  362.47  79-0.95403 0.77933 0.29969-0.62660-0.22590 0.18524
   2  -6   012663.92  366.77   6 0.94014-0.76544 0.29226-0.61918 0.38930-0.34864
   2   6   1 7943.81  263.48  67-0.75963 0.94790 0.64028-0.31336-0.06593 0.16489
  -2   6  -1 8981.85  263.24  20 0.69591-0.88418 0.66874-0.34183 0.41651-0.51547
  -2  -6  -1 7620.34  268.24  78-0.94672 0.75844 0.32205-0.64897-0.21717 0.11821
   2  -6   1 9613.24  269.02   8 0.92133-0.73306 0.34053-0.66745 0.39687-0.29791
   2   6   2 4386.97  149.05  66-0.74081 0.94265 0.66059-0.33367-0.05403 0.21129
  -2   6  -2 4965.75  147.86  22 0.62879-0.83063 0.72821-0.40129 0.41151-0.56876
  -2  -6  -2 4339.30  158.23  77-0.94254 0.74070 0.33401-0.66093-0.21242 0.05517
   2  -6   2 5422.22  155.48   9 0.90330-0.70146 0.38080-0.70772 0.40241-0.24516
   2   6   328645.31  939.18  65-0.71793 0.93334 0.68373-0.35681-0.04001 0.25556
  -2   6  -332529.05  931.11  25 0.54870-0.76411 0.78698-0.46006 0.40208-0.61763
  -2  -6  -327148.27  836.58  77-0.94136 0.72595 0.33731-0.66423-0.21110-0.00445
   2   6   4 1056.98   41.00  64-0.69117 0.92015 0.70889-0.38197-0.02415 0.29800
  -2   6  -4 1193.02   39.02  28 0.45549-0.68446 0.84195-0.51504 0.38729-0.66114
  -2  -6  -4  950.31   41.73  77-0.94281 0.71383 0.33325-0.66017-0.21272-0.06112
   2  -6   4 1062.51   36.71  11 0.87450-0.64552 0.43666-0.76358 0.40888-0.13503
   2   6   524451.15  841.73  63-0.66062 0.90317 0.73533-0.40841-0.00670 0.33884
   2   6   529224.57  840.10  92-0.06821 0.31076 0.86219-0.53527-0.50406 0.83620
  -2   6  -527940.82  833.68  32 0.34966-0.59221 0.88986-0.56294 0.36640-0.69854
  -2  -6  -524387.31  841.85  78-0.94646 0.70391 0.32281-0.64973-0.21688-0.11526
   2  -6   530447.23  838.37  12 0.86567-0.62313 0.45218-0.77910 0.41040-0.07826
   2   6   6 4249.03  152.38  61-0.62634 0.88245 0.76244-0.43553 0.01217 0.37827
   2   6   6 5085.65  155.72  95-0.06831 0.32443 0.91293-0.58601-0.40721 0.79764
  -2   6  -6 4913.93  150.04  35 0.23241-0.48852 0.92750-0.60058 0.33886-0.72929
  -2  -6  -6 4301.98  157.68  78-0.95181 0.69569 0.30668-0.63360-0.22320-0.16724
   2  -6   6 5533.28  157.39  12 0.86144-0.60533 0.45939-0.78631 0.41107-0.02063
   2   6   7 3325.44  122.55  60-0.58833 0.85802 0.78968-0.46276 0.03228 0.41645
   2   6   7 3982.70  124.98  98-0.06769 0.33738 0.94820-0.62128-0.31761 0.76634
  -2   6  -7 3819.31  119.21  39 0.10545-0.37513 0.95188-0.62496 0.30440-0.75313
  -2  -6  -7 3390.68  124.21  79-0.95838 0.68869 0.28538-0.61230-0.23138-0.21735
   2  -6   7 4152.06  124.09  12 0.86219-0.59250 0.45813-0.78505 0.41095 0.03778
   2   6   8 5763.63  197.98  58-0.54657 0.82982 0.81653-0.48962 0.05351 0.45351
   2   6   8 6612.16  211.97 101-0.06658 0.34984 0.97187-0.64495-0.23519 0.74221
  -2   6  -8 6359.82  199.88  43-0.02911-0.25415 0.96033-0.63341 0.26294-0.76997
  -2  -6  -8 5883.97  210.28  80-0.96566 0.68240 0.25927-0.58619-0.24116-0.26587
   2  -6   8 7234.97  203.96  12 0.86809-0.58484 0.44799-0.77491 0.41000 0.09702
   2   6   9 7507.51  265.62  57-0.50098 0.79781 0.84255-0.51563 0.07575 0.48957
   2   6   9 8913.17  278.62 103-0.06514 0.36197 0.98681-0.65989-0.15927 0.72459
  -2   6  -9 7894.33  258.12  47-0.16897-0.12785 0.95042-0.62350 0.21455-0.77987
  -2  -6  -9 7607.19  264.24  81-0.97316 0.67634 0.22858-0.55550-0.25231-0.31301
   2  -6   9 8682.92  265.11  11 0.87917-0.58234 0.42819-0.75511 0.40799 0.15733
   2   6  10 1500.67   59.72  55-0.45146 0.76185 0.86729-0.54037 0.09891 0.52471
  -2   6 -10 1606.49   56.90  51-0.31190 0.00150 0.91972-0.59280 0.15926-0.78288
  -2  -6 -10 1812.36   68.97  82-0.98040 0.67001 0.19342-0.52034-0.26464-0.35897
   2  -6  10 1922.39   68.74  10 0.89528-0.58489 0.39727-0.72419 0.40447 0.21914
   2   6  11 2101.16   88.79  54-0.39782 0.72178 0.89030-0.56338 0.12291 0.55900
  -2   6 -11 2511.92   79.88  55-0.45586 0.13190 0.86523-0.53831 0.09688-0.77880
  -2   6 -11 2807.75   96.78 109-0.05904-0.26492 0.99573-0.66881 0.05530-0.73722
  -2  -6 -11 2702.08   97.67  83-0.98685 0.66289 0.15382-0.48074-0.27798-0.40393
  -2   6 -12  737.72   42.36 107-0.06112-0.27642 0.99810-0.67118-0.00693-0.73327
  -2  -6 -12  867.98   45.10  84-0.99197 0.65444 0.10969-0.43660-0.29217-0.44804
  -2   6 -13  210.70   18.93 106-0.06285-0.28825 0.99663-0.66972-0.06581-0.73269
  -2  -6 -13  192.67   15.85  86-0.99513 0.64403 0.06081-0.38773-0.30706-0.49144
   2   7 -14  774.75   44.48 107-0.06158 0.04631 0.99807-0.61667-0.02197-0.75350
   2   7 -13  824.55   48.50 109-0.05979 0.05810 0.99701-0.61561 0.03363-0.75080
  -2   7  13  955.96   45.33  12 0.85260-0.85090 0.47404-0.09263 0.41234 0.30483
  -2   7  12 2344.45   79.36  11 0.86996-0.88183 0.44473-0.06332 0.40968 0.24919
  -2   7  12 1837.43   78.46  68-0.79563 0.78376 0.59777-0.21636-0.08972 0.74860
  -2   7  11 5563.23  168.60  11 0.88295-0.90839 0.42116-0.03976 0.40723 0.19335
  -2   7  11 4242.10  169.29  71-0.84712 0.82167 0.52645-0.14504-0.12673 0.72731
  -2   7  10 5976.68  188.98  10 0.89220-0.93121 0.40340-0.02199 0.40521 0.13708
  -2   7  10 5340.37  179.13  74-0.89016 0.85115 0.45322-0.07181-0.16153 0.70382
   2   7  -9 1693.78   54.77  30 0.39256-0.33998 0.87215-0.49074 0.37535-0.85934
   2   7  -9 1523.32   53.51  54-0.41102 0.46360 0.88498-0.50358 0.11711-0.60110
  -2   7   9 1960.01   66.94  10 0.89810-0.95068 0.39158-0.01017 0.40378 0.08022
  -2   7   9 1748.32   66.45  76-0.92522 0.87264 0.37880 0.00261-0.19407 0.67806
  -2   7   9 1873.28   69.28  98-0.06773 0.01515 0.94688-0.56547-0.32151 0.80550
   2   7  -8 3993.80  128.61  19 0.71641-0.65026 0.64834-0.26693 0.41740-0.84310
   2   7  -8 3563.31  123.41  61-0.61637 0.68251 0.76986-0.38846 0.01752-0.44322
  -2   7   8 4407.11  135.53   9 0.90086-0.96701 0.38590-0.00450 0.40307 0.02263
  -2   7   8 3851.02  137.16  78-0.95269 0.88654 0.30394 0.07746-0.22426 0.64995
  -2   7   8 4269.23  136.71  96-0.06826 0.00212 0.91822-0.53681-0.39532 0.82102
   2   7  -7 6187.54  196.35  11 0.86941-0.78969 0.44569-0.06428 0.40978-0.77718
   2   7  -7 5455.46  184.89  64-0.70792 0.78764 0.69337-0.31197-0.03401-0.33339
  -2   7   7 6776.96  203.86   9 0.90050-0.98022 0.38664-0.00523 0.40316-0.03576
  -2   7   7 5906.04  201.76  81-0.97297 0.89325 0.22945 0.15196-0.25200 0.61940
  -2   7   7 6585.44  200.06  93-0.06834-0.01138 0.88010-0.49869-0.47285 0.84025
   2   7  -6 2368.64   74.82   6 0.94628-0.85299 0.27462 0.10679 0.38630-0.69540
   2   7  -6 2155.13   72.59  67-0.75860 0.85189 0.64142-0.26002-0.06527-0.24384
  -2   7   6 2497.55   80.27  10 0.89688-0.99017 0.39405-0.01265 0.40408-0.09497
  -2   7   6 2317.93   78.78  83-0.98652 0.89323 0.15615 0.22526-0.27721 0.58632
   2   7  -513491.06  433.24   2 0.98180-0.87495 0.13512 0.24629 0.35830-0.60911
   2   7  -512908.74  416.36  68-0.78790 0.89476 0.60735-0.22594-0.08448-0.16633
  -2   7   514698.59  438.58  10 0.88964-0.99650 0.40840-0.02699 0.40579-0.15498
  -2   7   514534.60  435.05  85-0.99390 0.88704 0.08489 0.29651-0.29983 0.55064
   2   7  -4 8218.85  280.38  69-0.80406 0.92448 0.58704-0.20563-0.09551-0.09701
  -2   7   4 9825.10  295.54  11 0.87825-0.99868 0.42987-0.04846 0.40817-0.21566
  -2   7   4 9992.74  295.43  87-0.99576 0.87533 0.01656 0.36485-0.31982 0.51234
  -2  -7   4 8550.86  266.72  88-0.99448 0.87405-0.02391-0.35750-0.33088 0.52340
   2   7  -3 5775.00  195.02  69-0.81121 0.94521 0.57765-0.19625-0.10050-0.03372
  -2   7   3 7011.40  202.96  89-0.99287 0.85888-0.04801 0.42941-0.33720 0.47142
  -2  -7   3 6201.26  195.13  86-0.99504 0.86105 0.06313-0.44454-0.30638 0.44060
   2   7  -226162.01  855.01  69-0.81166 0.95922 0.57706-0.19566-0.10082 0.02489
  -2   7   230236.63  871.01  13 0.83981-0.98737 0.49425-0.11284 0.41391-0.33798
  -2  -7   226001.19  853.28  84-0.98989 0.84232 0.12997-0.51137-0.28574 0.36166
   2  -7  -229851.44  860.03   1 0.98614-0.83858 0.10799-0.48940 0.35202-0.42795
   2   7  -115800.48  508.89  69-0.80671 0.96784 0.58359-0.20218-0.09735 0.07972
  -2   7   117594.48  519.54  15 0.81067-0.97181 0.53663-0.15523 0.41643-0.39880
  -2  -7   115518.37  517.49  82-0.98278 0.82164 0.18006-0.56146-0.26921 0.28684
   2  -7  -118118.55  519.45   2 0.97656-0.81543 0.16266-0.54407 0.36441-0.38204
  -2  -7   0  162.17   11.65  81-0.97586 0.80116 0.21628-0.59768-0.25668 0.21601
   2  -7   0   35.51    7.45   4 0.96518-0.79048 0.21139-0.59279 0.37452-0.33386
   2   7   1 8627.47  291.33  68-0.78347 0.97174 0.61271-0.23131-0.08152 0.18048
  -2   7  -110043.79  293.11  18 0.72640-0.91467 0.63795-0.25655 0.41771-0.51667
  -2  -7  -1 7918.29  275.79  80-0.97028 0.78201 0.24093-0.62234-0.24787 0.14891
   2  -7   1 9817.12  277.01   5 0.95308-0.76480 0.25364-0.63505 0.38256-0.28360
   2   7   2 6807.66  223.29  67-0.76594 0.96778 0.63320-0.25179-0.06999 0.22725
  -2   7  -2 7394.45  220.12  21 0.66874-0.87058 0.69409-0.31269 0.41485-0.57210
  -2  -7  -2 6475.42  227.08  80-0.96655 0.76471 0.25586-0.63727-0.24241 0.08516
   2  -7   2 7974.70  227.05   6 0.94129-0.73945 0.28903-0.67044 0.38876-0.23151
   2   7   3 3206.93  111.74  66-0.74472 0.96013 0.65647-0.27506-0.05648 0.27203
  -2   7  -3 3528.15  109.02  23 0.59930-0.81471 0.75124-0.36984 0.40843-0.62398
  -2  -7  -3 2917.64  109.32  80-0.96480 0.74939 0.26250-0.64391-0.23996 0.02441
   2  -7   3 3845.90  111.15   7 0.93078-0.71537 0.31725-0.69865 0.39334-0.17779
   2   7   412217.94  406.39  65-0.71991 0.94889 0.68180-0.30039-0.04120 0.31505
  -2   7  -413673.64  397.23  26 0.51742-0.74640 0.80690-0.42550 0.39754-0.67138
  -2  -7  -411877.65  410.65  80-0.96494 0.73597 0.26197-0.64337-0.24016-0.03368
   2  -7   414583.25  412.41   8 0.92238-0.69340 0.33805-0.71945 0.39650-0.12266
   2   7   5 7638.70  260.29  64-0.69154 0.93409 0.70855-0.32714-0.02437 0.35651
  -2   7  -5 8541.68  249.13  29 0.42287-0.66542 0.85825-0.47684 0.38129-0.71343
  -2  -7  -5 7445.83  260.44  80-0.96674 0.72419 0.25512-0.63652-0.24269-0.08945
   2  -7   5 9138.76  263.66   8 0.91676-0.67421 0.35123-0.73263 0.39841-0.06627
   2   7   6 1875.50   69.34  63-0.65962 0.91574 0.73615-0.35475-0.00614 0.39657
   2   7   6 2101.16   70.39  93-0.06836 0.32448 0.88501-0.50361-0.46378 0.85422
  -2   7  -6 2010.37   66.84  33 0.31595-0.57206 0.90226-0.52085 0.35892-0.74936
  -2  -7  -6 1742.68   68.60  80-0.96987 0.71375 0.24261-0.62402-0.24726-0.14318
   2  -7   6 2227.69   67.09   8 0.91444-0.65832 0.35652-0.73793 0.39916-0.00872
   2   7   711059.75  388.79  61-0.62413 0.89382 0.76410-0.38270 0.01336 0.43537
   2   7   712937.64  389.29  96-0.06817 0.33785 0.92630-0.54489-0.37626 0.82499
  -2   7  -712530.78  382.38  36 0.19745-0.46714 0.93585-0.55444 0.32983-0.77857
  -2  -7  -711502.02  396.22  81-0.97398 0.70429 0.22495-0.60635-0.25361-0.19512
   2  -7   713680.03  394.85   8 0.91574-0.64606 0.35355-0.73496 0.39874 0.04999
   2   7   8 6188.62  224.42  60-0.58500 0.86825 0.79193-0.41053 0.03401 0.47302
   2   7   8 7394.97  230.09  99-0.06742 0.35068 0.95583-0.57442-0.29392 0.80095
  -2   7  -8 6784.17  219.25  40 0.06864-0.35190 0.95594-0.57454 0.29356-0.80058
  -2  -7  -8 6884.44  224.15  82-0.97867 0.69542 0.20248-0.58389-0.26151-0.24552
   2  -7   8 7014.17  226.72   8 0.92084-0.63758 0.34171-0.72312 0.39704 0.10999
   2   7   9 1155.81   51.03  58-0.54215 0.83897 0.81920-0.43780 0.05571 0.50961
   2   7   9 1445.15   53.43 101-0.06627 0.36309 0.97608-0.59468-0.21679 0.78212
  -2   7  -9 1477.68   50.76  44-0.06891-0.22792 0.95946-0.57806 0.24973-0.81505
  -2  -7  -9 1336.35   53.45  82-0.98355 0.68672 0.17546-0.55687-0.27076-0.29456
   2  -7   9 1620.72   55.36   7 0.92970-0.63287 0.32000-0.70141 0.39377 0.17155
  -2   7 -10 2503.44   90.07  48-0.21351-0.09688 0.94316-0.56176 0.19798-0.82159
  -2  -7 -10 2879.12  108.35  83-0.98817 0.67778 0.14404-0.52544-0.28119-0.34243
   2  -7  10 3195.36  108.68   6 0.94209-0.63170 0.28677-0.66817 0.38838 0.23524
  -2   7 -11 1232.89   44.50  53-0.36362 0.03965 0.90306-0.52166 0.13768-0.81959
  -2  -7 -11 1249.04   51.00  84-0.99210 0.66813 0.10826-0.48966-0.29262-0.38930
  -2   7 -12  808.28   45.19 109-0.05951-0.27803 0.99658-0.61517 0.04199-0.78220
  -2  -7 -12  824.07   42.19  86-0.99483 0.65729 0.06808-0.44949-0.30490-0.43531
  -2   7 -13 2542.76  123.83 107-0.06149-0.28961 0.99809-0.61669-0.01920-0.77930
  -2  -7 -13 2238.05  104.67  87-0.99580 0.64470 0.02337-0.40478-0.31790-0.48060
   2   8 -14  256.69   23.37 108-0.06033 0.04507 0.99765-0.56176 0.01742-0.79289
  -2   8  13 1054.14   54.28  12 0.85619-0.85449 0.46817-0.03227 0.41184 0.30533
  -2   8  12 4043.79  146.53  11 0.87181-0.88368 0.44147-0.00558 0.40936 0.24951
  -2   8  11 4229.45  131.20  11 0.88356-0.90900 0.42003 0.01586 0.40711 0.19347
  -2   8  11 3326.84  133.55  71-0.85356 0.82812 0.51642-0.08053-0.13168 0.73226
   2   8 -10 2971.25   94.48  39 0.09341-0.05440 0.95335-0.51746 0.30089-0.84318
   2   8 -10 2792.52   92.44  50-0.25998 0.29900 0.93339-0.49750 0.18006-0.72234
  -2   8  10 3713.81  116.00  10 0.89195-0.93096 0.40388 0.03201 0.40526 0.13702
  -2   8  10 3030.97  116.71  74-0.89225 0.85324 0.44923-0.01334-0.16335 0.70563
   2   8  -9  295.43   12.66  25 0.55608-0.50350 0.78205-0.34616 0.40308-0.88707
   2   8  -9  251.84   10.97  60-0.57781 0.63039 0.79673-0.36084 0.03771-0.52170
  -2   8   9  295.28   17.30  10 0.89732-0.94990 0.39316 0.04273 0.40397 0.08002
  -2   8   9  373.50   19.14  76-0.92405 0.87147 0.38159 0.05431-0.19290 0.67689
   2   8  -8 3065.99  103.26  17 0.75879-0.69264 0.60215-0.16626 0.41811-0.84381
   2   8  -8 2942.19  100.58  64-0.68938 0.75553 0.71050-0.27461-0.02311-0.40258
  -2   8   8 3697.17  109.47  10 0.89982-0.96597 0.38804 0.04785 0.40333 0.02236
  -2   8   8 3097.36  113.95  78-0.94938 0.88324 0.31412 0.12178-0.22030 0.64599
  -2   8   8 3214.56  115.01  94-0.06837 0.00222 0.89889-0.46300-0.43683 0.86253
   2   8  -7 3099.70   98.45  11 0.87326-0.79354 0.43888-0.00299 0.40910-0.77650
   2   8  -7 2705.57   95.85  66-0.75035 0.83007 0.65044-0.21455-0.06002-0.30738
  -2   8   7 3211.58  100.74  10 0.89949-0.97920 0.38873 0.04716 0.40342-0.03602
  -2   8   7 2772.11  103.56  80-0.96868 0.88896 0.24747 0.18842-0.24549 0.61289
  -2   8   7 3139.00  105.13  92-0.06817-0.01155 0.85758-0.42169-0.51167 0.87907
   2   8  -610886.14  344.97   7 0.93814-0.84485 0.29778 0.13811 0.39022-0.69932
   2   8  -610322.99  334.66  68-0.78669 0.87998 0.60882-0.17293-0.08367-0.22543
  -2   8   611656.87  347.26  10 0.89618-0.98947 0.39546 0.04043 0.40425-0.09515
  -2   8   611018.18  349.76  82-0.98239 0.88910 0.18233 0.25357-0.26844 0.57754
   2   8  -5 1707.49   57.64   3 0.97298-0.86612 0.17931 0.25659 0.36796-0.61877
   2   8  -5 1624.80   58.56  69-0.80843 0.91529 0.58133-0.14544-0.09856-0.15225
  -2   8   5 1877.09   63.96  10 0.88963-0.99649 0.40842 0.02747 0.40579-0.15498
  -2   8   5 1908.23   64.61  84-0.99103 0.88418 0.11935 0.31654-0.28912 0.53993
   2   8  -417839.41  563.63  70-0.82048 0.94090 0.56513-0.12924-0.10708-0.08544
  -2   8   418693.48  577.16  11 0.87938-0.99981 0.42779 0.00810 0.40795-0.21543
  -2   8   418732.78  575.61  86-0.99519 0.87477 0.05922 0.37667-0.30753 0.50005
  -2  -8   417332.20  531.48  90-0.98955 0.86912-0.08192-0.35397-0.34573 0.53825
   2   8  -3 1334.52   51.56  70-0.82549 0.95949 0.55817-0.12227-0.11069-0.02353
  -2   8   3 1662.32   56.42  12 0.86483-0.99883 0.45363-0.01774 0.41054-0.27632
  -2   8   3 1720.97   55.39  88-0.99551 0.86152 0.00260 0.43329-0.32370 0.45792
  -2  -8   3 1272.17   43.77  88-0.99535 0.86135-0.00332-0.43257-0.32533 0.45955
   2   8  -2 8243.90  274.93  70-0.82502 0.97259 0.55882-0.12293-0.11035 0.03442
  -2   8   2 9133.10  277.40  13 0.84519-0.99275 0.48587-0.04998 0.41328-0.33736
  -2   8   2 9363.78  280.93  89-0.99272 0.84516-0.04988 0.48577-0.33768 0.41361
  -2  -8   2 8107.11  251.76  86-0.99520 0.84764 0.05892-0.49481-0.30762 0.38355
   2   8  -1 8168.17  263.27  70-0.82000 0.98113 0.56579-0.12990-0.10673 0.08910
  -2   8   1 8605.69  263.67  14 0.81951-0.98065 0.52426-0.08837 0.41581-0.39818
  -2  -8   1 7844.67  248.34  84-0.99220 0.83107 0.10707-0.54296-0.29299 0.31062
   2   8   022491.67  715.62  69-0.81097 0.98567 0.57798-0.14209-0.10033 0.14099
  -2   8   024230.82  718.12  16 0.78673-0.96143 0.56827-0.13238 0.41760-0.45827
  -2  -8   020524.62  692.69  83-0.98829 0.81359 0.14314-0.57903-0.28148 0.24081
   2  -8   024763.14  699.70   2 0.98090-0.80620 0.14018-0.57607 0.35945-0.31878
   2   8   1   81.83   11.75  68-0.79825 0.98653 0.59447-0.15857-0.09151 0.19047
  -2   8  -1  116.05   14.39  18 0.74567-0.93394 0.61706-0.18117 0.41807-0.51703
  -2  -8  -1   78.25   13.62  83-0.98461 0.79634 0.16884-0.60473-0.27299 0.17403
   2  -8   1  145.16   10.33   3 0.97349-0.78522 0.17702-0.61291 0.36748-0.26852
   2   8   214268.22  466.69  68-0.78205 0.98389 0.61442-0.17853-0.08057 0.23783
  -2   8  -215652.51  458.74  20 0.69518-0.89702 0.66944-0.23355 0.41647-0.57373
  -2  -8  -214278.75  472.28  82-0.98182 0.77998 0.18558-0.62148-0.26733 0.11007
   2  -8   216354.76  476.80   4 0.96612-0.76428 0.20777-0.64366 0.37380-0.21655
   2   8   3 4481.97  157.59  67-0.76246 0.97787 0.63712-0.20123-0.06775 0.28330
  -2   8  -3 4955.24  148.53  22 0.63416-0.84957 0.72383-0.28794 0.41201-0.62756
  -2  -8  -3 4341.62  153.98  82-0.98019 0.76478 0.19453-0.63042-0.26426 0.04871
   2  -8   3 5191.14  154.62   5 0.95951-0.74410 0.23209-0.66798 0.37855-0.16300
   2   8   4  405.66   19.30  66-0.73951 0.96849 0.66194-0.22605-0.05323 0.32707
  -2   8  -4  387.74   17.29  25 0.56170-0.79068 0.77823-0.34234 0.40383-0.67768
  -2  -8  -4  245.15   15.14  82-0.97980 0.75083 0.19660-0.63250-0.26355-0.01030
   2  -8   4  275.23   13.26   5 0.95431-0.72533 0.24966-0.68556 0.38184-0.10799
   2   8   5 1557.79   61.01  65-0.71322 0.95576 0.68831-0.25242-0.03718 0.36932
  -2   8  -5 1729.87   57.07  28 0.47714-0.71969 0.83033-0.39444 0.39105-0.72319
  -2  -8  -5 1615.47   59.23  82-0.98056 0.73801 0.19256-0.62845-0.26494-0.06720
   2  -8   5 1709.16   58.83   5 0.95102-0.70847 0.26017-0.69606 0.38374-0.05160
   2   8   619567.10  608.33  64-0.68354 0.93966 0.71571-0.27982-0.01973 0.41017
  -2  -8  -619858.76  666.08  82-0.98227 0.72616 0.18299-0.61888-0.26821-0.12222
   2  -8   623149.65  662.81   6 0.95004-0.69392 0.26321-0.69911 0.38429 0.00615
   2   8   7 1102.37   49.85  62-0.65043 0.92011 0.74366-0.30777-0.00101 0.44974
   2   8   7 1405.40   51.29  95-0.06835 0.33804 0.90554-0.46965-0.42312 0.87186
  -2   8  -7 1312.16   46.48  34 0.27098-0.54066 0.91679-0.48090 0.34839-0.79712
  -2  -8  -7 1450.20   55.10  83-0.98469 0.71501 0.16834-0.60424-0.27316-0.17557
   2  -8   7 1623.26   56.08   5 0.95161-0.68193 0.25830-0.69419 0.38341 0.06532
   2   8   8 2236.01   95.21  61-0.61380 0.89706 0.77174-0.33585 0.01889 0.48813
   2   8   8 2903.86   97.77  97-0.06792 0.35118 0.93948-0.50359-0.34238 0.84941
  -2   8  -8 2713.10   86.34  38 0.14993-0.43318 0.94519-0.50930 0.31700-0.82402
  -2  -8  -8 2596.58   94.47  83-0.98752 0.70426 0.14897-0.58486-0.27958-0.22745
   2  -8   8 2771.43   94.67   5 0.95582-0.67256 0.24469-0.68058 0.38092 0.12611
  -2   8  -9 2021.48   70.14  41 0.01784-0.31466 0.95938-0.52349 0.27797-0.84330
  -2  -8  -9 2028.39   76.32  84-0.99043 0.69360 0.12510-0.56099-0.28729-0.27803
   2  -8   9 2192.91   77.70   4 0.96254-0.66572 0.22125-0.65714 0.37646 0.18886
  -2   8 -10  723.72   27.69  45-0.12437-0.18603 0.95568-0.51979 0.23058-0.85420
  -2  -8 -10  712.61   32.03  85-0.99305 0.68265 0.09691-0.53280-0.29614-0.32747
  -2  -8 -11  646.66   35.03  86-0.99499 0.67102 0.06446-0.50035-0.30598-0.37593
  -2  -8 -12 2409.17  113.29  87-0.99580 0.65827 0.02775-0.46364-0.31666-0.42355
  -2   9  13 1252.55   66.32  12 0.85644-0.85474 0.46775 0.02263 0.41181 0.30536
  -2   9  12 2170.42  104.31  11 0.87079-0.88266 0.44326 0.04711 0.40954 0.24934
  -2   9  11 3933.61  143.18  11 0.88164-0.90708 0.42362 0.06676 0.40750 0.19308
   2   9 -10 1234.21   44.72  31 0.36465-0.32564 0.88392-0.39355 0.36960-0.91188
  -2   9  10 1378.63   53.52  10 0.88940-0.92841 0.40886 0.08151 0.40585 0.13644
   2   9  -9   55.42    5.35  22 0.62607-0.57349 0.73041-0.24003 0.41124-0.89523
   2   9  -9   37.03    4.70  62-0.64964 0.70222 0.74429-0.25391-0.00058-0.48342
  -2   9   9   34.12    9.36  10 0.89436-0.94694 0.39911 0.09127 0.40469 0.07930
  -2   9   9   67.94    9.79  76-0.92108 0.86850 0.38855 0.10182-0.18996 0.67395
   2   9  -8  547.75   22.16  16 0.77749-0.71134 0.57981-0.08943 0.41787-0.84356
   2   9  -8  481.04   21.82  65-0.72654 0.79269 0.67522-0.18484-0.04523-0.38046
  -2   9   8  605.08   27.21  10 0.89666-0.96281 0.39450 0.09588 0.40413 0.02156
  -2   9   8  581.77   27.26  78-0.94490 0.87875 0.32732 0.16306-0.21509 0.64079
   2   9  -7 8331.15  253.85  11 0.87114-0.79142 0.44265 0.04773 0.40948-0.77688
   2   9  -7 7636.46  253.07  67-0.77251 0.85222 0.62566-0.13529-0.07427-0.29313
  -2   9   7 7992.11  258.93  10 0.89631-0.97603 0.39520 0.09518 0.40422-0.03682
  -2   9   7 7695.31  257.02  80-0.96353 0.88381 0.26721 0.22316-0.23821 0.60561
  -2   9   7 8124.61  264.39  91-0.06793-0.01179 0.83861-0.34823-0.54144 0.90884
   2   9  -6 2055.59   64.53   7 0.92880-0.83552 0.32226 0.16812 0.39412-0.70323
   2   9  -6 1863.83   62.81  69-0.80116 0.89444 0.59077-0.10039-0.09351-0.21560
  -2   9   6 1894.87   67.92  10 0.89321-0.98649 0.40141 0.08897 0.40497-0.09586
  -2   9   6 1826.75   71.29  81-0.97741 0.88413 0.20879 0.28159-0.25931 0.56842
   2   9  -517406.99  542.13  69-0.81872 0.92558 0.56754-0.07716-0.10582-0.14499
  -2   9   517736.56  549.80  10 0.88711-0.99397 0.41328 0.07710 0.40635-0.15554
  -2   9   517829.57  560.93  83-0.98702 0.88017 0.15259 0.33778-0.27838 0.52919
   2   9  -4  337.86   17.57   2 0.98224-0.86182 0.13258 0.35780 0.35773-0.55024
   2   9  -4  299.31   15.94  70-0.82851 0.94894 0.55390-0.06352-0.11288-0.07964
  -2   9   4  421.63   20.11  11 0.87766-0.99809 0.43094 0.05943 0.40828-0.21577
  -2   9   4  329.38   17.76  85-0.99287 0.87244 0.09918 0.39120-0.29544 0.48796
   2   9  -3  655.21   24.40  70-0.83244 0.96644 0.54827-0.05790-0.11576-0.01846
  -2   9   3  558.36   25.31  12 0.86434-0.99833 0.45448 0.03590 0.41062-0.27640
  -2   9   3  534.52   25.06  86-0.99550 0.86151 0.04907 0.44131-0.31052 0.44474
  -2  -9   3  644.20   26.84  89-0.99174 0.85774-0.06113-0.42925-0.34055 0.47477
   2   9  -2  161.60   11.92  70-0.83166 0.97922 0.54940-0.05902-0.11518 0.03926
  -2   9   2  226.83   14.78  13 0.84648-0.99404 0.48384 0.00653 0.41313-0.33720
  -2   9   2  264.59   15.95  88-0.99552 0.84795 0.00279 0.48759-0.32365 0.39958
  -2  -9   2  241.96   13.80  88-0.99535 0.84779-0.00324-0.48714-0.32531 0.40123
   2   9  -116676.82  559.09  70-0.82686 0.98799 0.55624-0.06586-0.11168 0.09405
  -2   9   118762.37  557.47  14 0.82329-0.98442 0.51885-0.02847 0.41550-0.39787
  -2   9   118587.46  566.74  89-0.99353 0.83240-0.03920 0.52958-0.33491 0.35254
  -2  -9   115693.58  482.23  86-0.99564 0.83451 0.04263-0.53301-0.31239 0.33002
   2   9   0 3128.96  106.04  69-0.81846 0.99316 0.56789-0.07752-0.10564 0.14630
  -2   9   0 3242.52  108.34  90-0.99017 0.81547-0.07645 0.56683-0.34439 0.30372
  -2  -9   0 2874.54   96.55  85-0.99432 0.81962 0.07793-0.56831-0.30194 0.26128
   2   9   122923.24  713.05  69-0.80671 0.99499 0.58358-0.09320-0.09736 0.19632
  -2  -9  -123269.97  720.40  84-0.99248 0.80421 0.10392-0.59430-0.29397 0.19501
   2   9   2 3741.57  132.22  68-0.79175 0.99359 0.60261-0.11223-0.08708 0.24434
  -2   9  -2 4020.16  124.47  19 0.71209-0.91393 0.65273-0.16235 0.41724-0.57450
  -2  -9  -2 3658.56  127.88  84-0.99079 0.78895 0.12170-0.61208-0.28837 0.13112
   2  -9   2 4308.17  131.96   2 0.98180-0.77996 0.13513-0.62551 0.35830-0.20105
   2   9   3 1865.62   70.47  67-0.77363 0.98904 0.62436-0.13398-0.07501 0.29056
  -2   9  -3 1858.95   63.04  21 0.65763-0.87304 0.70394-0.21356 0.41402-0.62957
  -2  -9  -3 1798.93   64.81  84-0.98963 0.77422 0.13221-0.62259-0.28501 0.06946
   2  -9   3 1941.73   66.61   2 0.97794-0.76253 0.15583-0.64621 0.36292-0.14737
   2   9   4  572.76   28.26  66-0.75236 0.98134 0.64827-0.15789-0.06129 0.33514
  -2   9  -4  689.85   26.85  24 0.59276-0.82174 0.75612-0.26574 0.40768-0.68153
  -2  -9  -4  580.01   27.77  84-0.98915 0.76017 0.13622-0.62660-0.28372 0.00988
   2  -9   4  592.43   24.47   3 0.97495-0.74597 0.17031-0.66069 0.36605-0.09221
   2   9   5 6739.46  244.56  65-0.72792 0.97047 0.67382-0.18345-0.04608 0.37822
  -2   9  -5 7868.15  233.02  26 0.51664-0.75919 0.80738-0.31700 0.39742-0.72956
  -2  -9  -5 7147.51  243.55  84-0.98937 0.74683 0.13437-0.62475-0.28432-0.04782
   2  -9   5 8250.25  253.59   3 0.97323-0.73068 0.17819-0.66857 0.36773-0.03559
   2   9   6  838.05   37.90  64-0.70026 0.95638 0.70056-0.21018-0.02948 0.41992
   2   9   6  939.92   40.48  91-0.06794 0.32406 0.83950-0.34912-0.54010 0.93054
  -2   9  -6  974.37   35.39  29 0.42861-0.68473 0.85548-0.36511 0.38237-0.77281
  -2  -9  -6 1028.93   42.03  84-0.99020 0.73408 0.12716-0.61754-0.28663-0.10380
   2  -9   6 1089.66   40.84   3 0.97304-0.71693 0.17901-0.66939 0.36790 0.02254
   2   9   7 9348.18  308.79  94-0.06836 0.33805 0.88705-0.39667-0.45996 0.90869
  -2   9  -7 9255.28  297.32  32 0.32828-0.59797 0.89787-0.40750 0.36170-0.81043
  -2  -9  -7 8561.91  289.87  84-0.99146 0.72178 0.11502-0.60540-0.29049-0.15824
   2  -9   7 9354.93  296.19   3 0.97454-0.70486 0.17220-0.66258 0.36646 0.08227
  -2   9  -8  523.23   24.00  36 0.21553-0.49878 0.93169-0.44131 0.33455-0.84157
  -2  -9  -8  455.02   24.97  85-0.99294 0.70969 0.09825-0.58863-0.29573-0.21130
   2  -9   8  505.13   23.12   2 0.97772-0.69446 0.15696-0.64734 0.36317 0.14386
  -2   9  -9 1455.30   55.68  39 0.09044-0.38726 0.95370-0.46332 0.30002-0.86534
  -2  -9  -9 1475.12   59.42  85-0.99437 0.69754 0.07709-0.56747-0.30220-0.26312
   2  -9   9 1565.33   53.41   2 0.98233-0.68550 0.13210-0.62247 0.35762 0.20771
  -2   9 -10  219.43   13.37  43-0.04681-0.26359 0.96014-0.46976 0.25712-0.88074
  -2  -9 -10  268.81   18.31  86-0.99543 0.68504 0.05170-0.54208-0.30975-0.31387
  -2  -9 -11 1480.32   72.56  87-0.99579 0.67183 0.02217-0.51254-0.31824-0.36367
  -2  -9 -12 1747.64   87.28  88-0.99506 0.65752-0.01151-0.47887-0.32756-0.41265
  -2  10  13  996.94   56.46  12 0.85413-0.85243 0.47155 0.07332 0.41213 0.30504
  -2  10  12 1907.92   87.14  12 0.86754-0.87942 0.44895 0.09592 0.41009 0.24878
  -2  10  11 1224.44   62.35  11 0.87771-0.90315 0.43085 0.11401 0.40827 0.19231
  -2  10  10 1706.96   63.99  10 0.88500-0.92401 0.41730 0.12756 0.40681 0.13548
   2  10  -9 1119.47   45.27  21 0.66120-0.60862 0.70081-0.15594 0.41429-0.89828
   2  10  -9 1102.13   38.51  64-0.68608 0.73866 0.71345-0.16858-0.02120-0.46279
  -2  10   9 1158.87   46.48  10 0.88964-0.94222 0.40839 0.13647 0.40579 0.07820
   2  10  -8 1047.03   38.87  16 0.78439-0.71825 0.57122-0.02635 0.41768-0.84338
   2  10  -8  940.24   38.83  66-0.74567 0.81182 0.65546-0.11059-0.05707-0.36862
  -2  10   8 1129.18   45.29  10 0.89177-0.95792 0.40424 0.14062 0.40531 0.02039
   2  10  -7 2195.30   73.35  12 0.86536-0.78564 0.45273 0.09213 0.41045-0.77785
   2  10  -7 1932.86   74.25  68-0.78324 0.86296 0.61299-0.06812-0.08136-0.28604
  -2  10   7 2223.04   76.88  10 0.89139-0.97111 0.40499 0.13988 0.40539-0.03799
   2  10  -615150.25  488.12   8 0.91834-0.82505 0.34757 0.19729 0.39789-0.70699
   2  10  -615005.27  497.94  69-0.80741 0.90069 0.58268-0.03781-0.09784-0.21127
  -2  10   616380.77  496.38  10 0.88841-0.98170 0.41078 0.13408 0.40607-0.09696
  -2  10   615697.89  492.33  81-0.97158 0.87829 0.23546 0.30940-0.24984 0.55895
   2  10  -5  900.26   36.63   5 0.95227-0.84541 0.25622 0.28864 0.38303-0.63384
   2  10  -5  920.32   38.35  70-0.82252 0.92937 0.56231-0.01745-0.10854-0.14227
  -2  10   5 1088.18   42.07  11 0.88263-0.98949 0.42177 0.12310 0.40730-0.15649
  -2  10   5  976.70   39.46  82-0.98193 0.87508 0.18493 0.35993-0.26755 0.51836
   2  10  -4 1468.11   52.17   3 0.97321-0.85278 0.17827 0.36660 0.36774-0.56026
   2  10  -4 1519.02   56.51  70-0.83104 0.95146 0.55029-0.00543-0.11473-0.07779
  -2  10   4 1393.33   53.54  11 0.87373-0.99416 0.43804 0.10683 0.40902-0.21650
  -2  10   4 1556.77   54.64  83-0.98904 0.86862 0.13711 0.40775-0.28343 0.47595
   2  10  -3  417.36   19.84   1 0.98543-0.85143 0.11285 0.43202 0.35317-0.48739
   2  10  -3  401.10   20.69  70-0.83444 0.96844 0.54538-0.00051-0.11723-0.01699
  -2  10   3  497.36   22.55  12 0.86128-0.99528 0.45966 0.08520 0.41109-0.27687
  -2  10   3  435.10   20.99  85-0.99338 0.85939 0.09244 0.45243-0.29752 0.43174
   2  10  -2 2970.63  107.68  70-0.83364 0.98120 0.54655-0.00168-0.11664 0.04071
  -2  10   2 3169.90  105.43  13 0.84472-0.99228 0.48661 0.05825 0.41334-0.33741
  -2  10   2 3336.49  113.18  86-0.99544 0.84788 0.05134 0.49352-0.30985 0.38578
  -2 -10   2 2924.06   98.55  89-0.99194 0.84438-0.05891-0.48595-0.33999 0.41591
   2  10  -1   42.75    8.67  70-0.82919 0.99032 0.55294-0.00808-0.11337 0.09574
  -2  10   1   69.19   11.99  14 0.82336-0.98449 0.51875 0.02611 0.41550-0.39787
  -2  10   1   61.21    9.61  87-0.99573 0.83460 0.01423 0.53063-0.32047 0.33810
  -2 -10   1   20.83   10.22  88-0.99489 0.83376-0.01537-0.52950-0.32860 0.34623
   2  10   019575.16  651.61  70-0.82143 0.99613 0.56382-0.01895-0.10776 0.14842
  -2  10   020643.18  636.93  15 0.79641-0.97111 0.55579-0.01093 0.41722-0.45789
  -2  10   021838.22  662.25  88-0.99475 0.82005-0.01851 0.56337-0.32944 0.28878
  -2 -10   018929.86  585.06  87-0.99578 0.82107 0.01884-0.56370-0.31918 0.27852
   2  10   1  283.81   17.02  69-0.81057 0.99884 0.57851-0.03365-0.10005 0.19901
  -2  10  -1  275.29   18.13  17 0.76296-0.95124 0.59727-0.05241 0.41809-0.51705
  -2  10  -1  326.38   17.68  89-0.99299 0.80472-0.04651 0.59138-0.33681 0.23785
  -2 -10  -1  275.92   18.68  86-0.99560 0.80733 0.04467-0.58954-0.31180 0.21284
   2  10   2 9075.54  315.79  68-0.79671 0.99855 0.59642-0.05156-0.09045 0.24771
  -2  10  -2 9748.34  300.49  19 0.72207-0.92391 0.64249-0.09763 0.41759-0.57484
  -2  10  -2 9972.09  316.85  90-0.99092 0.78908-0.06942 0.61429-0.34264 0.18538
  -2 -10  -2 8888.76  281.16  86-0.99505 0.79320 0.06300-0.60786-0.30642 0.14916
   2  10   3 1680.09   68.45  68-0.77988 0.99529 0.61701-0.07215-0.07913 0.29468
  -2  10  -3 1849.87   63.13  21 0.67271-0.88812 0.69050-0.14563 0.41512-0.63067
  -2  10  -3 1805.62   67.63  90-0.98896 0.77355-0.08690 0.63176-0.34695 0.13140
  -2 -10  -3 1690.66   62.85  85-0.99451 0.77910 0.07456-0.61942-0.30296 0.08741
   2  10   4 1926.10   76.35  67-0.76008 0.98906 0.63978-0.09492-0.06621 0.34006
  -2  10  -4 2177.82   71.39  23 0.61391-0.84289 0.74005-0.19519 0.41002-0.68386
  -2 -10  -4 2061.82   72.80  85-0.99420 0.76522 0.07999-0.62485-0.30132 0.02747
  -2  10  -5 1020.88   39.80  25 0.54472-0.78727 0.78961-0.24474 0.40152-0.73366
  -2 -10  -5  922.90   38.95  85-0.99421 0.75166 0.07984-0.62470-0.30137-0.03077
   2 -10   5 1059.63   40.70   1 0.98671-0.74416 0.10403-0.64889 0.35108-0.01894
  -2  10  -6 6053.36  196.67  28 0.46431-0.72042 0.83730-0.29244 0.38885-0.77928
  -2 -10  -6 5804.83  197.23  85-0.99451 0.73839 0.07455-0.61941-0.30296-0.08747
   2 -10   6 6232.73  204.32   1 0.98688-0.73076 0.10280-0.64767 0.35079 0.03965
  -2  10  -7  767.95   32.11  31 0.37198-0.64166 0.88092-0.33606 0.37113-0.81986
  -2 -10  -7  680.88   31.83  86-0.99498 0.72530 0.06448-0.60934-0.30598-0.14276
  -2  10  -8 5363.25  181.38  34 0.26719-0.55045 0.91791-0.37305 0.34747-0.85450
  -2  10  -8 5472.46  194.77  90-0.99004 0.70678-0.07763 0.62249-0.34468-0.16235
  -2 -10  -8 5471.08  189.80  86-0.99548 0.71223 0.04992-0.59478-0.31027-0.19676
  -2  10  -9  259.87   15.90  38 0.14951-0.44633 0.94526-0.40040 0.31688-0.88220
  -2 -10  -9  215.94   17.04  87-0.99578 0.69896 0.03109-0.57595-0.31571-0.24961
  -2 -10 -10   98.64   17.67  87-0.99564 0.68524 0.00813-0.55299-0.32217-0.30144
  -2 -10 -11  950.03   53.19  88-0.99473 0.67077-0.01886-0.52600-0.32954-0.35238
  -2  11  12 1036.57   56.66  12 0.86244-0.87432 0.45770 0.14165 0.41091 0.24796
  -2  11  11 1225.87   63.45  11 0.87210-0.89754 0.44095 0.15840 0.40931 0.19127
  -2  11  10  242.34   19.59  11 0.87902-0.91803 0.42845 0.17090 0.40802 0.13427
   2  11  -9 1049.16   37.55  20 0.67861-0.62603 0.68510-0.08575 0.41551-0.89950
  -2  11   9  976.27   44.45  11 0.88342-0.93600 0.42028 0.17907 0.40714 0.07685
   2  11  -8 4188.39  146.42  16 0.78431-0.71816 0.57132 0.02803 0.41768-0.84338
   2  11  -8 4025.65  140.04  66-0.75430 0.82045 0.64615-0.04680-0.06253-0.36317
  -2  11   8 4530.12  143.92  10 0.88540-0.95155 0.41654 0.18281 0.40672 0.01898
   2  11  -7 3876.30  135.89  12 0.85695-0.77723 0.46691 0.13245 0.41173-0.77914
   2  11  -7 3594.43  140.38  68-0.78680 0.86652 0.60869-0.00934-0.08374-0.28366
  -2  11   7 4610.79  138.07  10 0.88498-0.96469 0.41735 0.18200 0.40681-0.03941
   2  11  -6 1187.59   47.22   9 0.90676-0.81348 0.37344 0.22591 0.40145-0.71056
   2  11  -6 1178.67   49.36  69-0.80821 0.90150 0.58162 0.01773-0.09840-0.21071
  -2  11   6 1383.70   49.09  11 0.88207-0.97535 0.42282 0.17653 0.40741-0.09831
   2  11  -5 4416.36  141.69   6 0.94046-0.83361 0.29136 0.30799 0.38915-0.63996
   2  11  -5 4259.43  153.17  70-0.82185 0.92870 0.56324 0.03611-0.10806-0.14275
  -2  11   5 4579.82  149.80  11 0.87650-0.98336 0.43306 0.16629 0.40850-0.15769
   2  11  -4  954.14   35.49   4 0.96276-0.84234 0.22045 0.37890 0.37630-0.56882
   2  11  -4  845.46   36.38  70-0.82966 0.95009 0.55227 0.04708-0.11372-0.07880
  -2  11   4  886.71   37.95  12 0.86800-0.98842 0.44816 0.15119 0.41002-0.21750
   2  11  -3   32.83   10.43   2 0.97707-0.84308 0.16016 0.43919 0.36386-0.49808
   2  11  -3   29.46    7.22  70-0.83285 0.96685 0.54769 0.05167-0.11606-0.01816
  -2  11   3   47.66   10.23  12 0.85618-0.99017 0.46818 0.13117 0.41184-0.27762
   2  11  -2 1300.34   48.42   1 0.98589-0.83832 0.10975 0.48960 0.35244-0.42836
   2  11  -2 1289.59   51.76  70-0.83218 0.97974 0.54865 0.05070-0.11556 0.03964
  -2  11   2 1401.62   50.90  13 0.84057-0.98813 0.49308 0.10627 0.41382-0.33790
  -2  11   2 1236.55   53.37  85-0.99306 0.84550 0.09672 0.50263-0.29620 0.37213
   2  11  -1 3536.39  132.48  70-0.82812 0.98926 0.55445 0.04490-0.11260 0.09497
  -2  11   1 3980.65  127.84  14 0.82056-0.98170 0.52276 0.07659 0.41572-0.39809
  -2  11   1 3721.39  134.08  86-0.99501 0.83388 0.06377 0.53559-0.30619 0.32382
  -2 -11   1 3759.64  125.80  90-0.99102 0.82989-0.06845-0.53090-0.34239 0.36002
   2  11   0 1480.20   57.92  70-0.82098 0.99568 0.56444 0.03491-0.10744 0.14810
  -2  11   0 1371.96   55.03  15 0.79548-0.97018 0.55701 0.04234 0.41726-0.45793
  -2  11   0 1560.18   56.67  87-0.99575 0.82105 0.03489 0.56446-0.31462 0.27396
  -2 -11   0 1341.95   50.90  89-0.99379 0.81908-0.03546-0.56389-0.33394 0.29327
   2  11   1 8134.77  294.16  69-0.81091 0.99919 0.57805 0.02130-0.10029 0.19925
  -2  11  -1 9313.74  284.72  17 0.76452-0.95279 0.59544 0.00391 0.41808-0.51704
  -2  11  -1 8998.50  301.46  87-0.99568 0.80740 0.01043 0.58892-0.32153 0.22257
  -2 -11  -1 8476.95  274.27  88-0.99511 0.80684-0.01005-0.58931-0.32716 0.22820
  -2  11  -2 5931.37  192.69  18 0.72682-0.92867 0.63751-0.03815 0.41772-0.57498
  -2  11  -2 5691.33  201.18  88-0.99514 0.79330-0.00928 0.60863-0.32695 0.16970
  -2 -11  -2 5027.03  166.48  87-0.99564 0.79380 0.00848-0.60783-0.32208 0.16482
  -2  11  -3  201.09   14.71  20 0.68146-0.89687 0.68245-0.08310 0.41569-0.63124
  -2  11  -3  198.46   14.65  88-0.99448 0.77907-0.02391 0.62326-0.33088 0.11533
  -2 -11  -3  170.98   16.26  87-0.99579 0.78038 0.02072-0.62007-0.31865 0.10310
  -2  11  -4 4949.51  163.57  22 0.62748-0.85646 0.72927-0.12992 0.41138-0.68523
  -2  11  -4 5050.33  172.97  89-0.99394 0.76496-0.03308 0.63243-0.33331 0.05946
  -2 -11  -4 4600.84  157.19  87-0.99580 0.76682 0.02720-0.62655-0.31682 0.04297
  -2  11  -5 1869.99   67.13  25 0.56393-0.80648 0.77670-0.17735 0.40412-0.73626
  -2  11  -5 1837.69   73.27  89-0.99372 0.75118-0.03639 0.63574-0.33418 0.00204
  -2 -11  -5 1684.34   65.11  87-0.99580 0.75325 0.02838-0.62773-0.31648-0.01566
  -2  11  -6  578.19   26.99  27 0.48989-0.74601 0.82318-0.22383 0.39318-0.78361
  -2  11  -6  682.68   29.74  89-0.99392 0.73781-0.03334 0.63269-0.33338-0.05706
  -2 -11  -6  555.51   27.88  87-0.99580 0.73968 0.02464-0.62400-0.31754-0.07289
  -2  11  -7 4837.55  160.84  30 0.40449-0.67418 0.86681-0.26746 0.37773-0.82646
  -2  11  -7 4623.58  172.22  88-0.99451 0.72482-0.02332 0.62267-0.33073-0.11800
  -2 -11  -7 4447.36  157.76  87-0.99575 0.72607 0.01631-0.61566-0.31989-0.12884
  -2  11  -8  671.22   28.46  33 0.30692-0.59017 0.90536-0.30601 0.35686-0.86389
  -2  11  -8  563.70   29.93  88-0.99528 0.71202-0.00549 0.60484-0.32592-0.18111
  -2 -11  -8  612.14   31.51  87-0.99554 0.71228 0.00362-0.60297-0.32342-0.18361
  -2  11  -9  703.30   38.72  36 0.19637-0.49319 0.93609-0.33674 0.32955-0.89487
  -2 -11  -9  811.65   45.47  88-0.99499 0.69816-0.01321-0.58614-0.32801-0.23731
  -2 -11 -10 1190.48   62.96  89-0.99388 0.68348-0.03405-0.56530-0.33357-0.29005
  -2  12  11  378.61   26.31  12 0.86500-0.89044 0.45334 0.20049 0.41051 0.19007
  -2  12  10  503.29   32.09  11 0.87164-0.91065 0.44177 0.21207 0.40939 0.13289
  -2  12   9 2398.16  115.61  11 0.87584-0.92842 0.43425 0.21958 0.40863 0.07536
   2  12  -8 1754.94   71.66  16 0.77952-0.71337 0.57731 0.07653 0.41782-0.84351
  -2  12   8 2062.10   78.19  11 0.87770-0.94385 0.43088 0.22296 0.40828 0.01742
   2  12  -7 2311.11   85.37  13 0.84645-0.76673 0.48389 0.16995 0.41313-0.78053
   2  12  -7 2044.45   86.77  68-0.78539 0.86511 0.61039 0.04344-0.08280-0.28460
  -2  12   7 2570.53   89.40  11 0.87722-0.95694 0.43174 0.22210 0.40837-0.04097
   2  12  -6 1710.94   63.39  10 0.89406-0.80078 0.39970 0.25414 0.40477-0.71387
   2  12  -6 1577.48   68.02  69-0.80509 0.89838 0.58570 0.06814-0.09623-0.21288
  -2  12   6 1901.25   68.74  11 0.87435-0.96764 0.43694 0.21690 0.40890-0.09980
   2  12  -5 1647.87   57.74   7 0.92766-0.82081 0.32512 0.32871 0.39456-0.64537
   2  12  -5 1442.31   61.50  69-0.81785 0.92471 0.56873 0.08511-0.10520-0.14561
  -2  12   5 1727.32   60.91  11 0.86892-0.97577 0.44656 0.20728 0.40986-0.15905
   2  12  -4 1474.07   52.37   5 0.95105-0.83062 0.26007 0.39377 0.38373-0.57624
   2  12  -4 1434.15   59.27  70-0.82530 0.94573 0.55843 0.09541-0.11055-0.08196
  -2  12   4 1424.18   57.09  12 0.86069-0.98111 0.46067 0.19317 0.41118-0.21867
   2  12  -3 3457.61  121.96   4 0.96704-0.83304 0.20417 0.44967 0.37308-0.50730
   2  12  -3 3393.71  130.15  70-0.82848 0.96247 0.55395 0.09989-0.11286-0.02137
  -2  12   3 3749.29  124.40  13 0.84933-0.98333 0.47930 0.17454 0.41277-0.27855
   2  12  -2  757.46   32.30   2 0.97772-0.83016 0.15692 0.49692 0.36316-0.43908
   2  12  -2  911.05   37.42  70-0.82803 0.97560 0.55458 0.09926-0.11253 0.03661
  -2  12   2  804.37   36.12  13 0.83442-0.98198 0.50245 0.15139 0.41448-0.33855
   2  12  -1 5591.66  189.27   1 0.98468-0.82355 0.11772 0.53612 0.35430-0.37193
   2  12  -1 5466.13  201.81  70-0.82439 0.98552 0.55971 0.09413-0.10989 0.09226
  -2  12   1 5893.51  186.89  14 0.81544-0.97657 0.53001 0.12382 0.41611-0.39848
  -2  12   0 2474.81   86.90  16 0.79177-0.96648 0.56182 0.09202 0.41742-0.45808
  -2 -12   0 2061.63   77.12  90-0.98907 0.81437-0.08598-0.56785-0.34673 0.30607
  -2  12  -1 1548.62   61.64  17 0.76272-0.95099 0.59756 0.05628 0.41809-0.51705
  -2 -12  -1 1375.29   52.28  89-0.99173 0.80346-0.06113-0.59270-0.34055 0.24159
  -2  12  -2  639.54   31.18  18 0.72751-0.92935 0.63678 0.01706 0.41774-0.57500
  -2 -12  -2  558.36   28.76  89-0.99328 0.79144-0.04262-0.61121-0.33580 0.17855
  -2  12  -310714.16  349.82  20 0.68528-0.90069 0.67888-0.02504 0.41592-0.63147
  -2 -12  -310358.48  330.58  88-0.99413 0.77872-0.02996-0.62387-0.33249 0.11694
  -2  12  -4  140.26   13.72  22 0.63514-0.86412 0.72302-0.06918 0.41210-0.68595
  -2 -12  -4  123.56   15.08  88-0.99454 0.76556-0.02271-0.63112-0.33057 0.05672
  -2  12  -5 2314.58   85.70  24 0.57616-0.81871 0.76815-0.11432 0.40569-0.73783
  -2 -12  -5 2097.80   80.15  88-0.99465 0.75210-0.02049-0.63335-0.32997-0.00217
  -2  12  -6 3155.67  108.26  27 0.50738-0.76350 0.81297-0.15913 0.39598-0.78642
  -2 -12  -6 2868.70  107.72  88-0.99453 0.73841-0.02296-0.63087-0.33063-0.05980
  -2  12  -7  537.39   25.32  29 0.42785-0.69754 0.85585-0.20201 0.38223-0.83096
  -2 -12  -7  478.80   27.56  88-0.99414 0.72445-0.02986-0.62398-0.33246-0.11627
  -2  12  -8  750.30   40.75  32 0.33659-0.61985 0.89482-0.24099 0.36354-0.87057
  -2 -12  -8  782.99   44.80  89-0.99341 0.71015-0.04094-0.61289-0.33537-0.17166
  -2  12  -9 2275.36  109.70  35 0.23255-0.52937 0.92746-0.27362 0.33889-0.90422
  -2 -12  -9 2186.37  108.01  89-0.99220 0.69537-0.05605-0.59779-0.33926-0.22606
  -2 -12 -10  340.77   26.23  90-0.99032 0.67993-0.07504-0.57880-0.34404-0.27958
  -2  13  10 1092.47   59.47  12 0.86295-0.90196 0.45684 0.25148 0.41084 0.13145
  -2  13   9  616.87   39.23  12 0.86699-0.91957 0.44990 0.25842 0.41019 0.07381
   2  13  -8 2899.47  124.19  16 0.77122-0.70507 0.58745 0.12087 0.41799-0.84369
  -2  13   8 2890.51  127.29  11 0.86875-0.93490 0.44685 0.26147 0.40989 0.01580
   2  13  -7  596.85   26.43  13 0.83413-0.75441 0.50289 0.20544 0.41451-0.78191
  -2  13   7  564.31   31.55  11 0.86822-0.94794 0.44777 0.26055 0.40998-0.04258
   2  13  -6  294.67   17.25  11 0.88022-0.78693 0.42625 0.28207 0.40779-0.71689
   2  13  -6  264.92   17.81  69-0.79892 0.89221 0.59362 0.11471-0.09197-0.21714
  -2  13   6  267.05   19.81  12 0.86535-0.95864 0.45273 0.25559 0.41045-0.10135
   2  13  -5  503.94   24.25   9 0.91383-0.80698 0.35789 0.35044 0.39935-0.65016
   2  13  -5  359.06   23.36  69-0.81121 0.91806 0.57767 0.13066-0.10050-0.15031
  -2  13   5  483.49   26.48  12 0.86001-0.96686 0.46181 0.24651 0.41129-0.16048
   2  13  -4 3344.00  123.19   7 0.93814-0.81771 0.29778 0.41055 0.39022-0.58273
  -2  13   4 3693.93  126.84  12 0.85197-0.97239 0.47506 0.23326 0.41242-0.21991
   2  13  -3  452.93   25.97   5 0.95552-0.82152 0.24568 0.46265 0.38110-0.51532
  -2  13   3  600.18   29.17  13 0.84094-0.97493 0.49250 0.21582 0.41378-0.27956
   2  13  -2 7853.93  271.89   4 0.96778-0.82021 0.20123 0.50710 0.37248-0.44841
  -2  13   2 8381.45  273.98  14 0.82655-0.97411 0.51412 0.19420 0.41522-0.33930
   2  13  -1  515.51   27.55   3 0.97629-0.81515 0.16398 0.54434 0.36469-0.38232
  -2  13   1  529.15   27.58  15 0.80833-0.96947 0.53984 0.16848 0.41658-0.39895
   2  13   0  309.68   21.68   2 0.98209-0.80739 0.13348 0.57484 0.35793-0.31727
  -2  13   0  266.01   18.05  16 0.78575-0.96045 0.56951 0.13882 0.41764-0.45830
   2  13   1  111.10   13.65   1 0.98596-0.79768 0.10928 0.59905 0.35232-0.25337
  -2  13  -1   39.76   11.00  17 0.75817-0.94645 0.60286 0.10546 0.41811-0.51707
  -2  13  -2 3301.87  110.90  18 0.72490-0.92674 0.63953 0.06879 0.41767-0.57493
  -2 -13  -2 2543.09   95.65  90-0.98846 0.78662-0.09093-0.61739-0.34794 0.19068
  -2  13  -3  353.06   21.07  20 0.68514-0.90055 0.67901 0.02931 0.41591-0.63146
  -2 -13  -3  318.53   20.85  90-0.98999 0.77458-0.07804-0.63029-0.34478 0.12923
  -2  13  -4 6847.70  236.78  22 0.63807-0.86705 0.72060-0.01228 0.41237-0.68622
  -2 -13  -4 6287.28  222.22  90-0.99084 0.76186-0.07023-0.63809-0.34284 0.06899
  -2  13  -5  391.15   22.44  24 0.58277-0.82532 0.76342-0.05510 0.40650-0.73864
  -2 -13  -5  348.87   26.33  90-0.99115 0.74860-0.06719-0.64114-0.34208 0.00994
  -2  13  -6  563.85   33.13  26 0.51832-0.77444 0.80635-0.09803 0.39767-0.78811
  -2 -13  -6  499.60   31.66  90-0.99100 0.73488-0.06863-0.63970-0.34244-0.04800
  -2  13  -7  212.30   18.97  29 0.44370-0.71339 0.84801-0.13968 0.38517-0.83390
  -2 -13  -7  212.06   18.84  90-0.99040 0.72072-0.07431-0.63402-0.34385-0.10488
  -2  13  -8 1533.03   74.04  31 0.35784-0.64110 0.88666-0.17833 0.36815-0.87518
  -2 -13  -8 1302.10   68.79  90-0.98930 0.70605-0.08403-0.62429-0.34625-0.16077
  -2  14   9 1574.51   81.54  12 0.85693-0.90951 0.46694 0.29587 0.41174 0.07225
  -2  14   8  192.01   19.22  12 0.85860-0.92474 0.46417 0.29864 0.41150 0.01420
   2  14  -7  449.13   28.21  14 0.82013-0.74041 0.52338 0.23943 0.41576-0.78316
  -2  14   7  460.88   30.84  12 0.85802-0.93773 0.46514 0.29767 0.41158-0.04418
   2  14  -6   43.71   12.22  12 0.86518-0.77190 0.45302 0.30979 0.41048-0.71959
  -2  14   6   30.72   12.32  12 0.85514-0.94842 0.46989 0.29292 0.41199-0.10289
   2  14  -5   82.54   13.88  10 0.89892-0.79206 0.38989 0.37292 0.40357-0.65438
  -2  14   5   76.01   18.20  13 0.84983-0.95669 0.47850 0.28431 0.41270-0.16189
   2  14  -4  122.24   13.31   8 0.92405-0.80362 0.33401 0.42880 0.39590-0.58842
  -2  14   4  126.15   16.86  13 0.84192-0.96234 0.49099 0.27182 0.41367-0.22115
   2  14  -3 6335.93  225.12   6 0.94263-0.80863 0.28523 0.47758 0.38812-0.52234
  -2  14   3 6689.81  226.37  14 0.83112-0.96512 0.50738 0.25543 0.41480-0.28058
   2  14  -2   54.18   13.12   5 0.95624-0.80868 0.24328 0.51953 0.38066-0.45658
  -2  14   2   21.47   13.87  14 0.81711-0.96467 0.52766 0.23515 0.41599-0.34006
   2  14  -1 1705.85   69.07   4 0.96610-0.80497 0.20784 0.55497 0.37381-0.39144
  -2  14   1 1788.53   72.17  15 0.79947-0.96061 0.55176 0.21105 0.41707-0.39944
   2  14   0    7.44   10.29   3 0.97315-0.79845 0.17854 0.58427 0.36780-0.32713
  -2  14   0  -15.27   10.31  16 0.77772-0.95242 0.57953 0.18328 0.41786-0.45853
   2  14   1  308.38   20.04   2 0.97810-0.78983 0.15502 0.60779 0.36274-0.26378
  -2  14  -1  323.20   20.49  17 0.75128-0.93955 0.61076 0.15205 0.41811-0.51707
   2  14   2   18.94   11.10   2 0.98149-0.77964 0.13693 0.62588 0.35871-0.20146
  -2  14  -2   -9.80   10.57  19 0.71952-0.92136 0.64514 0.11767 0.41751-0.57476
   2  14   3 3201.42  122.86   1 0.98369-0.76828 0.12393 0.63888 0.35574-0.14019
  -2  14  -3 3414.31  122.50  20 0.68171-0.89712 0.68222 0.08059 0.41571-0.63126
   2  14   4  208.95   20.17   1 0.98499-0.75601 0.11573 0.64708 0.35384-0.08000
  -2  14  -4  224.87   19.56  22 0.63708-0.86606 0.72142 0.04139 0.41228-0.68613
   2  14   5 2844.88  141.60   1 0.98555-0.74300 0.11205 0.65076 0.35298-0.02084
  -2  14  -5 3120.65  142.81  24 0.58477-0.82732 0.76198 0.00083 0.40674-0.73888
   2  14   6   41.79   14.64   1 0.98546-0.72934 0.11264 0.65017 0.35312 0.03732
  -2  14  -6   60.71   12.61  26 0.52384-0.77996 0.80294-0.04013 0.39850-0.78894
   2  14   7  375.98   27.42   1 0.98475-0.71506 0.11730 0.64551 0.35421 0.09452
  -2  14  -7  351.39   24.31  28 0.45329-0.72297 0.84310-0.08029 0.38690-0.83563
   2  15  -7   24.44    9.55  15 0.80451-0.72479 0.54502 0.27227 0.41681-0.78421
  -2  15   7   31.64   12.69  13 0.84663-0.92635 0.48360 0.33370 0.41311-0.04571
   2  15  -6   59.13   13.69  13 0.84891-0.75562 0.47997 0.33732 0.41282-0.72193
  -2  15   6   76.82   14.72  13 0.84373-0.93701 0.48817 0.32913 0.41346-0.10435
   2  15  -5  339.51   25.77  11 0.88287-0.77602 0.42131 0.39598 0.40725-0.65806
  -2  15   5  345.97   26.42  13 0.83844-0.94529 0.49635 0.32095 0.41405-0.16324
   2  15  -4 1328.05   69.65   9 0.90877-0.78834 0.36910 0.44820 0.40088-0.59339
  -2  15   4 1456.48   74.13  14 0.83059-0.95102 0.50817 0.30913 0.41485-0.22234
   2  15  -3  250.41   22.51   7 0.92841-0.79442 0.32324 0.49406 0.39427-0.52849
  -2  15   3  254.51   23.58  14 0.81995-0.95395 0.52363 0.29366 0.41577-0.28155
   2  15  -2 2396.46  111.77   6 0.94322-0.79566 0.28354 0.53375 0.38783-0.46376
  -2  15   2 2260.27  113.77  15 0.80621-0.95378 0.54272 0.27457 0.41671-0.34078
   2  15  -1  696.49   42.01   5 0.95428-0.79315 0.24975 0.56754 0.38185-0.39948
  -2  15   1  799.40   42.22  16 0.78900-0.95014 0.56537 0.25192 0.41752-0.39989
   2  15   0   91.74   13.84   4 0.96245-0.78775 0.22159 0.59571 0.37653-0.33586
  -2  15   0  106.07   17.84  17 0.76787-0.94258 0.59146 0.22584 0.41804-0.45870
   2  15   1   85.79   17.46   4 0.96839-0.78012 0.19877 0.61853 0.37199-0.27303
  -2  15  -1   93.41   14.84  18 0.74231-0.93058 0.62079 0.19651 0.41803-0.51699
   2  15   2  763.62   48.25   3 0.97260-0.77076 0.18100 0.63630 0.36832-0.21106
  -2  15  -2  972.03   48.99  19 0.71173-0.91357 0.65309 0.16420 0.41723-0.57448
   2  15   3  154.63   17.69   3 0.97544-0.76003 0.16800 0.64929 0.36556-0.15001
  -2  15  -3  219.12   22.20  20 0.67547-0.89088 0.68799 0.12931 0.41531-0.63086
   2  15   4 2820.91  133.54   2 0.97720-0.74822 0.15953 0.65777 0.36373-0.08988
  -2  15  -4 2653.78  129.77  22 0.63278-0.86176 0.72496 0.09234 0.41188-0.68573
   2  15   5  404.71   31.78   2 0.97804-0.73549 0.15535 0.66195 0.36281-0.03067
  -2  15  -5  524.59   31.46  24 0.58286-0.82541 0.76336 0.05393 0.40651-0.73865
   2  15   6   98.69   15.88   2 0.97806-0.72194 0.15524 0.66205 0.36279 0.02765
  -2  15  -6  104.01   14.05  26 0.52479-0.78091 0.80235 0.01495 0.39865-0.78908
   2  16  -4  812.08   49.77  10 0.89226-0.77183 0.40328 0.46851 0.40519-0.59771
  -2  16   4  912.70   52.20  14 0.81802-0.93844 0.52638 0.34540 0.41592-0.22340
   2  16  -3  780.18   46.69   9 0.91289-0.77889 0.36001 0.51177 0.39964-0.53386
  -2  16   3  834.69   48.46  15 0.80747-0.94147 0.54102 0.33077 0.41663-0.28241
   2  16  -2  193.17   22.78   7 0.92877-0.78121 0.32234 0.54944 0.39413-0.47006
  -2  16   2  233.34   25.78  15 0.79392-0.94148 0.55904 0.31274 0.41733-0.34140
   2  16  -1  749.92   43.13   6 0.94092-0.77979 0.29008 0.58171 0.38894-0.40657
  -2  16   1  710.71   43.91  16 0.77701-0.93815 0.58039 0.29139 0.41788-0.40025
   2  16   0  747.67   44.49   6 0.95011-0.77541 0.26300 0.60879 0.38425-0.34359
  -2  16   0  719.30   44.34  17 0.75635-0.93105 0.60497 0.26682 0.41812-0.45878
   2  16   1   46.39   13.01   5 0.95696-0.76869 0.24087 0.63091 0.38021-0.28125
  -2  16  -1   75.40   14.74  18 0.73146-0.91973 0.63259 0.23920 0.41784-0.51680
   2  16   2  407.04   31.51   4 0.96194-0.76010 0.22346 0.64832 0.37689-0.21963
  -2  16  -2  511.81   32.39  19 0.70179-0.90363 0.66301 0.20877 0.41680-0.57405
   2  16   3 1361.29   72.57   4 0.96540-0.74999 0.21054 0.66125 0.37435-0.15880
  -2  16  -3 1395.69   72.38  21 0.66673-0.88214 0.69590 0.17589 0.41470-0.63025
   3   0 -16 1372.30   67.98  94-0.06836 0.11331 0.88629-0.88629-0.46138-0.41034
   3   0 -15 1130.11   61.20  94-0.06837 0.12689 0.89932-0.89932-0.43597-0.37746
   3   0 -14 4927.39  174.32  95-0.06832 0.14041 0.91117-0.91117-0.41108-0.34406
   3   0 -13 4333.49  149.54  96-0.06823 0.15388 0.92188-0.92188-0.38682-0.31002
   3   0 -12  525.16   25.90  97-0.06809 0.16731 0.93149-0.93149-0.36336-0.27518
   3   0 -11 4490.11  147.89  97-0.06791 0.18070 0.94002-0.94002-0.34092-0.23932
   3   0 -10 1882.93   61.01  98-0.06771 0.19407 0.94745-0.94745-0.31982-0.20214
  -3   0  10 1624.70   54.72  63-0.66845 0.54209 0.72877-0.72877-0.01111 0.53306
   3   0  -914447.15  418.52  99-0.06750 0.20743 0.95378-0.95378-0.30049-0.16317
  -3   0   914536.52  419.42  41 0.03005-0.16998 0.95878-0.95878 0.28179 0.18187
  -3   0   912186.42  431.94  76-0.92771 0.78778 0.37277-0.37277-0.19660 0.66025
   3   0  -8 1111.69   39.45  99-0.06729 0.22079 0.95894-0.95894-0.28362-0.12174
  -3   0   8 1127.97   35.18  39 0.10302-0.25652 0.95219-0.95219 0.30369 0.10167
  -3   0   8 1153.70   39.95  86-0.99572 0.84222 0.03810-0.03810-0.31370 0.71906
   3   0  -7 5882.18  188.01   5 0.95118-0.78411 0.25966-0.25966 0.38365-0.73072
   3   0  -7 5822.73  181.90 100-0.06711 0.23418 0.96277-0.96277-0.27028-0.07679
  -3   0   7 5845.24  178.69  38 0.13211-0.29918 0.94811-0.94811 0.31202 0.03505
   3   0  -6 2954.93   93.23  13 0.83603-0.65539 0.50002-0.50002 0.41431-0.70308
   3   0  -6 2794.09   93.85 100-0.06700 0.24764 0.96498-0.96498-0.26225-0.02652
  -3   0   6 2949.23   90.95  38 0.13421-0.31485 0.94778-0.94778 0.31261-0.02384
   3   0  -5  548.14   19.20  20 0.68808-0.49387 0.67624-0.67624 0.41608-0.64656
   3   0  -5  542.67   21.07 100-0.06701 0.26121 0.96484-0.96484-0.26278 0.03231
  -3   0   5  501.32   19.29  38 0.11699-0.31120 0.95033-0.95033 0.30772-0.07724
   3   0  -4 4240.21  131.95  26 0.53678-0.32900 0.79476-0.79476 0.40040-0.57258
  -3   0   4 4068.81  132.02  39 0.08506-0.29284 0.95429-0.95429 0.29844-0.12626
   3   0  -2 1323.90   40.99  33 0.28647-0.05156 0.91203-0.91203 0.35209-0.40769
   3   0  -2 1014.11   36.77  94-0.06837 0.30329 0.89456-0.89456-0.44548 0.38989
   3   0  -130678.29  937.74  36 0.19731 0.05118 0.93588-0.93588 0.32980-0.32709
  -3   0   130556.96  940.78  44-0.06835-0.18014 0.95949-0.95949 0.24992-0.25262
   3   0   0   10.18    4.07  38 0.13103 0.13103 0.94827-0.94827 0.31171-0.25071
  -3   0   0    5.74    6.67  46-0.13103-0.13103 0.95502-0.95502 0.22822-0.28922
   3   0   112103.77  377.37  39 0.08471 0.19091 0.95433-0.95433 0.29834-0.17904
  -3   0  -111791.75  377.40  48-0.19654-0.07908 0.94617-0.94617 0.20436-0.32365
  -3   0  -112577.80  370.45  96-0.06815-0.20748 0.92771-0.92771-0.37281 0.25352
   3   0   2   38.81    5.20  40 0.05529 0.23391 0.95709-0.95709 0.28953-0.11194
  -3   0  -2   32.75    7.77  50-0.26358-0.02561 0.93254-0.93254 0.17864-0.35623
   3   0   324151.86  758.86  41 0.03999 0.26277 0.95819-0.95819 0.28486-0.04897
  -3   0  -323394.18  751.84  52-0.33110 0.02834 0.91390-0.91390 0.15135-0.38724
  -3   0  -326166.24  758.19 100-0.06674-0.23603 0.96953-0.96953-0.24478 0.00889
   3   0   4 2344.17   76.89  41 0.03653 0.27980 0.95841-0.95841 0.28379 0.01039
  -3   0  -4 2211.04   76.56  54-0.39825 0.08192 0.89013-0.89013 0.12273-0.41690
  -3   0  -4 2494.55   75.57 100-0.06681-0.24952 0.96827-0.96827-0.24975-0.04442
   3   0   517152.37  514.46  41 0.04308 0.28682 0.95798-0.95798 0.28581 0.06667
  -3   0  -514720.85  503.91  56-0.46437 0.13447 0.86117-0.86117 0.09296-0.44543
  -3   0  -517701.29  512.72 100-0.06703-0.26287 0.96443-0.96443-0.26427-0.08820
   3   0   6  819.85   28.96  40 0.05823 0.28524 0.95685-0.95685 0.29042 0.12035
  -3   0  -6  682.67   28.83  58-0.52892 0.18546 0.82699-0.82699 0.06223-0.47300
  -3   0  -6  873.78   29.83  99-0.06729-0.27618 0.95893-0.95893-0.28363-0.12713
   3   0   7 1823.74   57.53  40 0.08091 0.27613 0.95473-0.95473 0.29721 0.17185
  -3   0  -7 1393.64   55.11  60-0.59146 0.23442 0.78754-0.78754 0.03065-0.49972
  -3   0  -7 1776.66   56.97  99-0.06756-0.28948 0.95209-0.95209-0.30579-0.16328
   3   0   8 1248.89   41.91  39 0.11033 0.26028 0.95124-0.95124 0.30581 0.22155
  -3   0  -8 1029.32   40.66  62-0.65160 0.28099 0.74271-0.74271-0.00166-0.52570
  -3   0  -8 1238.15   42.46  98-0.06781-0.30280 0.94404-0.94404-0.32970-0.19766
   3   0   916315.68  489.04  38 0.14592 0.23825 0.94587-0.94587 0.31589 0.26977
  -3   0  -913846.31  480.61  65-0.70899 0.32481 0.69236-0.69236-0.03465-0.55101
  -3   0  -916689.58  489.85  97-0.06802-0.31615 0.93482-0.93482-0.35479-0.23086
   3   0  10 5232.67  161.17  36 0.18734 0.21041 0.93803-0.93803 0.32716 0.31679
  -3   0 -10 4101.94  157.52  67-0.76326 0.36552 0.63622-0.63622-0.06826-0.57568
  -3   0 -10 5247.69  160.66  96-0.06819-0.32955 0.92445-0.92445-0.38072-0.26323
   3   0  1110540.07  345.25  35 0.23442 0.17689 0.92698-0.92698 0.33937 0.36288
  -3   0 -11 9058.73  330.47  69-0.81404 0.40273 0.57388-0.57388-0.10250-0.59975
  -3   0 -1111053.12  329.92  95-0.06831-0.34300 0.91291-0.91291-0.40725-0.29499
  -3   0 -12  573.53   28.48  72-0.86085 0.43597 0.50472-0.50472-0.13737-0.62317
  -3   0 -12  710.65   30.89  94-0.06837-0.35652 0.90017-0.90017-0.43424-0.32630
  -3   0 -13  158.87   18.76  94-0.06836-0.37009 0.88619-0.88619-0.46158-0.35725
  -3   0 -14  739.42   42.28  93-0.06828-0.38374 0.87091-0.87091-0.48921-0.38792
   3   1 -16  573.25   37.02  95-0.06832 0.11326 0.91180-0.85731-0.40970-0.46203
   3  -1 -16  574.59   35.95  92-0.06816 0.11310 0.85679-0.91128-0.51297-0.35876
   3   1 -15 1720.22   85.80  96-0.06819 0.12670 0.92475-0.87027-0.37999-0.43344
   3  -1 -15 2060.43   95.05  93-0.06827 0.12679 0.86940-0.92389-0.49181-0.32162
   3   1 -14 3190.34  117.39  97-0.06799 0.14007 0.93655-0.88206-0.35026-0.40487
   3  -1 -14 3222.52  118.99  93-0.06834 0.14043 0.88073-0.93521-0.47170-0.28343
   3   1 -13 2831.92  103.93  98-0.06772 0.15337 0.94722-0.89274-0.32050-0.37634
   3  -1 -13 2792.47  101.61  94-0.06837 0.15402 0.89076-0.94525-0.45287-0.24397
   3   1 -12 1777.28   64.52  99-0.06738 0.16660 0.95682-0.90233-0.29070-0.34785
  -3   1  12 1802.11   55.62  39 0.09538-0.19460 0.95312-0.89864 0.30147 0.33707
  -3   1  12 1677.44   55.85  54-0.41129 0.31206 0.88487-0.83039 0.11699 0.52156
   3  -1 -12 1763.49   66.43  94-0.06837 0.16759 0.89948-0.95396-0.43565-0.20289
   3   1 -11 3628.67  114.68 100-0.06698 0.17977 0.96536-0.91088-0.26083-0.31942
  -3   1  11 3673.80  110.58  34 0.27132-0.38411 0.91669-0.86220 0.34847 0.23178
  -3   1  11 2993.42  110.92  64-0.70307 0.59028 0.69794-0.64346-0.03114 0.61139
   3  -1 -11 3603.88  119.28  95-0.06835 0.18114 0.90680-0.96129-0.42047-0.15978
   3   1 -10 8757.45  256.24 101-0.06651 0.19287 0.97289-0.91840-0.23089-0.29106
  -3   1  10 8872.44  251.44  32 0.35137-0.47773 0.88920-0.83471 0.36676 0.15519
  -3   1  10 7183.69  260.74  72-0.87044 0.74408 0.48870-0.43422-0.14504 0.66699
   3  -1 -10 8617.88  269.68  95-0.06831 0.19467 0.91260-0.96709-0.40793-0.11402
   3   1  -9 4737.29  144.44 102-0.06598 0.20591 0.97942-0.92494-0.20084-0.26281
  -3   1   9 4890.48  142.88  30 0.39327-0.53320 0.87183-0.81735 0.37549 0.08817
  -3   1   9 4304.80  150.11  80-0.96448 0.82455 0.26370-0.20922-0.23952 0.70318
   3  -1  -9 5018.50  159.01  96-0.06828 0.20821 0.91664-0.97113-0.39890-0.06475
   3   1  -813561.58  405.24 103-0.06538 0.21888 0.98498-0.93049-0.17065-0.23471
  -3   1   813632.77  397.93  30 0.41097-0.56447 0.86384-0.80936 0.37900 0.02637
  -3   1   813158.73  447.20  87-0.99575 0.84225 0.03491 0.01957-0.31461 0.71998
  -3  -1   812813.44  414.65  85-0.99379 0.84029 0.08659-0.14108-0.29931 0.70468
   3  -1  -813259.16  387.73  96-0.06826 0.22176 0.91851-0.97299-0.39466-0.01070
   3   1  -7  532.66   19.53   9 0.90692-0.73985 0.37310-0.31862 0.40141-0.74848
   3   1  -7  554.44   24.19 103-0.06472 0.23179 0.98957-0.93508-0.14025-0.20682
  -3   1   7  472.73   19.21  30 0.41019-0.57726 0.86420-0.80972 0.37884-0.03177
  -3   1   7  704.79   23.95 109-0.05887-0.10820 0.99538-0.94089 0.06010 0.28697
  -3  -1   7  441.47   13.97  50-0.29025 0.12318 0.92578-0.98027 0.16804 0.17903
   3  -1  -7  353.26   14.80   3 0.97200-0.80493 0.18362-0.23811 0.36887-0.71593
   3  -1  -7  379.46   19.32  96-0.06827 0.23534 0.91741-0.97190-0.39716 0.05009
   3   1  -6 8318.16  271.61  19 0.70910-0.52847 0.65574-0.60125 0.41712-0.70589
   3   1  -6 8293.83  275.07 104-0.06399 0.24463 0.99320-0.93871-0.10953-0.17925
  -3   1   6 8913.43  267.66  30 0.39386-0.57449 0.87157-0.81709 0.37561-0.08684
  -3   1   6 9703.27  277.48 108-0.06039-0.12025 0.99771-0.94322 0.01563 0.27314
  -3  -1   6 8355.69  267.35  48-0.22676 0.04612 0.94061-0.99510 0.19294 0.09584
   3  -1  -6 8826.32  273.25   9 0.90424-0.72360 0.37882-0.43331 0.40216-0.69093
   3  -1  -6 8994.54  268.88  95-0.06832 0.24896 0.91187-0.96636-0.40953 0.12076
   3   1  -513018.24  390.58  27 0.50021-0.30600 0.81721-0.76272 0.39485-0.62533
   3   1  -512257.37  399.28 105-0.06319 0.25739 0.99586-0.94137-0.07828-0.15219
  -3   1   512485.17  388.35  31 0.36381-0.55801 0.88427-0.82978 0.36942-0.13894
  -3   1   513489.04  403.36 107-0.06196-0.13225 0.99786-0.94338-0.03460 0.26508
  -3  -1   512976.21  389.98  48-0.20273 0.00852 0.94511-0.99959 0.20204 0.02843
   3  -1  -512335.09  388.78  15 0.80701-0.61280 0.54165-0.59613 0.41666-0.64714
   3  -1  -512438.00  385.39  94-0.06837 0.26258 0.89875-0.95324-0.43711 0.20663
   3   1  -443710.05 1338.64  33 0.31869-0.11091 0.90130-0.84681 0.35955-0.53173
   3   1  -442788.73 1358.52 106-0.06229 0.27007 0.99753-0.94304-0.04613-0.12606
  -3   1   445562.39 1330.48  32 0.32153-0.52931 0.90029-0.84581 0.36019-0.18800
  -3  -1   444274.62 1378.74  48-0.20295-0.00483 0.94507-0.99955 0.20196-0.02978
   3  -1  -445549.44 1361.14  93-0.06828 0.27606 0.87078-0.92527-0.48942 0.31724
   3   1  -3 4660.48  153.07  37 0.17488 0.04646 0.94057-0.88608 0.32382-0.43771
   3   1  -3 4634.24  155.62 107-0.06128 0.28262 0.99812-0.94363-0.01212-0.10177
  -3   1   3 5039.77  152.07  34 0.26854-0.48989 0.91751-0.86303 0.34780-0.23391
  -3   1   3 5372.22  155.77 103-0.06544-0.15590 0.98449-0.93001-0.17352 0.28741
  -3  -1   3 4290.00  141.67  48-0.21963-0.00172 0.94201-0.99649 0.19565-0.08177
   3  -1  -3 4672.46  139.41  24 0.58425-0.36291 0.76235-0.81684 0.40668-0.52056
   3   1  -1 4791.13  157.07  42-0.01018 0.25867 0.96020-0.90572 0.26908-0.26637
  -3   1   1 4982.02  157.69  38 0.13708-0.38557 0.94732-0.89284 0.31342-0.31612
  -3   1   1 5244.17  154.84  92-0.06811-0.18038 0.85232-0.79783-0.52018 0.51748
  -3  -1   1 4887.02  153.53  50-0.28452 0.03603 0.92730-0.98178 0.17033-0.17304
   3  -1  -1 4861.98  151.84  30 0.39436-0.14587 0.87135-0.92584 0.37571-0.37301
   3   1   015389.81  491.97  44-0.06285 0.32490 0.95970-0.90521 0.25177-0.19077
  -3   1   016514.53  495.42  40 0.06219-0.32424 0.95652-0.90203 0.29162-0.35261
  -3  -1   015310.10  491.07  51-0.32698 0.06492 0.91518-0.96967 0.15306-0.21406
   3  -1   016507.41  491.72  32 0.32372-0.06167 0.89952-0.95400 0.36068-0.29968
   3   1   1 8323.42  260.52  45-0.09594 0.37157 0.95800-0.90351 0.24050-0.12121
   3   1   1 8452.95  258.69 109-0.05955 0.33517 0.99664-0.94216 0.04077 0.07852
  -3   1  -1 8212.99  260.07  42-0.01649-0.25914 0.96029-0.90580 0.26705-0.38634
  -3  -1  -1 7857.56  257.56  53-0.37347 0.09785 0.89953-0.95402 0.13347-0.25276
   3  -1   1 8730.62  260.47  34 0.26998 0.00564 0.91709-0.97157 0.34815-0.22886
   3   1   2 5953.94  192.18  45-0.11344 0.40263 0.95666-0.90218 0.23442-0.05683
  -3   1  -2 6223.23  193.24  45-0.09738-0.19181 0.95790-0.90341 0.24000-0.41759
  -3  -1  -2 5863.48  196.11  54-0.42258 0.13339 0.88014-0.93463 0.11196-0.28955
   3  -1   2 6651.68  198.75  35 0.23193 0.05726 0.92762-0.98211 0.33874-0.16115
   3   1   3 4023.51  131.70  45-0.11836 0.42112 0.95623-0.90175 0.23270 0.00319
  -3   1  -3 4053.96  130.72  47-0.17914-0.12362 0.94894-0.89446 0.21082-0.44670
  -3   1  -3 4246.24  130.77 109-0.05937-0.24340 0.99633-0.94185 0.04611-0.28199
  -3  -1  -3 3694.04  126.60  56-0.47321 0.17045 0.85685-0.91134 0.08886-0.32474
  -3  -1  -3 4260.27  124.42  92-0.06813-0.23463 0.85413-0.90861-0.51728 0.28140
   3  -1   3 4006.94  129.34  36 0.20790 0.09486 0.93348-0.98797 0.33257-0.09669
   3   1   5 8043.30  254.34  45-0.09888 0.42878 0.95779-0.90331 0.23949 0.11299
  -3   1  -5 7652.99  255.36  52-0.34103 0.01113 0.91072-0.85624 0.14722-0.49969
  -3   1  -5 8789.81  257.34 105-0.06341-0.26649 0.99525-0.94077-0.08658-0.26590
  -3  -1  -5 7807.06  272.30  59-0.57572 0.24582 0.79811-0.85260 0.03878-0.39126
  -3  -1  -5 9372.04  272.35  94-0.06837-0.26153 0.89918-0.95367-0.43625 0.08377
   3  -1   5 9119.59  278.06  36 0.19514 0.13476 0.93636-0.99084 0.32923 0.02325
   3   1   6 6555.76  203.14  44-0.07737 0.42084 0.95908-0.90460 0.24686 0.16391
  -3   1  -6 5771.09  201.21  54-0.41952 0.07605 0.88144-0.82695 0.11333-0.52410
  -3   1  -6 7032.08  205.67 104-0.06462-0.27885 0.99018-0.93569-0.13564-0.27513
  -3  -1  -6 5408.80  195.42  61-0.62632 0.28285 0.76246-0.81694 0.01218-0.42295
  -3  -1  -6 6956.11  199.90  95-0.06836-0.27511 0.90331-0.95779-0.42779 0.01702
   3  -1   6 6587.15  201.34  36 0.20348 0.13999 0.93450-0.98898 0.33142 0.07935
   3   1   7  455.67   19.90  43-0.04932 0.40636 0.96008-0.90560 0.25629 0.21277
  -3   1  -7  484.84   19.69  57-0.49558 0.13854 0.84543-0.79094 0.07832-0.54739
  -3   1  -7  554.77   21.97 102-0.06556-0.29148 0.98347-0.92899-0.17939-0.28967
  -3  -1  -7  446.06   20.50  63-0.67580 0.31876 0.72247-0.77696-0.01529-0.45377
  -3  -1  -7  508.88   21.53  95-0.06836-0.28868 0.90252-0.95701-0.42942-0.03965
   3  -1   7  600.59   22.12  35 0.22010 0.13694 0.93058-0.98507 0.33572 0.13334
   3   1   8 5942.96  190.52  42-0.01534 0.38595 0.96027-0.90579 0.26741 0.25994
  -3   1  -8 5207.61  187.29  59-0.56872 0.19811 0.80267-0.74818 0.04236-0.56972
  -3   1  -8 6589.97  188.36 101-0.06632-0.30429 0.97543-0.92094-0.21976-0.30760
  -3  -1  -8 5231.52  191.18  65-0.72374 0.35313 0.67801-0.73250-0.04353-0.48383
  -3  -1  -8 6665.89  194.06  94-0.06837-0.30224 0.89854-0.95302-0.43755-0.08981
   3  -1   8 6405.30  199.04  35 0.24414 0.12647 0.92441-0.97890 0.34180 0.18555
   3   1   9 4878.27  158.68  41 0.02413 0.36004 0.95909-0.90460 0.27994 0.30571
  -3   1  -9 4085.23  154.29  62-0.63853 0.25436 0.75309-0.69861 0.00554-0.59120
  -3   1  -9 5305.64  155.44 100-0.06693-0.31724 0.96616-0.91168-0.25783-0.32782
  -3  -1  -9 4219.00  154.36  67-0.76972 0.38555 0.62888-0.68336-0.07245-0.51320
  -3  -1  -9 5096.32  158.96  94-0.06837-0.31580 0.89219-0.94668-0.45010-0.13555
   3  -1   9 5186.96  162.63  34 0.27496 0.10922 0.91559-0.97008 0.34935 0.23630
   3   1  1014749.50  474.50  40 0.06886 0.32889 0.95592-0.90144 0.29362 0.35033
  -3   1 -1013309.61  457.11  64-0.70464 0.30690 0.69647-0.64198-0.03207-0.61188
  -3   1 -1016008.33  464.62  99-0.06742-0.33032 0.95572-0.90123-0.29428-0.34967
  -3  -1 -1013051.68  485.44  69-0.81336 0.41561 0.57479-0.62928-0.10202-0.54193
  -3  -1 -1017142.88  485.29  93-0.06835-0.32939 0.88393-0.93841-0.46581-0.17814
   3  -1  1016220.36  498.28  33 0.31214 0.08560 0.90358-0.95806 0.35806 0.28589
   3   1  11 2964.88  101.28  38 0.11875 0.29257 0.95009-0.89560 0.30822 0.39402
  -3   1 -11 2570.14   99.51  67-0.76664 0.35533 0.63240-0.57791-0.07045-0.63180
  -3   1 -11 3101.76  102.95  98-0.06781-0.34351 0.94409-0.88961-0.32955-0.37269
  -3  -1 -11 2590.65   96.75  71-0.85422 0.44290 0.51538-0.56987-0.13219-0.57006
  -3  -1 -11 3079.05  103.90  93-0.06831-0.34301 0.87398-0.92846-0.48383-0.21842
   3  -1  11 3039.13  102.97  31 0.35545 0.05586 0.88760-0.94209 0.36764 0.33460
  -3   1 -12 1308.16   56.14  70-0.82405 0.39917 0.56018-0.50569-0.10965-0.65089
  -3   1 -12 1694.15   60.62  97-0.06809-0.35679 0.93127-0.87678-0.36393-0.39661
  -3  -1 -12 1425.81   57.82  74-0.89180 0.46692 0.45009-0.50458-0.16296-0.59758
  -3  -1 -12 1697.23   62.31  92-0.06821-0.35667 0.86247-0.91695-0.50360-0.25694
  -3   1 -13  900.00   47.14  96-0.06827-0.37018 0.91721-0.86272-0.39763-0.42121
  -3  -1 -13  730.17   41.25  76-0.92549 0.48704 0.37815-0.43264-0.19434-0.62449
  -3  -1 -13  951.42   45.76  91-0.06808-0.37038 0.84946-0.90395-0.52472-0.29412
  -3   1 -14  874.87   45.67  95-0.06836-0.38366 0.90185-0.84737-0.43079-0.44634
   3   2 -16 1426.40   73.81  97-0.06805 0.11300 0.93335-0.82438-0.35862-0.51311
   3   2 -15 1125.21   59.17  98-0.06776 0.12628 0.94578-0.83680-0.32472-0.48871
   3  -2 -15  961.48   49.65  91-0.06788 0.12640 0.83511-0.94408-0.54669-0.26674
   3   2 -14 2457.23   91.77  99-0.06738 0.13946 0.95694-0.84797-0.29027-0.46486
   3  -2 -14 2518.51   95.92  91-0.06802 0.14011 0.84536-0.95433-0.53113-0.22400
   3   2 -13 2681.54   94.63 100-0.06689 0.15255 0.96687-0.85789-0.25516-0.44167
  -3   2  13 2326.07   81.60  31 0.36228-0.44793 0.88488-0.77591 0.36909 0.32775
   3  -2 -13 2255.28   84.29  92-0.06813 0.15378 0.85403-0.96301-0.51743-0.17941
   3   2 -12 3585.88  117.49 101-0.06631 0.16553 0.97555-0.86658-0.21922-0.41933
  -3   2  12 3573.02  113.21  28 0.46077-0.56000 0.83918-0.73020 0.38823 0.25032
  -3   2  12 3088.96  112.59  64-0.68785 0.58862 0.71188-0.60290-0.02222 0.66077
   3  -2 -12 3648.83  125.39  92-0.06820 0.16742 0.86101-0.96999-0.50602-0.13252
   3   2 -11 3275.15  109.09 102-0.06562 0.17841 0.98297-0.87400-0.18220-0.39805
  -3   2  11 3617.88  107.89  26 0.51957-0.63237 0.80558-0.69661 0.39786 0.18239
  -3   2  11 3030.51  109.23  70-0.82383 0.71104 0.56049-0.45151-0.10949 0.68974
   3  -2 -11 3595.55  120.30  92-0.06825 0.18104 0.86608-0.97506-0.49750-0.08275
   3   2 -10 5542.55  172.64 103-0.06480 0.19116 0.98908-0.88011-0.14380-0.37815
  -3   2  10 5801.71  173.58  25 0.55548-0.68184 0.78245-0.67348 0.40300 0.11895
  -3   2  10 5176.47  175.25  75-0.91812 0.79176 0.39535-0.28638-0.18706 0.70902
   3  -2 -10 6089.79  193.56  93-0.06827 0.19463 0.86890-0.97787-0.49268-0.02927
   3   2  -917706.05  531.48 105-0.06384 0.20377 0.99378-0.88481-0.10357-0.36009
  -3   2   917865.81  527.57  24 0.57494-0.71487 0.76902-0.66005 0.40553 0.05813
  -3   2   916017.03  565.18  81-0.97471 0.83478 0.22163-0.11266-0.25479 0.71844
  -3   2   918379.27  545.19 109-0.05953-0.08040 0.99661-0.88764 0.04136 0.42230
   3  -2  -918347.52  568.83  93-0.06827 0.20820 0.86891-0.97788-0.49267 0.02901
   3   2  -8 4922.22  160.70 106-0.06271 0.21621 0.99690-0.88793-0.06084-0.34453
  -3   2   8 5231.41  156.55  24 0.58093-0.73443 0.76475-0.65578 0.40627-0.00091
  -3   2   8 5149.10  172.77  86-0.99559 0.84209 0.04556 0.06341-0.31154 0.71690
  -3   2   8 5329.06  163.98 107-0.06118-0.09232 0.99811-0.88914-0.00906 0.41443
   3  -2  -8 5326.51  168.69  92-0.06824 0.22174 0.86517-0.97415-0.49905 0.09368
   3   2  -7 4171.00  121.53  15 0.79370-0.62664 0.55932-0.45034 0.41734-0.76441
   3   2  -7 3704.99  122.06 107-0.06135 0.22842 0.99812-0.88914-0.01459-0.33248
  -3   2   7 3682.43  119.12  24 0.57487-0.74194 0.76907-0.66010 0.40552-0.05846
  -3   2   7 3794.85  122.11 106-0.06282-0.10425 0.99669-0.88772-0.06478 0.41185
  -3  -2   7 3744.04  121.48  65-0.72889 0.56182 0.67285-0.78182-0.04667 0.39374
   3  -2  -7 4147.96  133.59   1 0.98338-0.81631 0.12583-0.23480 0.35618-0.70325
   3  -2  -7 4192.79  127.96  92-0.06815 0.23522 0.85609-0.96506-0.51411 0.16704
   3   2  -622332.30  692.06  27 0.48673-0.30609 0.82497-0.71600 0.39266-0.68143
   3   2  -621220.63  700.97 109-0.05968 0.24032 0.99685-0.88788 0.03683-0.32560
  -3   2   622883.98  690.86  25 0.55739-0.73803 0.78117-0.67219 0.40326-0.11449
  -3   2   624506.72  700.58 104-0.06444-0.11620 0.99113-0.88216-0.12804 0.41681
  -3  -2   619448.43  634.49  60-0.59283 0.41219 0.78660-0.89557 0.02994 0.25883
   3  -2  -621824.04  664.34   6 0.94253-0.76189 0.28552-0.39449 0.38817-0.67694
   3  -2  -622019.75  644.45  91-0.06793 0.24857 0.83875-0.94772-0.54124 0.25247
   3   2  -510511.65  348.00  35 0.24344-0.04923 0.92460-0.81562 0.34163-0.57211
  -3   2   511296.97  346.41  26 0.52874-0.72294 0.79988-0.69091 0.39923-0.16875
  -3   2   512207.65  351.15 102-0.06601-0.12820 0.97909-0.87012-0.20248 0.43296
  -3  -2   510250.90  332.10  58-0.51986 0.32565 0.83218-0.94115 0.06665 0.16382
   3  -2  -511541.31  342.70  11 0.87949-0.68528 0.42760-0.53658 0.40793-0.63841
   3   2  -421625.50  703.33  40 0.06605 0.14172 0.95618-0.84720 0.29278-0.46496
  -3   2   423049.42  702.43  27 0.48909-0.69687 0.82363-0.71466 0.39305-0.22086
  -3   2   424437.10  707.72  99-0.06742-0.14035 0.95577-0.84679-0.29413 0.46631
  -3  -2   420881.77  669.55  56-0.48229 0.27452 0.85230-0.96127 0.08460 0.08758
   3  -2  -423221.64  680.81  15 0.80213-0.59435 0.54823-0.65720 0.41694-0.58912
   3   2  -313080.54  447.88  44-0.05890 0.28024 0.95983-0.85085 0.25309-0.36698
  -3   2   314791.83  445.33  29 0.43878-0.66012 0.85048-0.74151 0.38427-0.27038
  -3   2   315538.07  445.81  95-0.06833-0.15302 0.91033-0.80136-0.41289 0.52678
  -3  -2   312359.13  416.47  56-0.46777 0.24643 0.85953-0.96850 0.09139 0.02250
   3  -2  -314825.38  420.53  19 0.71861-0.49726 0.64607-0.75505 0.41748-0.53136
   3   2  -2 3502.66  121.84  46-0.14466 0.37958 0.95353-0.84456 0.22336-0.27895
  -3   2   2 4179.39  122.44  31 0.37844-0.61335 0.87822-0.76925 0.37247-0.31688
  -3  -2   2 3449.63  122.04  56-0.46926 0.23434 0.85880-0.96777 0.09070-0.03510
   3  -2  -2 4349.35  123.76  22 0.63618-0.40127 0.72216-0.83114 0.41220-0.46779
   3   2  -140204.42 1293.93  48-0.20146 0.44994 0.94533-0.83636 0.20252-0.19982
  -3   2   144894.93 1304.28  33 0.30908-0.55756 0.90462-0.79565 0.35736-0.36006
  -3  -2   138313.99 1278.59  56-0.48221 0.23373 0.85234-0.96132 0.08464-0.08735
   3  -2  -145607.28 1280.64  25 0.56039-0.31191 0.77913-0.88810 0.40366-0.40096
   3   2   018228.98  587.18  49-0.23662 0.49867 0.93859-0.82962 0.18915-0.12815
  -3   2   020060.70  590.75  35 0.23205-0.49410 0.92759-0.81862 0.33877-0.39976
   3  -2   020706.28  637.10  27 0.49482-0.23277 0.82035-0.92932 0.39398-0.33298
   3   2   111355.62  371.46  49-0.25532 0.53094 0.93447-0.82550 0.18189-0.06259
   3   2   112507.61  374.24  92-0.06815 0.34378 0.85642-0.74745-0.51356 0.63286
  -3   2  -112450.95  378.33  38 0.14893-0.42455 0.94536-0.83639 0.31672-0.43601
  -3  -2  -110890.96  363.76  58-0.53082 0.25519 0.82590-0.93487 0.06130-0.18059
   3  -2   112770.72  366.79  29 0.44129-0.16567 0.84922-0.95819 0.38473-0.26544
   3   2   232158.82  991.41  49-0.26117 0.55036 0.93311-0.82414 0.17959-0.00201
   3  -2   236312.22 1107.81  30 0.40031-0.11112 0.86870-0.97767 0.37690-0.19931
   3   2   322651.53  734.70  49-0.25673 0.55949 0.93415-0.82518 0.18134 0.05455
   3   2   325277.03  748.25 103-0.06474 0.36750 0.98949-0.88052-0.14083 0.37672
  -3   2  -324530.11  744.64  43-0.02892-0.27384 0.96033-0.85136 0.26301-0.49889
   3  -2   325768.15  790.72  31 0.37153-0.06877 0.88111-0.99008 0.37104-0.13516
   3   2   4 3264.18  107.24  49-0.24380 0.56013 0.93705-0.82808 0.18637 0.10780
   3   2   4 3502.30  108.35 106-0.06229 0.37862 0.99754-0.88856-0.04588 0.34006
  -3   2  -4 3243.42  106.85  45-0.12052-0.19581 0.95604-0.84706 0.23193-0.52611
  -3  -2  -4 3102.90  110.62  62-0.63370 0.31737 0.75683-0.86580 0.00818-0.30235
   3  -2   4 3911.96  116.16  31 0.35414-0.03781 0.88812-0.99709 0.36736-0.07318
   3   2   5 6210.92  204.04  48-0.22368 0.55357 0.94122-0.83225 0.19411 0.15836
   3   2   5 7023.02  211.54 108-0.06005 0.38995 0.99735-0.88837 0.02602 0.32645
  -3   2  -5 6652.44  206.56  48-0.21211-0.11779 0.94342-0.83445 0.19851-0.55098
  -3  -2  -5 5520.22  190.37  63-0.67141 0.34151 0.72625-0.83522-0.01279-0.33968
   3  -2   5 6816.75  196.95  32 0.34715-0.01725 0.89083-0.99980 0.36585-0.01338
   3   2   613930.97  420.27  48-0.19728 0.54075 0.94604-0.83707 0.20408 0.20668
  -3   2  -612956.82  424.92  51-0.30259-0.04088 0.92239-0.81342 0.16305-0.57382
  -3   2  -614381.61  431.87 108-0.06072-0.28274 0.99795-0.88898 0.00539-0.41616
  -3  -2  -612335.07  421.03  65-0.70954 0.36607 0.69184-0.80081-0.03498-0.37579
   3  -2   615131.96  430.79  32 0.34957-0.00610 0.88990-0.99887 0.36638 0.04439
   3   2   7 1161.65   43.85  47-0.16526 0.52230 0.95093-0.84196 0.21591 0.25316
  -3   2  -7 1235.50   44.51  53-0.39106 0.03402 0.89294-0.78396 0.12587-0.59493
  -3   2  -7 1376.99   45.27 106-0.06261-0.29443 0.99707-0.88810-0.05725-0.41181
  -3  -2  -7 1122.15   45.23  66-0.74749 0.39045 0.65352-0.76249-0.05822-0.41085
  -3  -2  -7 1382.07   47.56  91-0.06791-0.28913 0.83713-0.94611-0.54367 0.07460
   3  -2   7 1493.84   48.64  31 0.36050-0.00346 0.88560-0.99457 0.36872 0.10035
   3   2   8 4843.28  151.05  46-0.12807 0.49867 0.95532-0.84634 0.22927 0.29809
  -3   2  -8 4260.91  152.34  56-0.47679 0.10619 0.85507-0.74610 0.08718-0.61454
  -3   2  -8 5157.58  153.16 104-0.06407-0.30654 0.99288-0.88391-0.11253-0.41483
  -3  -2  -8 4096.25  152.85  68-0.78476 0.41415 0.61116-0.72013-0.08238-0.44498
  -3  -2  -8 5096.48  155.93  91-0.06796-0.30265 0.84041-0.94938-0.53872 0.01137
   3  -2   8 5223.55  155.49  31 0.37916-0.00855 0.87792-0.98689 0.37262 0.15474
   3   2   916946.92  532.93  44-0.08598 0.47016 0.95862-0.84965 0.24392 0.34173
  -3   2  -915063.02  528.00  59-0.55918 0.17501 0.80874-0.69977 0.04719-0.63284
  -3   2  -918494.88  530.94 103-0.06522-0.31896 0.98628-0.87731-0.16266-0.42299
  -3  -2  -915515.34  542.39  70-0.82086 0.43669 0.56460-0.67357-0.10735-0.47830
  -3  -2  -918528.10  550.33  91-0.06794-0.31624 0.83926-0.94823-0.54047-0.04518
   3  -2   918356.58  554.10  30 0.40496-0.02078 0.86660-0.97558 0.37782 0.20784
   3   2  10 2345.06   86.45  43-0.03915 0.43689 0.96026-0.85128 0.25965 0.38430
  -3   2 -10 2085.51   81.45  62-0.63769 0.23995 0.75375-0.64477 0.00600-0.64995
  -3   2 -10 2765.21   86.11 101-0.06613-0.33162 0.97774-0.86876-0.20906-0.43489
  -3  -2 -10 2127.68   77.13  71-0.85535 0.45760 0.51359-0.62256-0.13306-0.51089
   3  -2  10 2431.73   81.07  29 0.43745-0.03970 0.85114-0.96012 0.38402 0.25993
   3   2  11 3183.54  101.84  41 0.01243 0.39889 0.95960-0.85062 0.27627 0.42597
  -3   2 -11 2642.52  103.08  65-0.71181 0.30050 0.68966-0.58069-0.03633-0.66591
  -3   2 -11 3353.75  109.37 100-0.06686-0.34446 0.96751-0.85854-0.25269-0.44956
  -3  -2 -11 2869.00  105.71  73-0.88773 0.47642 0.45780-0.56677-0.15944-0.54280
   3  -2  11 3264.92  100.00  28 0.47638-0.06507 0.83075-0.93972 0.39092 0.31132
  -3   2 -12 2764.28  106.30  68-0.78099 0.35611 0.61569-0.50672-0.07986-0.68067
  -3   2 -12 3318.34  112.87  99-0.06742-0.35746 0.95574-0.84677-0.29420-0.46634
  -3  -2 -12 2860.91   97.52  75-0.91749 0.49261 0.39678-0.50575-0.18645-0.57409
  -3   2 -13  985.99   50.73  98-0.06785-0.37060 0.94249-0.83352-0.33407-0.48476
  -3  -2 -13  860.55   41.35  78-0.94400 0.50555 0.32989-0.43886-0.21407-0.60477
  -3   2 -14 1327.68   66.89  96-0.06815-0.38388 0.92778-0.81880-0.37265-0.50448
   3   3 -15  703.68   40.91 100-0.06712 0.12564 0.96259-0.79913-0.27094-0.54249
   3   3 -14 1148.00   49.46 101-0.06653 0.13861 0.97261-0.80915-0.23207-0.52306
   3   3 -13 2316.02   86.96 102-0.06581 0.15146 0.98116-0.81770-0.19199-0.50485
  -3   3  13 2290.62   82.41  25 0.55220-0.63785 0.78466-0.62120 0.40256 0.29428
   3   3 -12 2390.64   86.47 103-0.06495 0.16417 0.98815-0.82469-0.15039-0.48816
  -3   3  12 2713.81   85.42  23 0.60501-0.70423 0.74692-0.58346 0.40906 0.22948
  -3   3  12 2299.11   82.60  68-0.78030 0.68108 0.61650-0.45304-0.07941 0.71795
   3   3 -11 6620.72  209.48 104-0.06393 0.17672 0.99346-0.83000-0.10689-0.47336
  -3   3  11 6952.29  211.41  22 0.64051-0.75330 0.71856-0.55511 0.41259 0.16766
  -3   3  11 5959.49  210.62  72-0.87192 0.75913 0.48616-0.32270-0.14624 0.72649
  -3   3  11 6767.67  226.99 109-0.05902-0.05378 0.99567-0.83221 0.05608 0.52417
   3   3 -10 3292.60  117.68 106-0.06271 0.18908 0.99689-0.83343-0.06096-0.46100
  -3   3  10 3875.26  116.67  21 0.66325-0.78961 0.69899-0.53553 0.41445 0.10751
  -3   3  10 3374.76  120.86  77-0.93735 0.81098 0.34820-0.18474-0.20670 0.72866
  -3   3  10 3928.26  126.40 108-0.06073-0.06563 0.99796-0.83450 0.00517 0.51679
   3   3  -9 8458.05  283.76 107-0.06127 0.20120 0.99812-0.83466-0.01187-0.45179
  -3   3   910055.40  285.53  20 0.67551-0.81544 0.68794-0.52448 0.41531 0.04835
  -3   3   9 9101.06  305.73  81-0.97802 0.83809 0.20576-0.04230-0.26037 0.72403
  -3   3   9 9852.43  296.54 106-0.06240-0.07754 0.99740-0.83394-0.04967 0.51333
   3   3  -810271.85  337.16 109-0.05953 0.21303 0.99661-0.83315 0.04141-0.44677
  -3   3   811740.18  338.59  20 0.67844-0.83194 0.68525-0.52179 0.41550-0.01014
  -3   3   810709.49  366.96  86-0.99507 0.84157 0.06246 0.10100-0.30658 0.71194
  -3   3   811809.45  344.95 104-0.06399-0.08951 0.99319-0.82973-0.10962 0.51498
   3   3  -713208.52  425.44  26 0.52541-0.35834 0.80196-0.63850 0.39874-0.74581
  -3   3   714608.40  433.23  21 0.67249-0.83956 0.69070-0.52724 0.41511-0.06804
  -3   3   713823.34  459.48  90-0.99002 0.82296-0.07776 0.24122-0.34471 0.69178
  -3   3   715029.38  432.44 102-0.06550-0.10157 0.98401-0.82055-0.17631 0.52338
  -3  -3   711248.67  344.86  78-0.94386 0.77679 0.33030-0.49376-0.21390 0.56097
   3   3  -6 8327.92  260.53  37 0.18391-0.00327 0.93874-0.77528 0.32624-0.61502
  -3   3   6 8136.05  259.79  21 0.65766-0.83830 0.70391-0.54045 0.41402-0.12525
  -3   3   6 8785.81  262.68 100-0.06685-0.11379 0.96768-0.80422-0.25206 0.54083
  -3  -3   6 7440.88  240.73  70-0.83034 0.64970 0.55129-0.71475-0.11422 0.40299
   3  -3  -6 8487.96  254.80   4 0.96531-0.78467 0.21089-0.37434 0.37442-0.66319
   3   3  -521871.08  758.73  43-0.03096 0.22517 0.96033-0.79687 0.26234-0.49282
  -3   3   525970.79  768.21  22 0.63370-0.82791 0.72421-0.56075 0.41197-0.18149
  -3   3   527127.51  765.80  97-0.06790-0.12630 0.94035-0.77689-0.34002 0.57050
  -3  -3   519615.82  661.52  66-0.74869 0.55449 0.65223-0.81569-0.05897 0.28945
   3  -3  -524415.98  686.70   8 0.92436-0.73015 0.33326-0.49671 0.39579-0.62627
   3   3  -4 7821.02  280.96  47-0.17091 0.37869 0.95015-0.78669 0.21384-0.38602
  -3   3   4 9633.75  289.08  23 0.60022-0.80799 0.75056-0.58710 0.40853-0.23635
  -3   3   410283.69  287.91  94-0.06837-0.13940 0.89519-0.73173-0.44423 0.61641
  -3  -3   4 7056.77  248.08  64-0.69496 0.48719 0.70544-0.86890-0.02637 0.19855
   3  -3  -4 9178.95  256.22  11 0.87150-0.66372 0.44202-0.60548 0.40942-0.58160
   3   3  -3 2159.12   74.92  49-0.26271 0.48405 0.93275-0.76929 0.17899-0.29288
  -3   3   3 2459.93   76.32  25 0.55689-0.77824 0.78150-0.61804 0.40319-0.28930
  -3  -3   3 2154.20   75.13  63-0.66252 0.44118 0.73375-0.89721-0.00776 0.12165
   3  -3  -3 2595.15   78.05  15 0.81153-0.59018 0.53545-0.69891 0.41638-0.53027
   3   3  -215049.46  512.80  51-0.32199 0.55691 0.91671-0.75325 0.15512-0.21071
  -3   3   218521.75  520.36  27 0.50361-0.73852 0.81521-0.65175 0.39539-0.33980
  -3  -3   214398.34  501.39  62-0.64620 0.41128 0.74705-0.91051 0.00133 0.05426
   3  -3  -218220.98  509.03  17 0.74923-0.51432 0.61307-0.77653 0.41810-0.47369
   3   3  -135170.58 1128.45  52-0.35839 0.60688 0.90489-0.74143 0.13990-0.13720
  -3   3   138720.98 1132.54  29 0.44057-0.68906 0.84958-0.68612 0.38460-0.38730
  -3  -3   134657.52 1166.82  62-0.64212 0.39364 0.75028-0.91374 0.00357-0.00628
   3  -3  -141476.26 1162.00  20 0.68885-0.44036 0.67551-0.83897 0.41613-0.41343
   3   3   010487.66  352.91  53-0.37804 0.64010 0.89786-0.73440 0.13150-0.07051
  -3   3   012352.08  354.36  31 0.36840-0.63045 0.88240-0.71894 0.37038-0.43138
  -3  -3   010375.53  357.37  62-0.64739 0.38534 0.74610-0.90955 0.00067-0.06167
   3  -3   012639.83  354.86  22 0.63373-0.37167 0.72418-0.88764 0.41197-0.35098
   3   3   217791.38  596.99  53-0.38186 0.67105 0.89644-0.73298 0.12986 0.04773
  -3   3  -220984.46  598.37  36 0.20101-0.49020 0.93506-0.77160 0.33077-0.50836
   3  -3   221835.49  669.43  25 0.54760-0.25841 0.78771-0.95117 0.40193-0.22434
   3   3   3 2379.20   87.02  53-0.37058 0.67334 0.90058-0.73712 0.13471 0.10117
   3   3   3 2866.00   87.23  97-0.06800 0.37076 0.93598-0.77252-0.35177 0.58765
  -3   3  -3 2966.03   90.15  39 0.10865-0.41141 0.95146-0.78800 0.30533-0.54121
  -3  -3  -3 2445.16   89.51  64-0.69931 0.39655 0.70144-0.86490-0.02892-0.20697
   3  -3   3 3056.47   89.74  26 0.51854-0.21578 0.80622-0.96968 0.39771-0.16182
   3   3   4 7623.26  258.46  52-0.35242 0.66875 0.90693-0.74348 0.14243 0.15175
   3   3   4 8645.57  262.09 101-0.06643 0.38276 0.97402-0.81056-0.22600 0.52018
  -3   3  -4 8952.76  268.30  41 0.01264-0.32897 0.95959-0.79613 0.27634-0.57052
  -3  -3  -4 7372.73  260.13  65-0.72396 0.40763 0.67779-0.84125-0.04366-0.25052
   3  -3   4 9370.61  262.82  27 0.49903-0.18270 0.81790-0.98136 0.39466-0.10048
   3   3   5 4886.32  163.26  51-0.32829 0.65819 0.91477-0.75132 0.15252 0.19996
   3   3   5 5407.52  163.08 104-0.06443 0.39433 0.99119-0.82773-0.12756 0.48004
  -3   3  -5 4918.67  160.19  44-0.08548-0.24442 0.95865-0.79519 0.24409-0.59657
  -3  -3  -5 4345.29  153.03  66-0.75059 0.42069 0.65019-0.81365-0.06017-0.29230
   3  -3   5 5346.68  155.57  27 0.48873-0.15883 0.82384-0.98730 0.39299-0.04051
   3   3   6 6765.47  222.41  51-0.29883 0.64230 0.92344-0.75998 0.16458 0.24619
   3   3   6 7614.54  227.56 106-0.06233 0.40579 0.99749-0.83403-0.04722 0.45799
  -3   3  -6 7108.04  220.86  47-0.18428-0.15919 0.94816-0.78470 0.20892-0.61969
  -3  -3  -6 6730.86  232.11  68-0.77844 0.43497 0.61872-0.78218-0.07817-0.33259
   3  -3   6 8086.13  236.73  27 0.48712-0.14365 0.82475-0.98821 0.39272 0.01805
   3   3   720636.21  655.32  50-0.26448 0.62151 0.93232-0.76886 0.17829 0.29077
   3   3   722699.05  679.63 108-0.06022 0.41725 0.99754-0.83408 0.02100 0.44807
  -3   3  -720656.52  659.11  50-0.28248-0.07456 0.92783-0.76437 0.17115-0.64021
  -3   3  -722251.24  668.80 109-0.05906-0.29798 0.99576-0.83230 0.05489-0.52395
  -3  -3  -718365.90  630.47  69-0.80686 0.44982 0.58340-0.74686-0.09745-0.37161
   3  -3   722687.51  643.25  27 0.49363-0.13660 0.82103-0.98449 0.39379 0.07527
   3   3   8 4448.70  153.52  48-0.22553 0.59613 0.94085-0.77739 0.19341 0.33395
  -3   3  -8 4439.55  147.69  53-0.37900 0.00840 0.89750-0.73404 0.13109-0.65845
  -3   3  -8 5022.83  153.00 107-0.06128-0.30933 0.99812-0.83466-0.01218-0.51518
  -3  -3  -8 4298.26  153.74  70-0.83527 0.46466 0.54418-0.70764-0.11784-0.40952
   3  -3   8 5315.42  152.27  27 0.50771-0.13711 0.81277-0.97623 0.39604 0.13132
   3   3   9 3018.11  110.94  47-0.18215 0.56633 0.94848-0.78503 0.20971 0.37595
  -3   3  -9 2851.69  105.62  56-0.47293 0.08876 0.85699-0.69353 0.08899-0.67464
  -3   3  -9 3647.82  107.69 105-0.06303-0.32115 0.99625-0.83279-0.07237-0.51329
  -3  -3  -9 3068.18  108.33  72-0.86314 0.47897 0.50095-0.66441-0.13919-0.44647
   3  -3   9 3436.86  112.36  26 0.52888-0.14470 0.79979-0.96325 0.39925 0.18640
   3   3  10 4227.14  150.86  46-0.13441 0.53215 0.95467-0.79121 0.22702 0.41693
  -3   3 -10 3967.64  147.90  59-0.56348 0.16573 0.80603-0.64257 0.04502-0.68897
  -3   3 -10 5026.73  152.57 104-0.06442-0.33332 0.99121-0.82775-0.12740-0.51655
  -3  -3 -10 4215.89  142.50  74-0.88999 0.49225 0.45354-0.61700-0.16139-0.48256
   3  -3  10 4639.62  150.76  25 0.55675-0.15901 0.78160-0.94506 0.40317 0.24078
   3   3  11 2963.27  116.32  44-0.08225 0.49357 0.95883-0.79537 0.24520 0.45704
  -3   3 -11 2898.83  111.63  62-0.64992 0.23861 0.74407-0.58061-0.00073-0.70151
  -3   3 -11 3739.70  117.00 102-0.06554-0.34577 0.98363-0.82017-0.17848-0.52377
  -3  -3 -11 2885.13  113.33  75-0.91530 0.50399 0.40169-0.56515-0.18434-0.51790
   3  -3  11 3556.46  109.03  24 0.59111-0.17979 0.75735-0.92081 0.40749 0.29475
  -3   3 -12 1681.40   60.18  65-0.73156 0.30668 0.67014-0.50668-0.04831-0.71223
  -3   3 -12 1869.21   71.81 101-0.06644-0.35845 0.97391-0.81045-0.22649-0.53405
  -3  -3 -12 1709.10   67.78  77-0.93853 0.51365 0.34503-0.50849-0.20799-0.55255
  -3   3 -13 2333.03  104.21 100-0.06714-0.37132 0.96227-0.79881-0.27208-0.54675
  -3  -3 -13 1847.13   90.65  79-0.95906 0.52061 0.28304-0.44650-0.23227-0.58657
   3   4 -15   19.07   12.03 101-0.06631 0.12483 0.97551-0.75757-0.21938-0.59405
   3   4 -14  699.21   40.84 102-0.06550 0.13759 0.98398-0.76603-0.17650-0.57863
   3   4 -13 2373.20   90.30 104-0.06453 0.15019 0.99064-0.77270-0.13198-0.56485
  -3   4  13 2596.91   83.69  22 0.64688-0.73253 0.71320-0.49526 0.41314 0.28370
   3   4 -12 3353.57  112.56 105-0.06338 0.16260 0.99534-0.77739-0.08545-0.55310
  -3   4  12 3475.82  110.29  20 0.68349-0.78271 0.68056-0.46262 0.41581 0.22273
  -3   4  12 2746.58  111.96  70-0.82630 0.72708 0.55702-0.33908-0.11128 0.74982
   3   4 -11 3652.11  118.73 107-0.06201 0.17480 0.99782-0.77987-0.03641-0.54384
  -3   4  11 3950.50  121.85  19 0.70910-0.82190 0.65574-0.43779 0.41712 0.16313
  -3   4  11 3285.92  125.55  74-0.89559 0.78280 0.44276-0.22481-0.16627 0.74652
   3   4 -10 7277.62  241.31 108-0.06039 0.18675 0.99770-0.77976 0.01574-0.53770
  -3   4  10 8333.51  238.05  18 0.72587-0.85223 0.63852-0.42057 0.41770 0.10426
  -3   4  10 7000.90  254.57  78-0.94598 0.81962 0.32419-0.10624-0.21633 0.73828
  -3   4  10 8258.48  248.34 106-0.06298-0.06338 0.99635-0.77840-0.07069 0.59265
  -3   4   9 2577.80   83.18  18 0.73495-0.87488 0.62883-0.41089 0.41791 0.04575
  -3   4   9 2507.98   87.44  81-0.97849 0.83856 0.20341 0.01454-0.26119 0.72485
  -3   4   9 2645.21   88.72 104-0.06453-0.07541 0.99068-0.77273-0.13172 0.59538
  -3   4   8 1220.61   41.69  18 0.73693-0.89043 0.62669-0.40875 0.41795-0.01258
  -3   4   8 1152.55   44.03  85-0.99404 0.84054 0.08273 0.13521-0.30049 0.70585
  -3   4   8 1285.07   43.87 102-0.06593-0.08757 0.97994-0.76199-0.19827 0.60363
   3   4  -7 1681.11   53.44  37 0.15461 0.01246 0.94437-0.72642 0.31829-0.66536
  -3   4   7 1644.30   55.65  18 0.73195-0.89902 0.63206-0.41411 0.41785-0.07078
  -3   4   7 1721.01   58.49  89-0.99379 0.82672-0.03539 0.25333-0.33392 0.68098
  -3   4   7 1763.29   57.47 100-0.06713-0.09994 0.96237-0.74442-0.27173 0.61879
  -3  -4   7 1639.76   52.71  84-0.99167 0.82460 0.11288-0.33083-0.29116 0.63823
   3   4  -5 2434.39   83.57  49-0.26014 0.45434 0.93335-0.71541 0.18000-0.41048
  -3   4   5 2699.93   88.18  19 0.70026-0.89447 0.66451-0.44656 0.41673-0.18625
  -3   4   5 2816.33   86.84  94-0.06837-0.12583 0.89424-0.67629-0.44610 0.67658
  -3  -4   5 2141.78   72.90  73-0.87905 0.68484 0.47367-0.69162-0.15211 0.38259
   3  -4  -5 2492.41   77.01   5 0.95292-0.75871 0.25416-0.47211 0.38266-0.61314
   3   4  -418190.84  607.88  52-0.35683 0.56461 0.90543-0.68748 0.14057-0.31275
  -3   4   421947.34  626.97  21 0.67261-0.88038 0.69059-0.47265 0.41511-0.24293
  -3  -4   417339.78  586.83  70-0.83094 0.62316 0.55044-0.76838-0.11465 0.28684
   3  -4  -421370.84  601.50   8 0.91707-0.70929 0.35052-0.56846 0.39831-0.57049
   3   4  -3 1622.98   57.22  54-0.41821 0.63956 0.88199-0.66405 0.11391-0.22780
  -3   4   3 1939.92   60.17  22 0.63631-0.85766 0.72206-0.50411 0.41221-0.29832
  -3  -4   3 1652.76   61.74  68-0.79608 0.57473 0.59721-0.81516-0.09002 0.20391
   3  -4  -3 2132.78   64.17  11 0.87482-0.65348 0.43609-0.65403 0.40882-0.52271
   3   4  -2  356.27   16.80  55-0.45601 0.69092 0.86516-0.64721 0.09682-0.15241
  -3   4   2  477.78   18.35  24 0.59086-0.82577 0.75753-0.53959 0.40746-0.35187
  -3  -4   2  267.09   13.55  67-0.77331 0.53840 0.62473-0.84268-0.07480 0.13039
   3  -4  -2  370.99   14.53  14 0.82930-0.59439 0.51008-0.72802 0.41497-0.47057
  -3  -4   1 5153.76  186.74  67-0.76082 0.51234 0.63896-0.85690-0.06669 0.06399
   3  -4  -1 6733.26  187.50  16 0.78350-0.53502 0.57234-0.79029 0.41771-0.41501
  -3   4  -1  491.92   21.64  30 0.39793-0.67355 0.86977-0.65182 0.37642-0.49572
   3  -4   1  541.76   23.94  19 0.70103-0.42541 0.66375-0.88170 0.41676-0.29747
   3   4   229050.43  964.54  56-0.47582 0.76501 0.85556-0.63761 0.08764 0.08995
  -3   4  -233950.39  969.06  33 0.31597-0.60516 0.90225-0.68431 0.35893-0.53652
  -3  -4  -228268.76  963.84  67-0.76785 0.47866 0.63102-0.84897-0.07123-0.10635
   3  -4   234361.96  957.80  21 0.66800-0.37881 0.69475-0.91270 0.41479-0.23721
   3   4   3 2650.10   93.32  56-0.46037 0.76313 0.86309-0.64515 0.09481 0.14107
   3   4   3 3042.72   93.66  92-0.06825 0.37101 0.86643-0.64848-0.49692 0.73280
  -3   4  -3 2970.59   93.69  35 0.22670-0.52946 0.92895-0.71100 0.33741-0.57329
   3  -4   3 3189.15  102.45  22 0.64193-0.33916 0.71738-0.93533 0.41271-0.17683
   3   4   4  413.31   18.67  55-0.43923 0.75556 0.87287-0.65492 0.10447 0.18971
   3   4   4  497.73   18.37  97-0.06811 0.38444 0.93032-0.71238-0.36631 0.66049
  -3   4  -4  455.09   18.82  38 0.13145-0.44779 0.94821-0.73026 0.31183-0.60601
  -3  -4  -4  311.66   17.00  68-0.79615 0.47982 0.59712-0.81507-0.09007-0.20411
   3  -4   4  451.07   17.87  22 0.62330-0.30697 0.73263-0.95058 0.41097-0.11679
   3   4   5  791.27   31.16  54-0.41301 0.74291 0.88416-0.66622 0.11622 0.23625
   3   4   5  933.45   31.12 100-0.06691 0.39681 0.96651-0.74857-0.25651 0.60899
  -3   4  -5  921.89   31.98  41 0.03172-0.36162 0.95869-0.74074 0.28230-0.63478
  -3  -4  -5  802.14   33.22  69-0.81433 0.48443 0.57349-0.79143-0.10270-0.24977
   3  -4   5 1051.23   34.73  23 0.61229-0.28239 0.74132-0.95926 0.40984-0.05737
   3   4   615547.21  523.46  53-0.38213 0.72560 0.89633-0.67839 0.12974 0.28103
   3   4   618077.56  533.98 103-0.06524 0.40870 0.98613-0.76818-0.16364 0.57441
  -3   4  -617157.24  522.66  44-0.07098-0.27249 0.95938-0.74143 0.24903-0.65980
  -3  -4  -614138.61  501.48  70-0.83418 0.49071 0.54576-0.76370-0.11704-0.29373
   3  -4   618413.82  510.00  23 0.60877-0.26530 0.74404-0.96198 0.40947 0.00130
   3   4   7 1686.88   64.60  52-0.34689 0.70392 0.90879-0.69085 0.14476 0.32430
   3   4   7 1922.16   63.01 105-0.06333 0.42037 0.99548-0.77753-0.08363 0.55270
  -3   4  -7 1786.16   61.15  47-0.17519-0.18184 0.94953-0.73158 0.21227-0.68133
  -3  -4  -7 1929.80   71.19  71-0.85505 0.49801 0.51406-0.73200-0.13283-0.33623
   3  -4   7 2198.16   72.19  23 0.61251-0.25547 0.74114-0.95909 0.40987 0.05919
   3   4   814144.19  460.66  51-0.30745 0.67806 0.92101-0.70306 0.16108 0.36628
   3   4   815489.55  473.06 107-0.06131 0.43192 0.99812-0.78017-0.01327 0.54063
  -3   4  -814128.61  451.50  50-0.27956-0.09105 0.92858-0.71064 0.17232-0.69967
  -3  -4  -813497.76  477.08  73-0.87636 0.50575 0.47843-0.69638-0.14988-0.37748
   3  -4   816766.95  468.84  22 0.62321-0.25260 0.73271-0.95065 0.41096 0.11640
   3   4   9  977.50   37.18  50-0.26392 0.64810 0.93246-0.71451 0.17851 0.40714
   3   4   9 1088.67   43.01 109-0.05924 0.44341 0.99610-0.77815 0.04984 0.53581
  -3   4  -9  945.04   37.54  53-0.38286-0.00131 0.89606-0.67811 0.12942-0.71508
  -3   4  -9 1087.75   40.45 108-0.06055-0.32362 0.99784-0.77989 0.01072-0.59637
  -3  -4  -9  876.51   34.90  74-0.89757 0.51340 0.43885-0.65680-0.16802-0.41763
   3  -4   9  916.87   36.37  22 0.64054-0.25636 0.71854-0.93649 0.41259 0.17306
   3   4  10 1106.15   47.69  48-0.21629 0.61404 0.94264-0.72470 0.19692 0.44703
  -3   4 -10 1146.01   42.48  56-0.48403 0.08629 0.85142-0.63347 0.08379-0.72774
  -3   4 -10 1306.03   48.11 106-0.06244-0.33531 0.99734-0.77939-0.05118-0.59277
  -3  -4 -10 1229.81   47.67  75-0.91818 0.52044 0.39521-0.61316-0.18712-0.45683
   3  -4  10 1350.42   50.27  21 0.66424-0.26649 0.69811-0.91606 0.41452 0.22943
   3   4  11 1379.96   54.78  47-0.16449 0.57581 0.95104-0.73309 0.21619 0.48606
  -3   4 -11 1275.66   54.67  60-0.58210 0.17079 0.79388-0.57593 0.03550-0.73775
  -3   4 -11 1623.93   59.38 104-0.06397-0.34735 0.99330-0.77536-0.10846-0.59378
  -3  -4 -11 1230.65   47.65  77-0.93767 0.52636 0.34732-0.56527-0.20706-0.49518
  -3   4 -12 3393.19  153.63 103-0.06520-0.35968 0.98638-0.76843-0.16207-0.59847
  -3  -4 -12 2726.45  123.53  79-0.95551 0.53063 0.29491-0.51285-0.22774-0.53280
  -3   4 -13 1627.40   80.93 101-0.06620-0.37226 0.97697-0.75902-0.21271-0.60613
  -3  -4 -13 1394.82   64.11  80-0.97109 0.53263 0.23755-0.45550-0.24909-0.56975
   3   5 -15  138.10   20.10 103-0.06538 0.12390 0.98498-0.71255-0.17064-0.64279
   3   5 -14  225.55   19.42 104-0.06435 0.13643 0.99158-0.71915-0.12427-0.63086
   3   5 -13 1865.01   80.06 105-0.06313 0.14878 0.99601-0.72358-0.07597-0.62087
  -3   5  13 2176.55   70.56  19 0.70221-0.78786 0.66260-0.39016 0.41682 0.28002
   3   5 -12 2853.92  101.61 107-0.06168 0.16090 0.99803-0.72560-0.02533-0.61321
  -3   5  12 3017.61   96.92  18 0.73052-0.82974 0.63359-0.36116 0.41782 0.22073
  -3   5  12 2333.61   96.56  71-0.85186 0.75264 0.51909-0.24666-0.13036 0.76891
   3   5 -11 6722.54  224.98 108-0.05998 0.17277 0.99726-0.72483 0.02813-0.60838
  -3   5  11 7525.24  219.54  17 0.75074-0.86353 0.61137-0.33894 0.41810 0.16214
  -3   5  11 6299.45  233.44  75-0.90795 0.79516 0.41762-0.14519-0.17743 0.75768
  -3   5  10 1934.83   65.54  17 0.76416-0.89052 0.59587-0.32344 0.41808 0.10388
  -3   5  10 1792.58   70.97  78-0.94950 0.82313 0.31378-0.04135-0.22043 0.74238
  -3   5  10 2102.95   69.20 104-0.06468-0.06168 0.98979-0.71735-0.13860 0.66055
  -3   5   9 1821.40   59.01  16 0.77149-0.91143 0.58711-0.31468 0.41799 0.04567
  -3   5   9 1630.71   64.45  81-0.97736 0.83743 0.20906 0.06337-0.25922 0.72288
  -3   5   9 1819.08   64.39 102-0.06603-0.07390 0.97884-0.70640-0.20374 0.66740
   3   5  -8 1260.48   38.27   9 0.90878-0.75528 0.36908-0.09665 0.40087-0.80624
   3   5  -8 1162.17   35.64  37 0.18334-0.02984 0.93886-0.66643 0.32609-0.73146
  -3   5   8 1077.58   40.51  16 0.77310-0.92660 0.58517-0.31274 0.41796-0.01259
  -3   5   8 1101.03   41.52  84-0.99238 0.83888 0.10505 0.16738-0.29362 0.69898
  -3   5   8 1051.37   41.23  99-0.06717-0.08633 0.96168-0.68925-0.27414 0.67951
   3   5  -7 8269.72  284.96  46-0.15080 0.31787 0.95280-0.68037 0.22115-0.56822
  -3   5   710199.18  298.42  17 0.76902-0.93609 0.59008-0.31765 0.41802-0.07096
  -3   5   710192.83  318.57  88-0.99553 0.82847 0.00342 0.26902-0.32348 0.67055
  -3   5   7 9862.89  302.70  97-0.06799-0.09908 0.93639-0.66395-0.35069 0.69776
  -3  -5   7 8670.69  269.28  88-0.99516 0.82809-0.00877-0.26366-0.32681 0.67388
   3   5  -6 4824.19  171.44  51-0.32113 0.50176 0.91697-0.64454 0.15548-0.44425
  -3   5   6 6482.25  181.98  94-0.06837-0.11227 0.90018-0.62775-0.43421 0.72299
   3   5  -523912.43  773.93  54-0.42363 0.61784 0.87970-0.60726 0.11149-0.34197
  -3   5   527412.67  795.01  18 0.74285-0.93705 0.62020-0.34777 0.41804-0.18756
  -3  -5   523665.57  765.11  78-0.94546 0.75125 0.32572-0.59815-0.21572 0.44620
   3  -5  -526932.55  785.91   3 0.97139-0.77719 0.18624-0.45867 0.36941-0.59989
   3   5  -4  593.66   22.90  57-0.48802 0.69580 0.84937-0.57694 0.08191-0.25409
  -3   5   4  656.76   25.53  19 0.71980-0.92757 0.64485-0.37242 0.41752-0.24533
  -3  -5   4  727.23   27.16  75-0.91055 0.70277 0.41209-0.68452-0.17985 0.35203
   3  -5  -4  864.35   30.14   6 0.94738-0.73961 0.27131-0.54374 0.38572-0.55790
   3   5  -3  208.50   10.01  58-0.52815 0.74949 0.82744-0.55501 0.06261-0.17650
  -3   5   3  180.51   11.22  20 0.68928-0.91062 0.67510-0.40267 0.41615-0.30226
  -3  -5   3  135.80    8.38  73-0.88129 0.65994 0.46964-0.74207-0.15398 0.26787
   3  -5  -3  176.52   10.19   8 0.91802-0.69667 0.34832-0.62076 0.39800-0.51189
   3   5  -2 2661.66   88.55  59-0.55156 0.78648 0.81348-0.54105 0.05102-0.10661
  -3   5   2 2914.51   94.19  21 0.65063-0.88555 0.71000-0.43756 0.41346-0.35786
  -3  -5   2 2346.59   82.55  72-0.85932 0.62440 0.50721-0.77964-0.13616 0.19176
   3  -5  -2 2857.34   88.00  10 0.88541-0.65050 0.41652-0.68896 0.40672-0.46231
  -3  -5   135565.66 1088.42  71-0.84460 0.59612 0.53028-0.80271-0.12483 0.12212
   3   5   0  239.81   14.78  59-0.56458 0.82663 0.80532-0.53289 0.04446 0.01654
  -3   5   0  332.27   16.14  25 0.54681-0.80887 0.78823-0.51580 0.40182-0.46281
   3  -5   0  306.80   15.00  14 0.81877-0.55671 0.52532-0.79775 0.41586-0.35487
   3   5   2 1968.61   71.03  58-0.54678 0.83598 0.81640-0.54397 0.05340 0.12418
  -3   5  -2 2211.70   70.28  30 0.40634-0.69553 0.86597-0.59354 0.37809-0.55568
   3  -5   2 2359.50   77.83  17 0.76191-0.47272 0.59851-0.87094 0.41810-0.24051
   3   5   3 4602.81  157.50  58-0.52926 0.83202 0.82680-0.55437 0.06206 0.17382
  -3   5  -3 5369.41  158.29  32 0.32307-0.62583 0.89975-0.62731 0.36053-0.59642
  -3  -5  -3 4504.70  160.36  71-0.84300 0.54024 0.53270-0.80513-0.12362-0.11227
   3  -5   3 5623.79  160.52  18 0.74036-0.43760 0.62294-0.89538 0.41800-0.18212
   3   5   4  493.40   21.35  57-0.50686 0.82319 0.83938-0.56695 0.07293 0.22125
   3   5   4  546.66   20.35  93-0.06835 0.38468 0.88190-0.60947-0.46956 0.76373
  -3   5  -4  535.34   21.30  35 0.23217-0.54850 0.92756-0.65513 0.33880-0.63298
  -3  -5  -4  447.36   20.20  71-0.85260 0.53627 0.51793-0.79037-0.13093-0.16324
   3  -5   4  579.89   21.38  19 0.72441-0.40808 0.64004-0.91248 0.41766-0.12348
   3   5   5 6892.94  227.69  56-0.47999 0.80989 0.85347-0.58103 0.08569 0.26679
   3   5   5 7350.18  229.41  97-0.06806 0.39796 0.93315-0.66071-0.35914 0.71161
  -3   5  -5 7495.81  226.01  38 0.13476-0.46466 0.94769-0.67526 0.31276-0.66524
  -3  -5  -5 6025.69  215.18  72-0.86465 0.53475 0.49847-0.77090-0.14038-0.21209
   3  -5   5 7679.62  216.85  19 0.71447-0.38457 0.65032-0.92275 0.41733-0.06486
   3   5   6 1230.00   48.47  55-0.44893 0.79240 0.86846-0.59603 0.10006 0.31071
   3   5   6 1412.83   48.13 100-0.06699 0.41046 0.96520-0.69277-0.26145 0.67221
  -3   5  -6 1338.46   47.42  41 0.03217-0.37564 0.95866-0.68623 0.28244-0.69321
  -3  -5  -6 1263.75   49.45  73-0.87850 0.53503 0.47464-0.74708-0.15166-0.25911
   3  -5   6 1465.48   49.33  19 0.71069-0.36723 0.65414-0.92657 0.41719-0.00642
   3   5   712450.70  429.15  54-0.41386 0.77090 0.88381-0.61138 0.11584 0.35322
   3   5   714597.98  427.84 102-0.06547 0.42251 0.98425-0.71182-0.17494 0.64401
  -3   5  -713605.17  423.21  44-0.07420-0.28284 0.95923-0.68680 0.24794-0.71700
  -3  -5  -711665.06  402.66  74-0.89357 0.53653 0.44669-0.71912-0.16450-0.30457
   3  -5   714189.89  410.57  19 0.71309-0.35605 0.65172-0.92415 0.41728 0.05178
   3   5   8 1056.86   43.94  53-0.37489 0.74550 0.89901-0.62658 0.13286 0.39450
   3   5   8 1199.43   44.56 105-0.06369 0.43430 0.99433-0.72189-0.09768 0.62504
  -3   5  -8 1091.37   41.06  47-0.18293-0.18767 0.94836-0.67593 0.20942-0.73678
  -3  -5  -8 1270.69   51.29  75-0.90931 0.53871 0.41473-0.68716-0.17869-0.34866
   3  -5   8 1494.57   49.01  19 0.72154-0.35094 0.64304-0.91547 0.41757 0.10979
   3   5   9  784.90   33.20  52-0.33205 0.71623 0.91360-0.64117 0.15096 0.43470
   3   5   9  820.34   36.91 107-0.06176 0.44593 0.99799-0.72556-0.02787 0.61352
  -3   5  -9  921.48   32.33  50-0.29267-0.09150 0.92513-0.65270 0.16706-0.75272
  -3  -5  -9  866.65   37.04  76-0.92522 0.54104 0.37880-0.65123-0.19407-0.39158
   3  -5   9 1002.57   38.27  18 0.73590-0.35172 0.62780-0.90024 0.41793 0.16772
   3   5  10  118.05   10.33  50-0.28530 0.68305 0.92709-0.65466 0.17002 0.47393
   3   5  10  103.72   12.70 109-0.05971 0.45746 0.99690-0.72446 0.03599 0.60796
  -3   5 -10  125.00    9.31  54-0.40216 0.00441 0.88858-0.61614 0.12101-0.76496
  -3   5 -10  144.29   12.31 108-0.06031-0.33744 0.99763-0.72519 0.01830-0.66225
  -3  -5 -10  147.91   12.33  77-0.94080 0.54305 0.33886-0.61129-0.21048-0.43347
   3  -5  10  167.95   10.67  17 0.75598-0.35824 0.60539-0.87782 0.41812 0.22583
  -3   5 -11 1293.19   54.61  57-0.51025 0.09893 0.83753-0.56509 0.07130-0.77355
  -3   5 -11 1631.23   60.93 106-0.06223-0.34909 0.99761-0.72518-0.04378-0.65847
  -3  -5 -11 1527.29   59.41  79-0.95554 0.54423 0.29479-0.56723-0.22778-0.47446
  -3   5 -12 1473.05   71.23 105-0.06380-0.36108 0.99394-0.72151-0.10192-0.65862
  -3  -5 -12 1165.00   58.02  80-0.96894 0.54406 0.24639-0.51883-0.24588-0.51466
  -3   5 -13 2684.72  128.11 103-0.06509-0.37336 0.98719-0.71476-0.15680-0.66203
  -3  -5 -13 2445.90  116.29  82-0.98042 0.54196 0.19333-0.46577-0.26467-0.55416
   3   6 -15  497.96   31.61 104-0.06437 0.12289 0.99147-0.66455-0.12521-0.68822
   3   6 -14  457.99   32.50 105-0.06312 0.13521 0.99602-0.66910-0.07591-0.67922
   3   6 -13 1440.00   66.18 107-0.06166 0.14731 0.99804-0.67112-0.02452-0.67232
  -3   6  13 1821.61   65.08  18 0.73658-0.82224 0.62706-0.30014 0.41794 0.27890
   3   6 -12 4947.63  163.34 108-0.05994 0.15916 0.99721-0.67029 0.02933-0.66787
  -3   6  12 5394.92  169.62  17 0.75989-0.85912 0.60086-0.27394 0.41811 0.22044
  -3   6  12 4097.56  170.46  72-0.86649 0.76727 0.49539-0.16847-0.14186 0.78040
  -3   6  11 2660.36   87.76  16 0.77676-0.88955 0.58071-0.25379 0.41788 0.16236
  -3   6  11 2206.39   91.09  75-0.91410 0.80131 0.40435-0.07743-0.18320 0.76345
  -3   6  10 2581.49   81.04  16 0.78805-0.91441 0.56658-0.23967 0.41756 0.10439
  -3   6  10 2134.08   86.50  78-0.95004 0.82368 0.31214 0.01478-0.22107 0.74302
  -3   6   9 2992.70   94.65  15 0.79429-0.93422 0.55856-0.23164 0.41731 0.04634
  -3   6   9 2675.48   98.91  81-0.97509 0.83516 0.21987 0.10705-0.25541 0.71907
  -3   6   9 2762.86   99.31 100-0.06705-0.07288 0.96407-0.63715-0.26558 0.72924
   3   6  -8 1481.65   51.19   8 0.92022-0.76672 0.34318-0.01626 0.39725-0.80262
   3   6  -8 1345.71   46.21  46-0.15648 0.30998 0.95209-0.62518 0.21910-0.62446
  -3   6   8 1574.34   53.47  15 0.79570-0.94920 0.55671-0.22979 0.41725-0.01189
  -3   6   8 1435.89   54.49  84-0.99003 0.83653 0.12871 0.19821-0.28614 0.69150
  -3   6   8 1694.62   53.41  98-0.06788-0.08562 0.94124-0.61432-0.33756 0.74292
   3   6  -7 2552.93   90.66  52-0.35182 0.51889 0.90714-0.58022 0.14268-0.48975
  -3   6   7 3176.13  101.45  15 0.79231-0.95938 0.56113-0.23421 0.41740-0.07033
  -3   6   7 2998.41  102.50  86-0.99569 0.82862 0.03983 0.28708-0.31320 0.66027
  -3   6   7 3140.30  101.20  95-0.06833-0.09874 0.90960-0.58268-0.41447 0.76154
   3   6  -616256.13  556.96  56-0.46328 0.64392 0.86170-0.53478 0.09347-0.38224
  -3   6   619507.17  577.18  16 0.78391-0.96455 0.57182-0.24490 0.41770-0.12892
  -3   6   619038.70  600.32  89-0.99306 0.81242-0.04559 0.37251-0.33657 0.62535
  -3   6   620283.57  579.66  92-0.06825-0.11239 0.86673-0.53981-0.49640 0.78518
  -3  -6   616899.38  518.76  85-0.99384 0.81320 0.08582-0.41274-0.29955 0.58832
   3   6  -5 2549.22   83.07  58-0.53262 0.72683 0.82485-0.49793 0.06041-0.29089
  -3  -6   5 2475.65   87.06  81-0.97754 0.78334 0.20815-0.53506-0.25954 0.49001
   3  -6  -5 3071.26   92.46   1 0.98328-0.78907 0.12645-0.45337 0.35632-0.58680
   3   6  -421344.26  688.13  60-0.57647 0.78424 0.79762-0.47070 0.03840-0.21058
  -3   6   423843.05  698.33  17 0.75057-0.95834 0.61157-0.28465 0.41810-0.24592
  -3  -6   420514.28  657.78  79-0.95537 0.74760 0.29535-0.62227-0.22757 0.39975
   3  -6  -422846.76  670.53   4 0.96765-0.75987 0.20175-0.52867 0.37259-0.54477
   3   6  -3 9047.58  299.27  60-0.60328 0.82462 0.77930-0.45238 0.02447-0.13835
  -3   6   310278.98  305.00  18 0.72450-0.94584 0.63995-0.31304 0.41766-0.30377
  -3  -6   3 8197.64  273.72  77-0.93385 0.71251 0.35735-0.68427-0.20297 0.31686
   3  -6  -3 9636.88  280.97   6 0.94760-0.72625 0.27066-0.59758 0.38561-0.49950
   3   6  -2 7784.77  260.71  61-0.61787 0.85278 0.76876-0.44184 0.01672-0.07231
  -3   6   2 9212.53  265.88  20 0.69128-0.92620 0.67319-0.34627 0.41626-0.36067
  -3  -6   2 7519.56  261.82  75-0.91577 0.68086 0.40064-0.72756-0.18480 0.24039
   3  -6  -2 9574.04  268.52   8 0.92465-0.68974 0.33255-0.65947 0.39568-0.45128
   3   6  -112341.77  408.07  61-0.62318 0.87166 0.76481-0.43790 0.01387-0.01117
  -3   6   114225.60  417.26  21 0.65025-0.89874 0.71032-0.38340 0.41343-0.41613
  -3  -6   111676.80  409.86  74-0.90215 0.65367 0.42965-0.75657-0.17213 0.16943
   3  -6  -115013.97  412.96   9 0.90033-0.65185 0.38699-0.71391 0.40320-0.40050
   3   6   011087.24  363.07  61-0.62111 0.88316 0.76636-0.43944 0.01498 0.04601
  -3   6   012351.66  362.59  23 0.60082-0.86288 0.75010-0.42318 0.40860-0.46960
  -3  -6   0 9985.46  354.62  74-0.89317 0.63112 0.44746-0.77438-0.16415 0.10315
   3  -6   012964.47  356.01  11 0.87610-0.61405 0.43378-0.76070 0.40858-0.34758
   3   6   1  269.64   14.85  61-0.61290 0.88852 0.77240-0.44548 0.01937 0.09992
  -3   6  -1  293.61   16.75  25 0.54256-0.81819 0.79102-0.46410 0.40122-0.52051
  -3  -6  -1  223.47   17.02  73-0.88856 0.61293 0.45625-0.78317-0.16015 0.04086
   3  -6   1  274.06   13.71  12 0.85328-0.57766 0.47293-0.79984 0.41225-0.29295
   3   6   230117.38  930.62  60-0.59939 0.88858 0.78204-0.45512 0.02651 0.15108
  -3  -6  -230591.19  940.29  73-0.88786 0.59867 0.45756-0.78448-0.15955-0.01804
   3   6   3 2955.99  103.85  60-0.58117 0.88393 0.79450-0.46758 0.03598 0.19990
  -3   6  -3 3415.72  101.86  30 0.39906-0.70182 0.86926-0.54235 0.37665-0.61253
  -3  -6  -3 2913.21  104.57  74-0.89053 0.58777 0.45252-0.77944-0.16185-0.07403
   3  -6   3 3540.85  105.84  14 0.81621-0.51345 0.52893-0.85585 0.41605-0.18017
   3   6   4 1132.37   43.67  59-0.55863 0.87496 0.80909-0.48217 0.04747 0.24671
   3   6   4 1205.00   43.19  91-0.06791 0.38424 0.83725-0.51033-0.54349 0.83767
  -3   6  -4 1316.33   44.73  33 0.31430-0.63063 0.90283-0.57591 0.35855-0.65273
  -3  -6  -4 1043.41   43.53  74-0.89601 0.57968 0.44193-0.76885-0.16664-0.12754
   3  -6   4 1341.40   42.89  15 0.80356-0.48723 0.54630-0.87322 0.41686-0.12268
   3   6   5 4858.83  176.00  58-0.53205 0.86195 0.82518-0.49826 0.06069 0.29178
   3   6   5 5717.11  174.47  94-0.06837 0.39827 0.89825-0.57133-0.43813 0.79060
  -3   6  -5 5754.94  175.68  35 0.22168-0.55158 0.93020-0.60328 0.33613-0.68860
  -3  -6  -5 4610.28  169.40  74-0.90375 0.57385 0.42638-0.75330-0.17358-0.17890
   3  -6   5 5993.26  172.64  15 0.79555-0.46565 0.55691-0.88383 0.41726-0.06479
   3   6   614455.33  501.42  57-0.50161 0.84508 0.84222-0.51530 0.07545 0.33532
   3   6   616924.60  501.58  97-0.06791 0.41138 0.94003-0.61311-0.34090 0.75167
  -3   6  -616701.38  499.01  38 0.12216-0.46563 0.94960-0.62268 0.30920-0.71997
  -3  -6  -614255.69  509.69  75-0.91322 0.56975 0.40628-0.73320-0.18237-0.22840
   3  -6   618689.04  510.77  15 0.79246-0.44899 0.56093-0.88785 0.41739-0.00662
   3   6   7  723.29   33.00  56-0.46741 0.82445 0.85970-0.53278 0.09155 0.37751
   3   6   7  850.18   33.20 100-0.06685 0.42389 0.96765-0.64073-0.25217 0.72123
  -3   6  -7  857.42   31.75  41 0.01687-0.37391 0.95942-0.63250 0.27767-0.74673
  -3  -6  -7  940.97   40.93  76-0.92392 0.56688 0.38191-0.70883-0.19276-0.27630
   3  -6   7 1176.21   41.70  15 0.79442-0.43738 0.55838-0.88530 0.41731 0.05175
   3   6   8 2361.25   92.95  55-0.42952 0.80013 0.87716-0.55024 0.10885 0.41850
   3   6   8 2770.95   92.19 103-0.06540 0.43600 0.98488-0.65796-0.17126 0.69862
  -3   6  -8 2749.29   87.36  45-0.09295-0.27766 0.95819-0.63128 0.24153-0.76889
  -3  -6  -8 2135.20   81.44  77-0.93536 0.56475 0.35345-0.68037-0.20457-0.32279
   3  -6   8 2575.47   84.96  15 0.80146-0.43085 0.54912-0.87604 0.41697 0.11039
   3   6   9 2389.09   96.56  53-0.38792 0.77210 0.89414-0.56722 0.12723 0.45842
   3   6   9 2758.61   98.89 105-0.06368 0.44786 0.99437-0.66745-0.09717 0.68283
  -3   6  -9 2691.67   89.82  48-0.20600-0.17818 0.94453-0.61761 0.20081-0.78647
  -3  -6  -9 2688.83  103.32  78-0.94708 0.56290 0.32099-0.64791-0.21759-0.36806
   3  -6   9 3275.00  102.17  14 0.81350-0.42932 0.53272-0.85964 0.41625 0.16941
  -3   6 -10  618.99   27.56  51-0.32101-0.07673 0.91701-0.59009 0.15552-0.79947
  -3  -6 -10  649.91   32.22  79-0.95862 0.56087 0.28455-0.61147-0.23169-0.41226
   3  -6  10  822.47   29.31  14 0.83042-0.43267 0.50842-0.83534 0.41487 0.22908
  -3   6 -11 1157.52   49.95  55-0.43682 0.02551 0.87394-0.54703 0.10556-0.80781
  -3   6 -11 1526.69   57.72 108-0.06042-0.35090 0.99773-0.67081 0.01485-0.71709
  -3  -6 -11 1139.04   47.79  80-0.96952 0.55820 0.24407-0.57099-0.24673-0.45552
  -3   6 -12 3583.85  165.52 106-0.06231-0.36257 0.99751-0.67059-0.04673-0.71381
  -3  -6 -12 3228.91  144.31  82-0.97927 0.55439 0.19939-0.52631-0.26258-0.49796
  -3   6 -13 1544.60   73.05 105-0.06388-0.37457 0.99364-0.66673-0.10501-0.71383
  -3  -6 -13 1087.55   57.45  83-0.98734 0.54889 0.15027-0.47719-0.27915-0.53969
   3   7 -14 1189.81   64.01 107-0.06187 0.13396 0.99792-0.61652-0.03177-0.72337
   3   7 -13 1124.17   60.17 108-0.06018 0.14584 0.99750-0.61609 0.02201-0.71885
  -3   7  13 1221.91   59.56  17 0.75833-0.84398 0.60268-0.22127 0.41811 0.27873
  -3   7  12 1740.76   63.07  16 0.77834-0.87756 0.57876-0.19736 0.41785 0.22070
  -3   7  12 1359.04   56.89  73-0.87453 0.77530 0.48164-0.10024-0.14838 0.78692
  -3   7  11 2963.26   87.66  15 0.79293-0.90573 0.56032-0.17891 0.41737 0.16288
  -3   7  11 2101.69   93.15  75-0.91638 0.80359 0.39928-0.01788-0.18538 0.76563
  -3   7  10 2820.07   93.71  15 0.80278-0.92914 0.54736-0.16595 0.41690 0.10505
  -3   7  10 2525.69   98.22  78-0.94859 0.82222 0.31652 0.06489-0.21935 0.74131
   3   7  -9 1173.90   38.80  18 0.73790-0.59797 0.62563-0.24422 0.41796-0.88162
   3   7  -9 1079.01   37.51  45-0.10853 0.24846 0.95707-0.57566 0.23614-0.69979
  -3   7   9 1196.85   43.34  15 0.80825-0.94818 0.53995-0.15855 0.41659 0.04707
  -3   7   9 1151.53   42.76  81-0.97187 0.83194 0.23422 0.14718-0.25029 0.71395
  -3   7   9 1117.50   46.62  98-0.06769-0.07224 0.94817-0.56677-0.31769 0.78135
   3   7  -8 3578.74  122.16   8 0.91895-0.76545 0.34614 0.03527 0.39768-0.80305
   3   7  -8 3146.31  113.13  52-0.35120 0.50470 0.90735-0.52594 0.14294-0.54831
  -3   7   8 4183.93  123.38  15 0.80954-0.96304 0.53819-0.15679 0.41651-0.01114
  -3   7   8 3867.86  128.44  83-0.98693 0.83343 0.15329 0.22812-0.27816 0.68352
  -3   7   8 3866.95  128.06  96-0.06824-0.08526 0.92071-0.53931-0.38956 0.79492
   3   7  -7 3445.67  122.02   2 0.97968-0.81261 0.14680 0.23460 0.36093-0.70799
   3   7  -7 3076.37  115.84  56-0.47744 0.64451 0.85475-0.47335 0.08688-0.43395
  -3   7   7 4202.62  123.18  15 0.80663-0.97370 0.54216-0.16076 0.41668-0.06962
  -3   7   7 4051.11  130.37  85-0.99450 0.82743 0.07459 0.30681-0.30295 0.65002
  -3   7   7 4061.85  125.81  93-0.06836-0.09871 0.88434-0.50294-0.46504 0.81211
   3   7  -6 4648.31  164.66  59-0.55459 0.73523 0.81161-0.43020 0.04950-0.33827
  -3   7   6 5641.31  171.64  15 0.79936-0.98000 0.55190-0.17050 0.41708-0.12831
  -3   7   6 5803.13  181.58  88-0.99542 0.81478-0.00100 0.38240-0.32469 0.61346
  -3   7   6 5491.73  175.66  91-0.06791-0.11273 0.83711-0.45571-0.54370 0.83247
  -3  -7   6 5150.70  161.54  88-0.99549 0.81485 0.00173-0.38314-0.32394 0.61271
   3   7  -518123.96  571.53  61-0.60390 0.79811 0.77886-0.39745 0.02414-0.25462
  -3   7   519974.59  605.28  90-0.99058 0.79637-0.07265 0.45406-0.34344 0.57392
  -3  -7   516836.47  516.15  84-0.99162 0.79741 0.11345-0.49486-0.29099 0.52146
   3   7  -410738.36  356.26  62-0.63523 0.84301 0.75566-0.37425 0.00735-0.17953
  -3   7   412603.04  368.63  16 0.77037-0.97815 0.58846-0.20706 0.41800-0.24582
  -3  -7   411147.09  363.55  82-0.97965 0.77187 0.19742-0.57883-0.26326 0.43545
   3  -7  -412545.52  372.50   2 0.98100-0.77323 0.13963-0.52103 0.35932-0.53150
   3   7  -3  660.29   26.58  62-0.65395 0.87530 0.74081-0.35940-0.00297-0.11092
  -3   7   3  672.22   31.36  18 0.74766-0.96900 0.61484-0.23344 0.41808-0.30420
  -3  -7   3  823.25   30.69  80-0.96546 0.74411 0.26004-0.64144-0.24088 0.35476
   3  -7  -3  830.23   32.55   4 0.96777-0.74642 0.20127-0.58268 0.37249-0.48638
   3   7  -225495.78  822.71  63-0.66328 0.89819 0.73312-0.35171-0.00819-0.04740
  -3   7   228376.26  830.90  19 0.71864-0.95355 0.64604-0.26464 0.41748-0.36189
   3  -7  -228534.58  876.53   5 0.95200-0.71709 0.25706-0.63847 0.38318-0.43878
   3   7  -1 6080.12  206.15  63-0.66522 0.91370 0.73149-0.35009-0.00928 0.01198
  -3   7   1 7087.36  207.00  20 0.68265-0.93113 0.68134-0.29994 0.41576-0.41847
  -3  -7   1 6068.79  209.79  77-0.94095 0.69246 0.33844-0.71985-0.21064 0.20794
   3  -7  -1 7408.82  215.46   7 0.93486-0.68638 0.30660-0.68800 0.39165-0.38895
   3   7   0 2282.37   80.11  63-0.66109 0.92314 0.73494-0.35354-0.00696 0.06795
  -3   7   0 2593.76   80.71  22 0.63904-0.90109 0.71979-0.33839 0.41246-0.47346
  -3  -7   0 2198.34   78.16  77-0.93276 0.67071 0.36015-0.74155-0.20182 0.14082
   3  -7   0 2549.62   81.34   8 0.91745-0.65540 0.34963-0.73103 0.39818-0.33719
   3   7   110467.40  348.37  62-0.65176 0.92739 0.74258-0.36118-0.00175 0.12104
  -3   7  -111930.69  345.35  24 0.58723-0.86285 0.76019-0.37878 0.40703-0.52633
  -3  -7  -1 9897.37  345.92  76-0.92766 0.65203 0.37290-0.75431-0.19654 0.07725
   3  -7   112581.72  352.94   9 0.90080-0.62518 0.38602-0.76742 0.40308-0.28379
   3   7   2 1891.65   69.77  62-0.63784 0.92703 0.75363-0.37222 0.00592 0.17167
  -3   7  -2 2164.95   69.63  26 0.52680-0.81599 0.80110-0.41969 0.39894-0.57653
  -3  -7  -2 1829.60   67.97  76-0.92551 0.63632 0.37811-0.75952-0.19436 0.01677
   3  -7   2 2175.00   72.25  10 0.88583-0.59663 0.41573-0.79714 0.40663-0.22904
   3   7   3 2418.26   85.81  61-0.61973 0.92249 0.76738-0.38598 0.01572 0.22016
  -3   7  -3 2538.84   81.45  28 0.45752-0.76028 0.84089-0.45949 0.38765-0.62354
  -3  -7  -3 2221.55   81.16  76-0.92604 0.62328 0.37683-0.75824-0.19490-0.04099
   3  -7   3 2566.86   82.54  11 0.87330-0.57054 0.43881-0.82022 0.40909-0.17321
   3   7   419928.32  625.56  60-0.59770 0.91403 0.78322-0.40181 0.02739 0.26678
  -3  -7  -419932.81  679.62  76-0.92890 0.61257 0.36985-0.75126-0.19781-0.09637
   3  -7   424381.12  688.13  12 0.86385-0.54752 0.45531-0.83672 0.41069-0.11652
   3   7   511356.07  389.82  59-0.57195 0.90185 0.80058-0.41917 0.04071 0.31176
   3   7   512789.33  390.14  92-0.06825 0.39815 0.86596-0.48456-0.49771 0.85018
  -3   7  -512930.08  385.71  33 0.29273-0.62263 0.91004-0.52864 0.35356-0.70604
  -3  -7  -510868.12  382.00  77-0.93369 0.60379 0.35777-0.73918-0.20280-0.14968
   3  -7   513757.35  392.49  12 0.85793-0.52803 0.46529-0.84669 0.41159-0.05912
   3   7   6 1856.66   74.45  58-0.54258 0.88605 0.81894-0.43754 0.05549 0.35527
   3   7   6 2307.88   74.19  95-0.06830 0.41177 0.91440-0.53300-0.40394 0.81470
  -3   7  -6 2214.11   74.55  36 0.19803-0.54149 0.93572-0.55432 0.32999-0.74075
  -3  -7  -6 1989.42   76.38  77-0.94001 0.59654 0.34103-0.72243-0.20961-0.20116
   3  -7   6 2327.17   77.19  12 0.85585-0.51238 0.46872-0.85012 0.41189-0.00112
   3   7   7 3153.86  124.03  57-0.50965 0.86669 0.83785-0.45645 0.07159 0.39747
   3   7   7 3805.77  126.75  98-0.06767 0.42471 0.94877-0.56737-0.31591 0.78497
  -3   7  -7 3866.30  120.63  39 0.09606-0.45310 0.95304-0.57164 0.30167-0.77073
  -3  -7  -7 3058.32  115.67  78-0.94744 0.59040 0.31993-0.70133-0.21801-0.25105
   3  -7   7 3725.95  117.10  12 0.85781-0.50077 0.46548-0.84688 0.41161 0.05745
   3   7   8 2394.04   86.31 101-0.06656 0.43717 0.97218-0.59077-0.23391 0.76127
  -3   7  -8 2357.82   83.95  42-0.01223-0.35838 0.96023-0.57883 0.26842-0.79578
  -3  -7  -8 2215.52   86.23  79-0.95558 0.58497 0.29469-0.67610-0.22782-0.29953
   3  -7   8 2643.48   88.60  12 0.86387-0.49326 0.45528-0.83668 0.41069 0.11667
   3   7   9 2341.94   91.19 103-0.06511 0.44928 0.98706-0.60566-0.15764 0.74329
  -3   7  -9 2472.89   80.54  45-0.12580-0.25837 0.95554-0.57413 0.23007-0.81573
  -3  -7  -9 2210.21   82.50  80-0.96401 0.57984 0.26544-0.64685-0.23887-0.34678
   3  -7   9 2427.63   86.29  11 0.87399-0.48981 0.43758-0.81898 0.40897 0.17668
  -3   7 -10 3749.27  133.73  49-0.24357-0.15418 0.93710-0.55570 0.18646-0.83041
  -3  -7 -10 3702.18  132.66  81-0.97233 0.57458 0.23224-0.61364-0.25100-0.39295
  -3   7 -11 1682.17   76.73  53-0.36449-0.04682 0.90276-0.52135 0.13731-0.83955
  -3  -7 -11 1716.43   83.14  82-0.98010 0.56878 0.19505-0.57646-0.26408-0.43816
  -3   7 -12 1433.78   73.67 108-0.06080-0.36408 0.99799-0.61659 0.00308-0.76362
  -3  -7 -12 1223.05   64.69  83-0.98686 0.56197 0.15379-0.53519-0.27799-0.48255
   3   8 -14 1675.28   86.93 108-0.06064 0.13273 0.99790-0.56201 0.00796-0.76309
  -3   8  13 1274.04   60.14  16 0.77180-0.85745 0.58675-0.15086 0.41798 0.27886
  -3   8  12  534.96   27.18  16 0.78949-0.88871 0.56475-0.12886 0.41751 0.22104
  -3   8  11 1248.02   45.63  15 0.80247-0.91527 0.54776-0.11187 0.41692 0.16333
  -3   8  11  936.65   47.18  75-0.91599 0.80320 0.40014 0.03575-0.18501 0.76526
   3   8 -10 1743.19   55.60  30 0.40341-0.27705 0.86731-0.43141 0.37751-0.89947
   3   8 -10 1645.24   54.96  40 0.07182 0.05454 0.95564-0.51975 0.29451-0.81646
  -3   8  10 2111.27   66.68  15 0.81127-0.93763 0.53581-0.09991 0.41640 0.10556
  -3   8  10 1667.68   71.74  78-0.94563 0.81927 0.32522 0.11067-0.21592 0.73788
   3   8  -9 4929.51  159.63  16 0.78601-0.64607 0.56918-0.13329 0.41763-0.88129
   3   8  -9 4355.07  151.19  51-0.31554 0.45547 0.91865-0.48275 0.15777-0.62143
  -3   8   9 5331.29  165.87  14 0.81619-0.95612 0.52895-0.09306 0.41605 0.04760
  -3   8   9 4805.66  172.22  80-0.96776 0.82783 0.25112 0.18478-0.24416 0.70782
   3   8  -8 1785.45   59.91   9 0.91313-0.75963 0.35947 0.07642 0.39957-0.80493
   3   8  -8 1570.44   57.19  56-0.46709 0.62059 0.85986-0.42397 0.09170-0.49707
  -3   8   8 1891.85   64.45  14 0.81738-0.97088 0.52729-0.09140 0.41597-0.01060
  -3   8   8 1771.19   68.04  82-0.98304 0.82954 0.17853 0.25736-0.26973 0.67509
  -3   8   8 1876.96   62.02  95-0.06837-0.08513 0.90151-0.46561-0.43151 0.83687
   3   8  -7 6567.43  207.03   3 0.96916-0.80209 0.19561 0.24028 0.37134-0.71841
   3   8  -7 5470.58  201.19  59-0.55623 0.72330 0.81059-0.37470 0.04868-0.39574
  -3   8   7 7021.17  214.89  14 0.81481-0.98188 0.53089-0.09500 0.41615-0.06909
  -3   8   7 6679.23  219.26  84-0.99211 0.82504 0.10815 0.32775-0.29265 0.63972
  -3   8   7 6992.60  218.35  92-0.06821-0.09886 0.86192-0.42603-0.50451 0.85158
   3   8  -6 4056.99  149.81  61-0.61321 0.79385 0.77217-0.33628 0.01921-0.30798
  -3   8   6 5356.07  159.22  15 0.80836-0.98900 0.53981-0.10391 0.41658-0.12781
  -3   8   6 5161.24  164.66  86-0.99568 0.81504 0.04064 0.39525-0.31296 0.60174
  -3  -8   6 4689.51  149.64  90-0.99121 0.81057-0.06657-0.36933-0.34192 0.63069
   3   8  -5 2023.90   71.37  62-0.65035 0.84456 0.74372-0.30783-0.00097-0.22951
  -3   8   5 2275.82   73.51  15 0.79775-0.99196 0.55403-0.11814 0.41716-0.18668
  -3   8   5 2131.89   76.29  88-0.99451 0.80030-0.02335 0.45924-0.33073 0.56121
  -3  -8   5 2198.71   71.71  87-0.99575 0.80155 0.03487-0.47076-0.31463 0.54510
   3   8  -4 4463.76  155.42  63-0.67400 0.88178 0.72403-0.28814-0.01426-0.15792
  -3   8   4 5241.33  159.13  16 0.78259-0.99037 0.57348-0.13758 0.41773-0.24555
  -3   8   4 5231.69  168.78  90-0.98940 0.78162-0.08323 0.51913-0.34606 0.51824
  -3  -8   4 4409.75  141.56  84-0.99155 0.78378 0.11410-0.54999-0.29078 0.46296
  -3   8   332775.00 1001.50  17 0.76240-0.98375 0.59793-0.16204 0.41809-0.30420
  -3  -8   328023.52  856.66  82-0.98357 0.76222 0.17533-0.61122-0.27081 0.38470
   3   8  -2  930.47   36.59  64-0.69400 0.92891 0.70632-0.27043-0.02580-0.02979
  -3   8   2 1083.70   41.03  18 0.73660-0.97152 0.62704-0.19115 0.41794-0.36235
  -3  -8   2  877.86   33.98  81-0.97466 0.73975 0.22183-0.65772-0.25471 0.31031
   3  -8  -2  968.85   37.60   3 0.97082-0.73590 0.18870-0.62460 0.36992-0.42552
   3   8  -1 7797.01  256.47  64-0.69406 0.94254 0.70626-0.27037-0.02584 0.02854
  -3   8   1 8459.44  253.72  19 0.70456-0.95304 0.66027-0.22438 0.41693-0.41963
  -3  -8   1 7021.00  234.93  80-0.96647 0.71798 0.25617-0.69206-0.24230 0.23960
   3  -8  -1 8135.18  244.32   5 0.95911-0.71063 0.23349-0.66938 0.37881-0.37611
   3   8   0 3446.71  124.08  64-0.68894 0.95099 0.71090-0.27501-0.02285 0.08385
  -3   8   0 4049.95  120.54  21 0.66562-0.92768 0.69688-0.26099 0.41462-0.47562
  -3  -8   0 3286.26  116.47  79-0.95985 0.69780 0.28033-0.71622-0.23329 0.17229
   3  -8   0 4034.09  125.11   6 0.94696-0.68491 0.27258-0.70848 0.38594-0.32495
   3   8   1  320.02   17.30  63-0.67927 0.95490 0.71946-0.28356-0.01728 0.13657
  -3   8  -1  377.75   19.95  23 0.61917-0.89479 0.73592-0.30003 0.41056-0.52985
  -3  -8  -1  303.61   17.70  79-0.95521 0.67958 0.29589-0.73179-0.22736 0.10807
   3  -8   1  290.10   16.49   7 0.93516-0.65954 0.30580-0.74169 0.39152-0.27223
   3   8   2 3776.56  133.87  63-0.66551 0.95470 0.73125-0.29536-0.00945 0.18703
  -3   8  -2 4206.54  130.12  25 0.56465-0.85384 0.77621-0.34031 0.40422-0.58181
  -3  -8  -2 3710.89  129.00  78-0.95265 0.66346 0.30407-0.73996-0.22421 0.04662
   3  -8   2 4243.32  134.48   8 0.92446-0.63527 0.33301-0.76890 0.39575-0.21817
   3   8   316127.40  512.13  62-0.64794 0.95070 0.74566-0.30977 0.00037 0.23551
  -3  -8  -315737.02  542.31  78-0.95209 0.64933 0.30580-0.74169-0.22354-0.01234
   3  -8   319337.29  553.76   8 0.91549-0.61273 0.35412-0.79001 0.39882-0.16294
   3   8   4  907.45   39.28  61-0.62676 0.94309 0.76213-0.32624 0.01194 0.28223
  -3   8  -4 1179.41   39.84  29 0.42991-0.74624 0.85485-0.41896 0.38262-0.67679
  -3  -8  -4  971.19   41.56  78-0.95336 0.63703 0.30183-0.73772-0.22507-0.06910
   3  -8   4 1062.06   39.35   9 0.90878-0.59245 0.36908-0.80497 0.40087-0.10670
   3   8   510995.39  386.95  60-0.60208 0.93198 0.78014-0.34425 0.02509 0.32738
   3   8   512339.15  380.84  91-0.06793 0.39782 0.83823-0.40234-0.54201 0.89449
  -3   8  -512633.92  376.64  32 0.34938-0.67928 0.88997-0.45408 0.36634-0.71881
  -3  -8  -511093.11  374.48  79-0.95618 0.62628 0.29273-0.72862-0.22858-0.12390
   3  -8   512640.33  384.48   9 0.90473-0.57483 0.37778-0.81367 0.40202-0.04955
   3   8   6 2324.67   92.35  59-0.57399 0.91746 0.79924-0.36335 0.03967 0.37110
   3   8   6 2656.64   90.56  94-0.06837 0.41184 0.89066-0.45477-0.45307 0.86384
  -3   8  -6 2771.07   88.78  34 0.26025-0.60372 0.91993-0.48403 0.34579-0.75655
  -3  -8  -6 2294.08   87.62  79-0.96025 0.61679 0.27892-0.71482-0.23382-0.17695
   3  -8   6 2762.91   91.78   9 0.90364-0.56017 0.38009-0.81599 0.40232 0.00844
   3   8   7  983.65   38.01  97-0.06811 0.42515 0.92984-0.49395-0.36752 0.83659
  -3   8  -7  908.04   36.16  37 0.16290-0.51994 0.94287-0.50697 0.32057-0.78963
  -3  -8  -7  869.68   38.68  80-0.96527 0.60823 0.26074-0.69663-0.24062-0.22845
   3  -8   7 1030.99   39.94   9 0.90568-0.54864 0.37577-0.81166 0.40176 0.06730
   3   8   8 2233.12   84.57  99-0.06732 0.43793 0.95816-0.52227-0.28622 0.81358
  -3   8  -8 2273.36   81.21  40 0.05790-0.42850 0.95688-0.52099 0.29032-0.81768
  -3  -8  -8 2070.04   78.75  80-0.97088 0.60028 0.23840-0.67429-0.24878-0.27858
   3  -8   8 2304.12   81.39   9 0.91092-0.54031 0.36439-0.80028 0.40024 0.12712
  -3   8  -9 4888.58  159.99  43-0.05405-0.33012 0.95997-0.52408 0.25471-0.84037
  -3  -8  -9 4331.38  157.84  81-0.97674 0.59257 0.21206-0.64795-0.25816-0.32749
   3  -8   9 4482.06  155.50   8 0.91931-0.53513 0.34532-0.78121 0.39756 0.18809
  -3   8 -10 1412.92   57.03  47-0.17217-0.22557 0.94997-0.51408 0.21338-0.85733
  -3  -8 -10 1582.13   64.25  82-0.98248 0.58473 0.18179-0.61769-0.26862-0.37533
  -3  -8 -11 3621.84  166.28  83-0.98770 0.57639 0.14761-0.58350-0.28002-0.42222
  -3   8 -12  598.68   36.84 109-0.05932-0.36556 0.99626-0.56036 0.04734-0.80788
  -3  -8 -12  494.57   30.49  84-0.99199 0.56711 0.10944-0.54533-0.29224-0.46829
  -3   9  13  507.62   30.68  16 0.77947-0.86512 0.57736-0.08699 0.41782 0.27902
  -3   9  12   79.00   14.07  15 0.79548-0.89470 0.55701-0.06663 0.41726 0.22128
  -3   9  11  258.94   17.64  15 0.80728-0.92007 0.54128-0.05090 0.41665 0.16360
   3   9 -10 2094.20   78.10  24 0.58998-0.46362 0.75817-0.26780 0.40736-0.92931
  -3   9  10 2656.68   91.90  14 0.81530-0.94166 0.53021-0.03983 0.41612 0.10583
   3   9  -9 2093.66   74.28  15 0.80237-0.66244 0.54790-0.05752 0.41692-0.88058
   3   9  -9 1932.66   66.38  55-0.43064 0.57057 0.87667-0.38629 0.10835-0.57201
  -3   9   9 2368.34   81.49  14 0.81980-0.95973 0.52386-0.03348 0.41578 0.04788
   3   9  -8 6372.32  208.34   9 0.90471-0.75121 0.37783 0.11255 0.40203-0.80739
   3   9  -8 5641.89  199.12  58-0.53843 0.69193 0.82142-0.33104 0.05755-0.46291
  -3   9   8 7013.37  214.73  14 0.82089-0.97439 0.52230-0.03192 0.41570-0.01033
  -3   9   8 6278.00  209.20  81-0.97832 0.82482 0.20427 0.28611-0.26089 0.66625
   3   9  -7 1152.23   43.96   5 0.95766-0.79059 0.23848 0.25190 0.37976-0.72683
   3   9  -7 1152.99   41.21  61-0.60616 0.77322 0.77725-0.28688 0.02295-0.37002
  -3   9   7 1375.89   50.11  14 0.81857-0.98564 0.52560-0.03522 0.41588-0.06881
  -3   9   7 1172.82   49.04  83-0.98859 0.82152 0.14081 0.34957-0.28224 0.62931
  -3   9   7 1339.85   49.64  91-0.06799-0.09908 0.84296-0.35258-0.53483 0.88190
   3   9  -6  286.64   15.24   1 0.98357-0.80293 0.12470 0.36568 0.35592-0.64469
   3   9  -6  261.23   13.21  62-0.65081 0.83145 0.74336-0.25298-0.00122-0.28755
  -3   9   6  319.13   20.07  14 0.81271-0.99335 0.53381-0.04344 0.41630-0.12753
  -3   9   6  253.65   16.40  85-0.99420 0.81356 0.08006 0.41032-0.30130 0.59007
   3   9  -5  536.33   22.39  63-0.68035 0.87456 0.71851-0.22813-0.01790-0.21258
  -3   9   5  533.13   24.87  15 0.80308-0.99729 0.54694-0.05657 0.41689-0.18641
  -3   9   5  497.18   24.42  87-0.99580 0.80159 0.02253 0.46785-0.31814 0.54862
  -3  -9   5  459.90   20.07  89-0.99398 0.79977-0.03242-0.45796-0.33314 0.56361
   3   9  -4 8473.57  298.52  64-0.69918 0.90696 0.70156-0.21119-0.02884-0.14334
  -3   9   410267.20  306.12  16 0.78935-0.99712 0.56493-0.07455 0.41751-0.24533
  -3   9   410048.97  313.45  89-0.99405 0.78627-0.03130 0.52168-0.33284 0.50502
  -3  -9   4 8870.10  277.03  86-0.99566 0.78788 0.04176-0.53214-0.31264 0.48482
   3   9  -3 1289.93   50.10  65-0.70993 0.93128 0.69146-0.20108-0.03521-0.07868
  -3   9   3 1496.48   55.02  16 0.77107-0.99242 0.58762-0.09724 0.41799-0.30411
  -3   9   3 1498.55   54.48  90-0.98966 0.76831-0.08100 0.57138-0.34551 0.45940
  -3  -9   3 1201.56   45.22  85-0.99275 0.77140 0.10068-0.59105-0.29498 0.40887
   3   9  -218199.27  625.03  65-0.71428 0.94920 0.68728-0.19690-0.03782-0.01778
  -3   9   222051.56  628.87  18 0.74774-0.98266 0.61475-0.12437 0.41809-0.36249
  -3  -9   217782.15  598.46  83-0.98783 0.75291 0.14667-0.63705-0.28033 0.33592
   3  -9  -221605.05  623.06   1 0.98332-0.74840 0.12621-0.61658 0.35627-0.41186
   3   9  -1  228.37   15.56  65-0.71334 0.96182 0.68819-0.19782-0.03725 0.03995
  -3   9   1  338.59   18.75  19 0.71878-0.96726 0.64590-0.15552 0.41748-0.42018
  -3  -9   1  276.09   17.32  82-0.98250 0.73401 0.18168-0.67206-0.26866 0.26596
   3  -9  -1  324.76   19.44   3 0.97574-0.72726 0.16659-0.65696 0.36525-0.36255
   3   9   0 3829.79  128.13  64-0.70783 0.96988 0.69346-0.20309-0.03396 0.09495
  -3   9   0 4045.29  127.21  20 0.68356-0.94561 0.68050-0.19012 0.41582-0.47682
  -3  -9   0 3668.47  122.21  81-0.97772 0.71567 0.20728-0.69765-0.25984 0.19884
   3  -9   0 3851.16  127.17   4 0.96761-0.70556 0.20188-0.69225 0.37262-0.31162
   3   9   1  471.25   23.35  64-0.69825 0.97387 0.70242-0.21205-0.02829 0.14759
  -3   9  -1  523.43   21.98  22 0.64146-0.91708 0.71777-0.22739 0.41267-0.53197
  -3  -9  -1  483.13   22.93  81-0.97402 0.69840 0.22474-0.71512-0.25368 0.13439
   3  -9   1  557.81   24.90   5 0.95958-0.68396 0.23186-0.72224 0.37850-0.25921
   3   9   2 7262.10  252.08  64-0.68493 0.97412 0.71447-0.22410-0.02054 0.19812
  -3   9  -2 8310.66  244.27  24 0.59188-0.88108 0.75677-0.26639 0.40758-0.58517
  -3  -9  -2 7281.37  241.45  81-0.97166 0.68247 0.23511-0.72549-0.24997 0.07238
   3  -9   2 8067.01  252.27   5 0.95222-0.66303 0.25636-0.74674 0.38306-0.20547
   3   9   3 1435.16   57.12  63-0.66810 0.97086 0.72906-0.23869-0.01091 0.24679
  -3   9  -3 1510.36   53.75  26 0.53431-0.83707 0.79635-0.30597 0.40004-0.63593
  -3  -9  -3 1252.10   52.35  80-0.97069 0.66793 0.23920-0.72958-0.24849 0.01261
   3  -9   3 1544.77   54.45   6 0.94607-0.64331 0.27523-0.76561 0.38640-0.15052
   3   9   411679.04  412.86  62-0.64789 0.96422 0.74570-0.25532 0.00039 0.29379
  -3   9  -413491.68  394.29  28 0.46831-0.78464 0.83515-0.34477 0.38954-0.68372
  -3  -9  -412074.17  406.23  80-0.97105 0.65472 0.23769-0.72807-0.24904-0.04514
   3  -9   413793.72  418.46   6 0.94155-0.62522 0.28830-0.77868 0.38864-0.09446
  -3   9  -5  110.65   11.27  30 0.39363-0.72353 0.87167-0.38130 0.37556-0.72804
  -3  -9  -5  130.64   12.27  81-0.97259 0.64269 0.23109-0.72147-0.25141-0.10106
   3  -9   5  132.47   13.19   7 0.93900-0.60910 0.29541-0.78579 0.38983-0.03735
   3   9   6 2354.96   83.52  93-0.06828 0.41175 0.87000-0.37962-0.49078 0.90155
  -3   9  -6 2450.17   82.90  33 0.31014-0.65361 0.90426-0.41388 0.35760-0.76837
  -3  -9  -6 2163.06   86.79  81-0.97510 0.63163 0.21982-0.71020-0.25543-0.15534
   3  -9   6 2654.60   84.63   7 0.93867-0.59520 0.29632-0.78670 0.38998 0.02079
   3   9   7  485.83   23.50  95-0.06831 0.42535 0.91229-0.42191-0.40862 0.87768
  -3   9  -7  501.88   23.18  36 0.21792-0.57496 0.93111-0.44073 0.33516-0.80423
  -3  -9  -7  507.23   25.87  81-0.97834 0.62130 0.20418-0.69456-0.26092-0.20815
   3  -9   7  469.39   23.09   6 0.94070-0.58366 0.29069-0.78107 0.38904 0.08002
  -3   9  -8 2704.89   90.60  38 0.11719-0.48779 0.95030-0.45993 0.30778-0.83514
  -3  -9  -8 2158.11   82.34  82-0.98202 0.61142 0.18442-0.67480-0.26773-0.25963
   3  -9   8 2376.43   86.60   6 0.94512-0.57451 0.27802-0.76840 0.38689 0.14047
  -3   9  -9 1016.81   41.35  42 0.00828-0.39246 0.95975-0.46937 0.27496-0.86062
  -3  -9  -9 1024.56   44.62  83-0.98586 0.60168 0.16068-0.65106-0.27571-0.30994
  -3   9 -10 5217.44  234.05  45-0.10838-0.28937 0.95708-0.46670 0.23619-0.88014
  -3  -9 -10 5477.40  241.80  84-0.98953 0.59178 0.13307-0.62344-0.28474-0.35921
  -3  -9 -11  821.53   44.97  85-0.99267 0.58136 0.10159-0.59197-0.29469-0.40755
  -3  10  13  151.08   15.86  16 0.78286-0.86851 0.57315-0.02828 0.41773 0.27911
  -3  10  12  185.60   16.93  15 0.79761-0.89683 0.55422-0.00936 0.41716 0.22138
  -3  10  11  370.53   24.42  15 0.80851-0.92130 0.53960 0.00527 0.41657 0.16368
  -3  10  10  937.06   41.12  14 0.81594-0.94230 0.52931 0.01556 0.41607 0.10588
   3  10  -9 6285.36  219.72  15 0.80610-0.66617 0.54288 0.00199 0.41672-0.88037
  -3  10   9 6869.29  226.60  14 0.82011-0.96004 0.52341 0.02146 0.41576 0.04790
   3  10  -8 1607.88   59.15  10 0.89439-0.74089 0.39905 0.14582 0.40469-0.81005
   3  10  -8 1488.84   57.91  60-0.58309 0.73659 0.79321-0.24835 0.03499-0.44036
  -3  10   8 1738.51   63.62  14 0.82113-0.97463 0.52196 0.02291 0.41568-0.01031
   3  10  -7 2327.04   81.78   6 0.94524-0.77817 0.27766 0.26720 0.38683-0.73389
   3  10  -7 2227.31   81.93  62-0.63767 0.80474 0.75376-0.20890 0.00601-0.35308
  -3  10   7 2446.55   85.50  14 0.81898-0.98605 0.52502 0.01984 0.41585-0.06878
   3  10  -6  196.21   12.03   3 0.97371-0.79307 0.17601 0.36885 0.36727-0.65604
   3  10  -6  211.37   12.36  63-0.67448 0.85511 0.72362-0.17875-0.01453-0.27424
  -3  10   6  231.21   18.83  14 0.81356-0.99420 0.53264 0.01223 0.41624-0.12747
   3  10  -5 2404.18   90.02  64-0.69912 0.89333 0.70161-0.15675-0.02881-0.20167
  -3  10   5 2824.72   94.48  15 0.80466-0.99887 0.54482 0.00004 0.41680-0.18632
  -3  10   5 2468.72   94.35  86-0.99493 0.80072 0.06575 0.47912-0.30560 0.53608
   3  10  -4  523.15   24.37  65-0.71486 0.92264 0.68672-0.14186-0.03816-0.13402
  -3  10   4  604.19   28.58  15 0.79200-0.99978 0.56152-0.01666 0.41741-0.24523
  -3  10   4  566.70   25.92  87-0.99576 0.78798 0.01713 0.52773-0.31966 0.49184
  -3 -10   4  560.89   24.17  88-0.99456 0.78678-0.02233-0.52253-0.33046 0.50265
   3  10  -3 5696.15  205.37  65-0.72371 0.94505 0.67804-0.13318-0.04351-0.07038
  -3  10   3 6677.96  208.34  16 0.77519-0.99654 0.58263-0.03776 0.41792-0.30403
  -3  10   3 6589.06  220.14  88-0.99426 0.77292-0.02773 0.57259-0.33190 0.44579
  -3 -10   3 5740.06  185.13  87-0.99576 0.77442 0.03390-0.57877-0.31490 0.42879
   3  10  -2  229.29   14.68  65-0.72698 0.96189 0.67478-0.12991-0.04550-0.01009
  -3  10   2  245.57   18.41  17 0.75377-0.98868 0.60793-0.06306 0.41811-0.36252
  -3  10   2  242.00   15.67  90-0.99102 0.75610-0.06849 0.61336-0.34240 0.39800
  -3 -10   2  189.85   15.84  85-0.99427 0.75936 0.07877-0.62363-0.30169 0.35728
   3  10  -113832.97  457.61  65-0.72554 0.97402 0.67622-0.13135-0.04462 0.04732
  -3  10   114699.49  447.46  18 0.72721-0.97569 0.63710-0.09224 0.41773-0.42044
  -3 -10   113184.53  434.13  84-0.99159 0.74310 0.11374-0.65861-0.29089 0.28819
   3 -10  -114775.75  455.59   1 0.98659-0.73810 0.10488-0.64974 0.35128-0.34858
   3  10   0 1319.54   52.68  65-0.71998 0.98204 0.68173-0.13686-0.04125 0.10225
  -3  10   0 1361.89   50.65  20 0.69494-0.95699 0.66968-0.12482 0.41646-0.47746
  -3 -10   0 1243.97   49.64  83-0.98868 0.72663 0.14006-0.68492-0.28248 0.22148
   3 -10   0 1238.04   47.52   2 0.98154-0.71949 0.13662-0.68149 0.35864-0.29765
   3  10   1  828.41   37.55  65-0.71070 0.98633 0.69072-0.14586-0.03567 0.15496
  -3  10  -1  917.45   35.67  21 0.65635-0.93197 0.70505-0.16019 0.41392-0.53321
  -3 -10  -1  936.12   38.86  83-0.98614 0.71052 0.15876-0.70362-0.27635 0.15706
   3 -10   1 1040.43   39.88   3 0.97639-0.70076 0.16351-0.70837 0.36459-0.24530
   3  10   2  456.33   23.05  64-0.69797 0.98716 0.70268-0.15782-0.02813 0.20572
  -3  10  -2  540.26   24.69  23 0.61085-0.90004 0.74243-0.19757 0.40969-0.58728
  -3 -10  -2  479.79   25.52  82-0.98432 0.69513 0.17071-0.71558-0.27236 0.09477
   3 -10   2  513.11   23.49   3 0.97160-0.68241 0.18532-0.73019 0.36922-0.19163
  -3  10  -3 7434.33  241.01  25 0.55786-0.86062 0.78085-0.23599 0.40332-0.63920
  -3 -10  -3 6752.82  228.49  82-0.98335 0.68059 0.17663-0.72150-0.27037 0.03449
   3 -10   3 7423.47  235.57   4 0.96761-0.66485 0.20188-0.74674 0.37262-0.13673
  -3  10  -4   93.10   11.50  27 0.49686-0.81319 0.81917-0.27430 0.39431-0.68849
  -3 -10  -4  120.05   12.58  82-0.98328 0.66695 0.17710-0.72196-0.27021-0.02397
   3 -10   4  138.72   11.54   4 0.96476-0.64843 0.21297-0.75783 0.37483-0.08066
  -3  10  -5 4782.74  158.82  29 0.42744-0.75734 0.85605-0.31119 0.38215-0.73462
  -3 -10  -5 4238.72  151.36  82-0.98402 0.65412 0.17258-0.71745-0.27173-0.08074
   3 -10   5 4653.72  158.82   4 0.96333-0.63343 0.21836-0.76322 0.37589-0.02342
   3  10   6  669.45   30.59  92-0.06812 0.41158 0.85293-0.30807-0.51920 0.92997
  -3  10  -6  662.81   29.69  32 0.34928-0.69275 0.89001-0.34515 0.36631-0.77708
  -3 -10  -6  597.93   29.76  83-0.98544 0.64197 0.16347-0.70834-0.27478-0.13599
   3 -10   6  647.20   28.64   4 0.96349-0.62002 0.21775-0.76261 0.37578 0.03499
  -3  10  -7   36.25    8.50  34 0.26220-0.61923 0.91937-0.37450 0.34626-0.81532
  -3 -10  -7   43.82   11.38  83-0.98737 0.63033 0.15005-0.69492-0.27922-0.18984
   3 -10   7   29.69    7.75   4 0.96535-0.60831 0.21074-0.75561 0.37439 0.09467
  -3  10  -8  548.19   26.34  37 0.16611-0.53672 0.94226-0.39740 0.32144-0.84880
  -3 -10  -8  522.47   31.14  84-0.98959 0.61898 0.13256-0.67742-0.28490-0.24245
   3 -10   8  535.99   24.37   4 0.96888-0.59827 0.19679-0.74165 0.37158 0.15578
  -3  10  -9 5023.32  224.09  40 0.06105-0.44523 0.95661-0.41175 0.29127-0.87693
  -3 -10  -9 4933.11  220.71  84-0.99183 0.60766 0.11113-0.65600-0.29171-0.29394
  -3 -10 -10  817.14   45.02  85-0.99383 0.59609 0.08589-0.63075-0.29953-0.34442
  -3  11  12  277.61   21.82  15 0.79670-0.89593 0.55540 0.04395 0.41721 0.22134
  -3  11  11 1054.65   57.58  15 0.80693-0.91972 0.54176 0.05759 0.41667 0.16358
  -3  11  10 1510.13   73.68  14 0.81390-0.94026 0.53217 0.06719 0.41622 0.10574
   3  11  -9 1163.46   48.61  15 0.80301-0.66308 0.54704 0.05231 0.41689-0.88055
  -3  11   9 1302.25   53.95  14 0.81781-0.95774 0.52667 0.07268 0.41594 0.04772
   3  11  -8 3067.99  105.11  11 0.88248-0.72898 0.42204 0.17731 0.40733-0.81269
   3  11  -8 2281.85  103.08  61-0.61077 0.76427 0.77394-0.17459 0.02051-0.42587
  -3  11   8 3394.43  113.01  14 0.81876-0.97226 0.52534 0.07401 0.41586-0.01050
   3  11  -7 1620.77   59.75   7 0.93188-0.76481 0.31440 0.28495 0.39289-0.73996
   3  11  -7 1516.39   57.43  62-0.65687 0.82394 0.73842-0.13907-0.00460-0.34247
  -3  11   7 1636.98   63.65  14 0.81673-0.98380 0.52820 0.07115 0.41602-0.06895
   3  11  -6  220.62   14.67   4 0.96218-0.78154 0.22258 0.37677 0.37672-0.66549
   3  11  -6  184.76   13.61  64-0.68852 0.86916 0.71127-0.11192-0.02261-0.26616
  -3  11   6  204.63   18.22  15 0.81163-0.99227 0.53531 0.06404 0.41637-0.12760
   3  11  -5 1708.75   63.47   2 0.98002-0.78581 0.14501 0.45434 0.36053-0.59101
   3  11  -5 1660.14   61.43  65-0.70994 0.90415 0.69145-0.09210-0.03522-0.19526
  -3  11   5 1882.64   65.98  15 0.80329-0.99750 0.54666 0.05269 0.41687-0.18640
   3  11  -4 1272.41   54.68  65-0.72367 0.93144 0.67808-0.07873-0.04348-0.12870
  -3  11   4 1568.04   54.49  16 0.79145-0.99923 0.56223 0.03712 0.41743-0.24525
  -3 -11   4 1134.51   43.68  90-0.98975 0.78197-0.08019-0.51916-0.34531 0.51749
   3  11  -3 1339.58   54.44  65-0.73132 0.95267 0.67038-0.07103-0.04816-0.06573
  -3  11   3 1523.10   55.53  16 0.77576-0.99711 0.58193 0.01743 0.41791-0.30402
  -3 -11   3 1467.80   55.16  88-0.99432 0.77298-0.02670-0.57265-0.33163 0.44551
   3  11  -2 7226.25  251.10  66-0.73398 0.96890 0.66767-0.06832-0.04980-0.00579
  -3  11   2 8004.96  252.86  17 0.75582-0.99074 0.60557-0.00622 0.41812-0.36252
  -3 -11   2 7201.59  238.80  87-0.99576 0.76084 0.01673-0.61608-0.31977 0.37537
   3  11  -1 2559.48   85.97  66-0.73236 0.98084 0.66933-0.06998-0.04880 0.05150
  -3  11   1 2462.58   88.71  18 0.73115-0.97964 0.63291-0.03356 0.41783-0.42053
  -3 -11   1 2421.37   84.41  86-0.99545 0.74696 0.05123-0.65058-0.30988 0.30718
   3  11   0 1234.17   53.41  65-0.72695 0.98900 0.67481-0.07545-0.04548 0.10648
  -3  11   0 1363.87   50.06  19 0.70123-0.96328 0.66356-0.06421 0.41677-0.47777
  -3 -11   0 1216.50   46.92  85-0.99433 0.73227 0.07778-0.67714-0.30199 0.24099
  -3  11  -1 6728.25  220.22  21 0.66547-0.94109 0.69702-0.09767 0.41461-0.53390
  -3 -11  -1 6019.96  200.16  85-0.99302 0.71740 0.09724-0.69659-0.29604 0.17675
  -3  11  -2 3578.56  119.29  22 0.62329-0.91249 0.73264-0.13329 0.41097-0.58856
  -3 -11  -2 2786.18  106.00  84-0.99191 0.70272 0.11032-0.70967-0.29197 0.11438
   3 -11   2 3365.03  114.95   1 0.98444-0.69525 0.11925-0.71860 0.35466-0.17707
  -3  11  -3  267.93   16.56  24 0.57412-0.87688 0.76960-0.17025 0.40543-0.64131
  -3 -11  -3  312.37   18.41  84-0.99121 0.68845 0.11763-0.71698-0.28967 0.05378
   3 -11   3  297.06   19.83   2 0.98207-0.67931 0.13356-0.73291 0.35795-0.12207
  -3  11  -4 4624.04  158.23  26 0.51738-0.83371 0.80693-0.20758 0.39753-0.69171
  -3 -11  -4 4232.87  151.87  84-0.99100 0.67467 0.11968-0.71903-0.28902-0.00516
   3 -11   4 4431.04  156.08   2 0.98045-0.66412 0.14269-0.74204 0.36001-0.06583
  -3  11  -5  672.68   29.34  28 0.45257-0.78246 0.84347-0.24412 0.38677-0.73924
  -3 -11  -5  549.29   27.91  84-0.99128 0.66138 0.11690-0.71625-0.28990-0.06257
   3 -11   5  520.27   27.17   2 0.97977-0.64987 0.14636-0.74571 0.36083-0.00835
  -3  11  -6 2175.70   79.54  31 0.37922-0.72269 0.87789-0.27854 0.37263-0.78340
  -3 -11  -6 2146.93   81.67  84-0.99197 0.64851 0.10962-0.70897-0.29219-0.11858
   3 -11   6 2152.24   86.85   2 0.98016-0.63669 0.14423-0.74358 0.36035 0.05042
  -3  11  -7 2826.49  102.55  33 0.29698-0.65402 0.90866-0.30931 0.35456-0.82362
  -3 -11  -7 2585.65   99.07  85-0.99295 0.63592 0.09811-0.69746-0.29577-0.17329
  -3  11  -8 1374.24   68.04  36 0.20554-0.57614 0.93403-0.33468 0.33195-0.85931
  -3 -11  -8 1412.17   71.04  85-0.99404 0.62344 0.08260-0.68195-0.30053-0.22683
  -3  11  -9  524.83   30.89  39 0.10461-0.48879 0.95199-0.35264 0.30416-0.88981
  -3 -11  -9  635.02   36.86  86-0.99504 0.61086 0.06323-0.66258-0.30635-0.27931
  -3 -11 -10 1608.08   79.55  86-0.99569 0.59794 0.04010-0.63945-0.31312-0.33083
  -3  12  11  743.12   43.37  15 0.80301-0.91581 0.54704 0.10680 0.41689 0.16336
  -3  12  10 1661.18   84.15  15 0.80963-0.93599 0.53807 0.11577 0.41650 0.10545
  -3  12   9 1109.54   55.91  14 0.81333-0.95327 0.53295 0.12089 0.41626 0.04740
   3  12  -8  839.91   32.91  11 0.86910-0.71560 0.44624 0.20760 0.40983-0.81520
  -3  12   8  910.78   41.54  14 0.81422-0.96772 0.53172 0.12212 0.41620-0.01083
   3  12  -7  948.18   41.19   8 0.91752-0.75046 0.34946 0.30438 0.39816-0.74523
   3  12  -7  892.82   42.52  63-0.66743 0.83450 0.72963-0.07579-0.01053-0.33654
  -3  12   7 1175.64   45.30  15 0.81227-0.97934 0.53442 0.11942 0.41633-0.06926
   3  12  -6 3170.39  110.99   6 0.94922-0.76858 0.26573 0.38811 0.38474-0.67351
   3  12  -6 2777.75  114.80  64-0.69561 0.87625 0.70485-0.05101-0.02675-0.26203
  -3  12   6 3217.26  116.65  15 0.80742-0.98806 0.54109 0.11275 0.41664-0.12786
   3  12  -5  392.35   20.77   3 0.96955-0.77534 0.19402 0.45982 0.37102-0.60150
   3  12  -5  367.31   21.73  65-0.71487 0.90908 0.68671-0.03287-0.03817-0.19231
  -3  12   5  488.90   26.02  15 0.79950-0.99371 0.55172 0.10212 0.41707-0.18659
   3  12  -4 2491.25   90.97   2 0.98213-0.77435 0.13326 0.52057 0.35788-0.53006
   3  12  -4 2305.48   96.03  65-0.72729 0.93507 0.67446-0.02062-0.04569-0.12649
  -3  12   4 2695.55   92.16  16 0.78829-0.99606 0.56629 0.08755 0.41755-0.24537
   3  12  -3 2304.05   91.18  66-0.73422 0.95557 0.66742-0.01358-0.04995-0.06394
  -3  12   3 2541.29   89.97  16 0.77347-0.99482 0.58472 0.06912 0.41795-0.30406
  -3 -12   3 2445.73   89.37  90-0.98949 0.76814-0.08244-0.57140-0.34586 0.45975
  -3  12   2    4.85   11.64  17 0.75469-0.98961 0.60687 0.04697 0.41812-0.36252
  -3 -12   2   15.54    8.74  89-0.99343 0.75852-0.04057-0.61326-0.33527 0.39087
  -3  12   1  256.34   19.33  18 0.73151-0.98000 0.63253 0.02131 0.41784-0.42054
  -3 -12   1  205.52   15.19  88-0.99523 0.74675-0.00680-0.64704-0.32628 0.32358
  -3  12   011248.48  362.61  19 0.70345-0.96550 0.66137-0.00753 0.41688-0.47787
  -3 -12   010351.62  343.09  87-0.99578 0.73373 0.01967-0.67351-0.31895 0.25795
  -3  12  -1   66.07   13.37  21 0.66997-0.94559 0.69298-0.03915 0.41493-0.53423
  -3 -12  -1   90.99   17.77  86-0.99570 0.72007 0.03953-0.69337-0.31329 0.19399
  -3  12  -2 1488.02   57.20  22 0.63051-0.91970 0.72682-0.07298 0.41167-0.58926
  -3 -12  -2 1389.23   56.46  86-0.99538 0.70619 0.05338-0.70722-0.30925 0.13167
  -3  12  -3 2368.10   87.42  24 0.58449-0.88725 0.76218-0.10834 0.40671-0.64259
  -3 -12  -3 2122.77   81.91  86-0.99510 0.69233 0.06175-0.71558-0.30679 0.07090
  -3  12  -4  113.22   12.96  26 0.53134-0.84767 0.79824-0.14440 0.39961-0.69379
  -3 -12  -4  125.35   14.08  86-0.99496 0.67863 0.06506-0.71890-0.30580 0.01162
  -3  12  -5 2350.09   87.89  28 0.47048-0.80038 0.83398-0.18014 0.38992-0.74239
  -3 -12  -5 2342.21   89.27  86-0.99502 0.66512 0.06371-0.71754-0.30621-0.04627
  -3  12  -6 2768.95  102.26  30 0.40138-0.74484 0.86822-0.21439 0.37711-0.78788
  -3 -12  -6 2313.79   93.64  86-0.99523 0.65177 0.05798-0.71181-0.30790-0.10287
  -3  12  -7  558.99   32.74  32 0.32353-0.68057 0.89958-0.24575 0.36064-0.82970
  -3 -12  -7  489.02   31.27  86-0.99553 0.63849 0.04813-0.70196-0.31079-0.15827
  -3  12  -8 1915.15   92.53  35 0.23645-0.60705 0.92645-0.27261 0.33988-0.86724
  -3 -12  -8 1827.06   91.30  87-0.99576 0.62515 0.03435-0.68819-0.31477-0.21258
  -3 -12  -9  411.85   28.72  87-0.99576 0.61158 0.01679-0.67063-0.31975-0.26590
  -3  13  10  424.60   28.42  15 0.80343-0.92979 0.54648 0.16185 0.41687 0.10509
  -3  13   9  252.52   21.63  15 0.80698-0.94691 0.54169 0.16663 0.41666 0.04699
   3  13  -8   85.52   11.36  12 0.85429-0.70079 0.47128 0.23704 0.41211-0.81747
  -3  13   8   83.27   14.01  15 0.80781-0.96131 0.54056 0.16776 0.41661-0.01125
   3  13  -7 1421.14   70.39   9 0.90210-0.73503 0.38331 0.32501 0.40274-0.74980
  -3  13   7 1616.40   75.99  15 0.80592-0.97299 0.54312 0.16520 0.41673-0.06966
   3  13  -6  819.69   37.48   7 0.93496-0.75432 0.30635 0.40197 0.39161-0.68039
  -3  13   6  858.02   40.51  15 0.80125-0.98189 0.54940 0.15892 0.41698-0.12821
   3  13  -5 4213.12  155.67   5 0.95730-0.76309 0.23971 0.46862 0.37999-0.61047
  -3  13   5 4631.19  158.38  15 0.79365-0.98785 0.55939 0.14893 0.41734-0.18686
   3  13  -4  759.29   35.43   3 0.97223-0.76445 0.18261 0.52571 0.36865-0.54084
  -3  13   4  812.97   38.67  16 0.78292-0.99069 0.57307 0.13525 0.41773-0.24554
   3  13  -3  606.87   31.49   2 0.98195-0.76060 0.13430 0.57402 0.35812-0.47201
  -3  13   3  622.21   33.17  17 0.76878-0.99013 0.59038 0.11795 0.41803-0.30414
  -3  13   2  244.20   20.78  17 0.75091-0.98582 0.61118 0.09714 0.41810-0.36251
  -3  13   1 4031.34  145.35  18 0.72891-0.97739 0.63530 0.07302 0.41778-0.42048
  -3 -13   1 3902.57  136.78  89-0.99173 0.74325-0.06114-0.64719-0.34055 0.33785
  -3  13   0   16.64   17.80  19 0.70233-0.96438 0.66247 0.04585 0.41682-0.47782
  -3 -13   0   31.13   11.41  89-0.99382 0.73176-0.03496-0.67336-0.33380 0.27281
  -3  13  -1 5879.32  200.73  21 0.67068-0.94631 0.69234 0.01599 0.41498-0.53427
  -3 -13  -1 5547.28  197.73  88-0.99491 0.71929-0.01494-0.69338-0.32848 0.20919
  -3  13  -2   61.89   13.04  22 0.63343-0.92263 0.72443-0.01610 0.41195-0.58953
  -3 -13  -2   11.46   15.73  88-0.99543 0.70624-0.00058-0.70775-0.32458 0.14699
  -3  13  -3 1368.19   56.74  24 0.59002-0.89278 0.75815-0.04982 0.40736-0.64325
  -3 -13  -3 1322.95   56.36  87-0.99564 0.69288 0.00858-0.71690-0.32205 0.08617
  -3  13  -4 1598.45   59.91  25 0.53985-0.85618 0.79278-0.08446 0.40084-0.69502
  -3 -13  -4 1234.35   55.48  87-0.99571 0.67938 0.01290-0.72122-0.32085 0.02667
  -3  13  -5 1594.35   77.34  27 0.48235-0.81225 0.82744-0.11911 0.39193-0.74440
  -3 -13  -5 1426.11   72.50  87-0.99571 0.66581 0.01272-0.72104-0.32090-0.03158
  -3  13  -6  292.43   22.74  29 0.41691-0.76038 0.86107-0.15275 0.38015-0.79091
  -3 -13  -6  241.64   22.27  87-0.99564 0.65217 0.00830-0.71662-0.32213-0.08864
  -3  13  -7 2444.64  115.90  32 0.34294-0.69998 0.89244-0.18411 0.36494-0.83400
  -3 -13  -7 2636.25  126.92  88-0.99544 0.63840-0.00013-0.70820-0.32445-0.14461
  -3  13  -8   55.71   11.07  34 0.25983-0.63044 0.92005-0.21172 0.34568-0.87304
  -3 -13  -8   73.16   16.02  88-0.99502 0.62441-0.01238-0.69594-0.32779-0.19957
  -3  14   8  191.14   18.89  15 0.79971-0.95321 0.55144 0.21137 0.41706-0.01170
   3  14  -7  206.84   17.00  10 0.88554-0.71847 0.41628 0.34653 0.40669-0.75376
  -3  14   7  190.33   20.37  15 0.79787-0.96494 0.55388 0.20893 0.41715-0.07008
   3  14  -6 1946.12   98.99   8 0.91941-0.73878 0.34506 0.41775 0.39753-0.68630
  -3  14   6 2191.43   99.01  15 0.79333-0.97397 0.55981 0.20300 0.41736-0.12858
   3  14  -5  308.72   20.54   6 0.94347-0.74926 0.28283 0.47998 0.38771-0.61819
  -3  14   5  290.93   24.91  16 0.78597-0.98018 0.56923 0.19358 0.41763-0.18715
   3  14  -4 2642.31  117.28   5 0.96038-0.75261 0.22902 0.53379 0.37796-0.55014
  -3  14   4 2632.27  126.87  16 0.77561-0.98339 0.58211 0.18070 0.41791-0.24573
   3  14  -3   24.61    9.92   3 0.97213-0.75078 0.18306 0.57975 0.36875-0.48264
  -3  14   3   33.32   13.33  17 0.76200-0.98335 0.59840 0.16441 0.41809-0.30421
   3  14  -2  579.85   31.50   2 0.98014-0.74522 0.14437 0.61844 0.36038-0.41598
  -3  14   2  670.76   34.93  18 0.74484-0.97976 0.61799 0.14482 0.41806-0.36247
   3  14  -1   84.14   14.72   1 0.98549-0.73701 0.11241 0.65040 0.35306-0.35036
  -3  14   1  147.31   19.71  19 0.72377-0.97226 0.64071 0.12210 0.41764-0.42034
  -3  14   0 3706.91  137.78  20 0.69839-0.96044 0.66634 0.09647 0.41663-0.47763
  -3 -14   0 3286.79  127.58  90-0.98899 0.72693-0.08666-0.67615-0.34690 0.28590
  -3  14  -1    1.54   12.89  21 0.66821-0.94384 0.69456 0.06825 0.41481-0.53410
  -3 -14  -1   -0.38   15.73  90-0.99120 0.71558-0.06666-0.69615-0.34194 0.22265
  -3  14  -2 3464.16  157.97  22 0.63276-0.92195 0.72498 0.03783 0.41188-0.58947
  -3 -14  -2 3259.72  154.77  89-0.99255 0.70336-0.05198-0.71083-0.33822 0.16063
  -3  14  -3   31.70   16.73  24 0.59147-0.89424 0.75708 0.00573 0.40753-0.64342
  -3 -14  -3   -2.31   11.38  89-0.99331 0.69055-0.04224-0.72057-0.33571 0.09982
  -3  14  -4  103.21   13.94  25 0.54379-0.86012 0.79022-0.02741 0.40139-0.69557
  -3 -14  -4   26.88   12.38  89-0.99367 0.67734-0.03713-0.72568-0.33437 0.04019
  -3  14  -5  107.11   14.06  27 0.48910-0.81900 0.82362-0.06081 0.39305-0.74552
  -3 -14  -5   54.34   14.31  89-0.99373 0.66383-0.03634-0.72647-0.33417-0.01831
  -3  14  -6 2271.25  110.82  29 0.42679-0.77026 0.85637-0.09356 0.38203-0.79280
  -3 -14  -6 2206.76  107.77  89-0.99350 0.65003-0.03965-0.72316-0.33503-0.07574
   3  15  -6  225.86   20.10   9 0.90259-0.72195 0.38230 0.43500 0.40261-0.69138
  -3  15   6  233.36   23.24  16 0.78381-0.96444 0.57196 0.24534 0.41770-0.12893
   3  15  -5 2043.05   92.62   7 0.92814-0.73393 0.32394 0.49336 0.39438-0.62486
  -3  15   5 1995.19   99.44  16 0.77663-0.97084 0.58086 0.23643 0.41789-0.18741
   3  15  -4  542.85   32.76   6 0.94679-0.73901 0.27308 0.54421 0.38603-0.55821
  -3  15   4  514.27   34.23  17 0.76655-0.97433 0.59303 0.22427 0.41805-0.24587
   3  15  -3  120.08   18.97   5 0.96031-0.73896 0.22930 0.58800 0.37801-0.49190
  -3  15   3   88.03   16.66  17 0.75335-0.97470 0.60840 0.20890 0.41811-0.30423
   3  15  -2  334.66   25.61   3 0.97000-0.73509 0.19213 0.62517 0.37063-0.42622
  -3  15   2  319.81   25.23  18 0.73675-0.97167 0.62688 0.19042 0.41794-0.36235
   3  15  -1 1109.24   56.92   2 0.97687-0.72839 0.16114 0.65616 0.36408-0.36137
  -3  15   1 1194.21   62.66  19 0.71642-0.96490 0.64832 0.16897 0.41740-0.42010
   3  15   0   57.59   12.73   2 0.98167-0.71961 0.13590 0.68139 0.35848-0.29748
  -3  15   0   11.23   12.56  20 0.69197-0.95403 0.67253 0.14477 0.41630-0.47730
   3  15   1 2446.22  125.25   1 0.98494-0.70932 0.11604 0.70126 0.35391-0.23462
  -3  15  -1 2714.07  122.54  21 0.66299-0.93861 0.69923 0.11807 0.41443-0.53372
   3  15   2   28.05   13.55   1 0.98710-0.69791 0.10119 0.71610 0.35041-0.17282
  -3  15  -2   -2.30   12.07  22 0.62898-0.91817 0.72806 0.08924 0.41152-0.58911
  -3  15  -3  246.65   20.76  24 0.58944-0.89220 0.75857 0.05873 0.40729-0.64318
  -3 -15  -3  237.81   22.37  90-0.98844 0.68568-0.09104-0.72626-0.34796 0.11208
  -3  15  -4  491.52   30.78  25 0.54380-0.86013 0.79021 0.02709 0.40140-0.69557
  -3 -15  -4  510.77   35.83  90-0.98915 0.67282-0.08529-0.73200-0.34656 0.05238
   3  16  -3 1080.19   59.20   6 0.94666-0.72531 0.27348 0.59831 0.38610-0.49999
  -3  16   3 1069.58   60.96  18 0.74298-0.96432 0.62006 0.25173 0.41804-0.30415
   3  16  -2   33.94   13.58   5 0.95788-0.72296 0.23775 0.63403 0.37962-0.43521
  -3  16   2   76.91   20.92  18 0.72681-0.96172 0.63752 0.23426 0.41772-0.36213
   3  16  -1  315.56   25.84   4 0.96613-0.71764 0.20773 0.66405 0.37379-0.37109
  -3  16   1  369.90   26.99  19 0.70705-0.95553 0.65780 0.21399 0.41704-0.41974
   3  16   0 1255.85   71.15   3 0.97213-0.71007 0.18306 0.68872 0.36875-0.30775
  -3  16   0 1464.54   73.00  20 0.68335-0.94540 0.68069 0.19109 0.41581-0.47680
   3  16   1   49.68   19.46   3 0.97640-0.70078 0.16343 0.70836 0.36457-0.24528
  -3  16  -1   -5.49   12.31  21 0.65531-0.93093 0.70596 0.16582 0.41384-0.53313
   4   0 -16  376.60   26.86  93-0.06833 0.20063 0.87832-0.87832-0.47607-0.37532
   4   0 -15  493.85   31.07  94-0.06837 0.21424 0.89069-0.89069-0.45301-0.34009
   4   0 -14   63.09   16.82  95-0.06836 0.22780 0.90185-0.90185-0.43080-0.30400
   4   0 -13 2242.17   84.93  95-0.06832 0.24132 0.91183-0.91183-0.40963-0.26687
   4   0 -12 6569.03  219.42  96-0.06824 0.25481 0.92062-0.92062-0.38978-0.22843
   4   0 -11 3235.78   99.58  96-0.06814 0.26828 0.92820-0.92820-0.37161-0.18830
  -4   0  11 2839.12   89.03  52-0.35265 0.15251 0.90686-0.90686 0.14233 0.41759
  -4   0  11 2579.86   91.97  71-0.84878 0.64864 0.52389-0.52389-0.12800 0.68792
   4   0 -10 1535.95   52.47  97-0.06803 0.28174 0.93450-0.93450-0.35563-0.14599
  -4   0  10 1550.00   48.35  47-0.16483-0.04889 0.95099-0.95099 0.21606 0.28556
  -4   0  10 1470.96   53.46  83-0.98606 0.77235 0.15933-0.15933-0.27616 0.77778
   4   0  -9  778.25   26.59   1 0.98271-0.75542 0.12987-0.12987 0.35711-0.80043
   4   0  -9  716.28   29.52  97-0.06793 0.29521 0.93941-0.93941-0.34258-0.10075
  -4   0   9  719.65   24.73  44-0.07417-0.15311 0.95923-0.95923 0.24795 0.19538
   4   0  -8   10.61    3.66   9 0.91140-0.67055 0.36332-0.36332 0.40009-0.78513
   4   0  -8  -32.96    9.07  98-0.06785 0.30870 0.94267-0.94267-0.33357-0.05146
  -4   0   8   13.91    4.64  43-0.02435-0.21650 0.96033-0.96033 0.26449 0.12054
   4   0  -7 2879.27   92.14  15 0.80477-0.55035 0.54467-0.54467 0.41679-0.74353
   4   0  -7 2860.50   93.20  98-0.06782 0.32224 0.94381-0.94381-0.33036 0.00362
  -4   0   7 2970.62   91.49  42 0.00008-0.25450 0.95999-0.95999 0.27236 0.05437
   4   0  -631706.80  980.79  20 0.68468-0.41669 0.67945-0.67945 0.41589-0.68433
   4   0  -632278.62  980.18  98-0.06787 0.33586 0.94185-0.94185-0.33587 0.06743
   4   0  -513216.88  395.92  25 0.56575-0.28419 0.77544-0.77544 0.40436-0.61451
   4   0  -512342.80  393.92  97-0.06803 0.34959 0.93460-0.93460-0.35538 0.14523
  -4   0   512896.60  395.80  42-0.00170-0.27986 0.96003-0.96003 0.27179-0.06165
   4   0  -427475.38  835.07  28 0.45686-0.16174 0.84123-0.84123 0.38754-0.53939
   4   0  -426941.77  841.48  96-0.06828 0.36341 0.91645-0.91645-0.39935 0.24750
  -4   0   427999.68  845.83  42-0.02099-0.27414 0.96032-0.96032 0.26559-0.11374
   4   0  -3  224.87   11.47  31 0.36253-0.05383 0.88478-0.88478 0.36915-0.46270
   4   0  -3  274.28   10.58  93-0.06827 0.37697 0.86955-0.86955-0.49156 0.39800
  -4   0   3  245.99   12.03  43-0.04952-0.25918 0.96008-0.96008 0.25622-0.16267
   4   0  -2  581.15   22.05  34 0.28433 0.03793 0.91271-0.91271 0.35159-0.38685
  -4   0   2  471.84   20.68  44-0.08558-0.23669 0.95864-0.95864 0.24406-0.20880
   4   0  -1   39.53    7.57  35 0.22209 0.11374 0.93009-0.93009 0.33623-0.31320
  -4   0   1   43.07    8.32  46-0.12772-0.20811 0.95535-0.95535 0.22939-0.25243
   4   0   018714.04  570.14  37 0.17470 0.17470 0.94061-0.94061 0.32377-0.24244
  -4   0   018415.54  571.46  47-0.17470-0.17470 0.94960-0.94960 0.21245-0.29378
   4   0   1   71.79    7.77  38 0.14068 0.22230 0.94674-0.94674 0.31442-0.17480
  -4   0  -1  122.91   12.18  48-0.22541-0.13756 0.94088-0.94088 0.19345-0.33308
   4   0   3  186.30   11.52  39 0.10664 0.28347 0.95173-0.95173 0.30475-0.04853
   4   0   4 5497.40  168.06  39 0.10393 0.29975 0.95207-0.95207 0.30396 0.01055
  -4   0  -4 4836.29  167.44  53-0.39085-0.01283 0.89302-0.89302 0.12596-0.44047
  -4   0  -4 5500.66  165.67  97-0.06805-0.33564 0.93369-0.93369-0.35774 0.04323
   4   0   5  797.14   30.24  39 0.10927 0.30798 0.95138-0.95138 0.30550 0.06730
  -4   0  -5  711.18   29.89  55-0.44796 0.03071 0.86890-0.86890 0.10050-0.47331
  -4   0  -5  830.18   28.03  97-0.06802-0.34923 0.93477-0.93477-0.35495-0.01786
   4   0   619283.08  570.20  38 0.12177 0.30905 0.94965-0.94965 0.30909 0.12201
  -4   0  -617235.79  562.57  57-0.50506 0.07424 0.84036-0.84036 0.07380-0.50490
   4   0   7 1460.64   54.83  38 0.14074 0.30365 0.94673-0.94673 0.31444 0.17495
  -4   0  -7 1351.81   53.14  59-0.56164 0.11725 0.80719-0.80719 0.04595-0.53534
  -4   0  -7 1671.49   53.77  96-0.06817-0.37622 0.92617-0.92617-0.37658-0.11281
   4   0   816120.06  492.82  37 0.16563 0.29233 0.94236-0.94236 0.32131 0.22638
  -4   0  -813625.49  487.72  61-0.61725 0.15929 0.76921-0.76921 0.01705-0.56474
  -4   0  -816656.07  485.32  96-0.06826-0.38970 0.91868-0.91868-0.39426-0.15343
   4   0   9  437.66   21.34  36 0.19602 0.27550 0.93616-0.93616 0.32946 0.27653
  -4   0  -9  372.72   18.90  63-0.67147 0.19995 0.72620-0.72620-0.01282-0.59316
  -4   0  -9  483.56   22.21  95-0.06833-0.40320 0.90959-0.90959-0.41450-0.19149
   4   0  10  209.02   13.16  35 0.23166 0.25344 0.92769-0.92769 0.33867 0.32561
  -4   0 -10  211.94   12.62  65-0.72391 0.23881 0.67784-0.67784-0.04363-0.62065
   4   0  11  465.44   24.08  34 0.27238 0.22628 0.91637-0.91637 0.34873 0.37385
  -4   0 -11  427.61   23.38  67-0.77413 0.27546 0.62378-0.62378-0.07533-0.64724
  -4   0 -11  580.49   26.23  94-0.06836-0.43030 0.88708-0.88708-0.45990-0.26268
  -4   0 -12 3014.21  148.94  70-0.82169 0.30946 0.56346-0.56346-0.10795-0.67293
  -4   0 -12 3687.96  152.33  93-0.06830-0.44393 0.87374-0.87374-0.48424-0.29663
  -4   0 -13 1684.60   82.78  92-0.06818-0.45762 0.85899-0.85899-0.50936-0.32981
   4   1 -16  504.78   32.52  95-0.06836 0.20065 0.90473-0.85025-0.42482-0.42657
   4  -1 -16  508.85   34.20  91-0.06806 0.20035 0.84795-0.90243-0.52710-0.32430
   4   1 -15  607.30   35.81  96-0.06827 0.21414 0.91726-0.86277-0.39751-0.39558
   4  -1 -15  610.16   36.61  92-0.06819 0.21406 0.85969-0.91418-0.50820-0.28489
   4   1 -14  782.23   36.76  96-0.06813 0.22757 0.92864-0.87415-0.37052-0.36428
   4  -1 -14  799.15   37.92  93-0.06828 0.22771 0.87007-0.92455-0.49067-0.24413
   4   1 -13 2010.95   78.56  97-0.06794 0.24094 0.93892-0.88443-0.34391-0.33260
   4  -1 -13 2206.84   81.29  93-0.06833 0.24134 0.87902-0.93351-0.47480-0.20171
   4   1 -12 4472.73  147.09  98-0.06769 0.25426 0.94814-0.89366-0.31778-0.30043
  -4   1  12 4543.14  135.12  44-0.06231-0.12427 0.95972-0.90523 0.25195 0.36626
  -4   1  12 3923.87  139.70  68-0.78236 0.59578 0.61405-0.55957-0.08077 0.69899
   4  -1 -12 4848.94  160.18  94-0.06836 0.25494 0.88649-0.94097-0.46102-0.15720
   4   1 -11 5267.31  164.39  99-0.06740 0.26754 0.95634-0.90185-0.29227-0.26765
  -4   1  11 5211.47  160.84  40 0.07093-0.27107 0.95573-0.90124 0.29424 0.26567
  -4   1  11 4689.95  163.12  77-0.93308 0.73293 0.35934-0.30486-0.20215 0.76207
   4  -1 -11 5615.83  182.36  94-0.06837 0.26852 0.89231-0.94680-0.44987-0.11004
   4   1 -10 1821.50   60.91 100-0.06707 0.28079 0.96353-0.90905-0.26755-0.23407
  -4   1  10 1851.13   56.38  38 0.14422-0.35794 0.94616-0.89167 0.31541 0.18621
  -4   1  10 1637.86   63.70  84-0.99062 0.77691 0.12329-0.06880-0.28787 0.78949
  -4  -1  10 1627.39   50.94  62-0.63482 0.42111 0.75597-0.81046 0.00757 0.49405
  -4  -1  10 1632.28   53.53  79-0.95550 0.74179 0.29494-0.34943-0.22773 0.72935
   4  -1 -10 1681.74   57.46  94-0.06837 0.28209 0.89624-0.95072-0.44215-0.05947
   4   1  -9 1217.19   42.98   3 0.97431-0.74703 0.17326-0.11878 0.36668-0.81001
   4   1  -9 1218.49   44.84 100-0.06672 0.29400 0.96975-0.91526-0.24390-0.19943
  -4   1   9 1342.84   40.98  36 0.18648-0.41376 0.93821-0.88372 0.32693 0.11640
  -4  -1   9 1169.18   37.94  54-0.41573 0.18845 0.88303-0.93752 0.11502 0.32831
   4  -1  -9 1182.57   43.20  94-0.06837 0.29565 0.89784-0.95233-0.43895-0.00438
   4   1  -8 1022.57   34.77  12 0.85848-0.61762 0.46437-0.40988 0.41151-0.79654
   4   1  -8 1073.37   37.55 101-0.06635 0.30721 0.97499-0.92050-0.22173-0.16331
  -4   1   8 1010.68   35.74  36 0.20780-0.44865 0.93351-0.87902 0.33254 0.05249
  -4  -1   8 1043.63   32.27  51-0.31306 0.07221 0.91938-0.97386 0.15878 0.22625
   4  -1  -8  957.20   34.78   6 0.94335-0.70250 0.28316-0.33765 0.38777-0.77280
   4  -1  -8  962.23   35.34  94-0.06837 0.30922 0.89638-0.95086-0.44188 0.05684
   4   1  -7 8211.91  260.57  19 0.70664-0.45222 0.65820-0.60371 0.41702-0.74375
   4   1  -7 8125.91  257.93 102-0.06599 0.32041 0.97926-0.92477-0.20168-0.12505
  -4   1   7 8733.42  258.11  36 0.21311-0.46753 0.93227-0.87778 0.33392-0.00719
  -4  -1   7 8081.96  248.68  49-0.25572 0.00130 0.93438-0.98887 0.18173 0.14501
   4  -1  -7 8117.85  255.07  11 0.87004-0.61562 0.44460-0.49908 0.40967-0.73641
   4  -1  -7 7950.17  247.98  94-0.06837 0.32279 0.89050-0.94499-0.45337 0.12664
   4   1  -6 4981.30  158.24  25 0.55355-0.28556 0.78375-0.72927 0.40274-0.67118
   4   1  -6 5032.87  161.03 102-0.06567 0.33366 0.98249-0.92800-0.18487-0.08357
  -4   1   6 5233.65  158.61  36 0.20530-0.47329 0.93408-0.87960 0.33189-0.06345
  -4   1   6 5241.38  162.39 109-0.05894-0.20905 0.99551-0.94102 0.05837 0.21007
  -4  -1   6 5520.90  170.63  48-0.22581-0.04218 0.94080-0.99528 0.19330 0.07514
   4  -1  -6 5473.53  170.22  16 0.78064-0.51265 0.57591-0.63040 0.41779-0.68623
   4  -1  -6 5339.19  170.86  93-0.06833 0.33632 0.87764-0.93213-0.47729 0.20885
   4   1  -410038.48  317.98  33 0.29752-0.00239 0.90849-0.85400 0.35468-0.50653
   4   1  -410412.51  325.23 103-0.06540 0.36052 0.98488-0.93039-0.17126 0.01941
  -4   1   410408.22  319.40  37 0.15768-0.45281 0.94382-0.88934 0.31914-0.16728
  -4   1   410793.69  325.06 107-0.06158-0.23355 0.99807-0.94358-0.02209 0.17394
  -4  -1   4 9685.56  306.85  48-0.21857-0.07656 0.94221-0.99670 0.19606-0.04421
   4  -1  -410105.03  305.13  24 0.59248-0.29735 0.75634-0.81082 0.40765-0.55950
   4   1  -3 9537.03  293.62  36 0.20190 0.10679 0.93485-0.88037 0.33100-0.42456
   4   1  -3 9447.59  296.88 102-0.06576 0.37445 0.98169-0.92721-0.18916 0.09561
  -4   1   3 9442.96  295.38  38 0.12065-0.42935 0.94981-0.89533 0.30877-0.21521
  -4   1   3 9928.35  299.56 105-0.06304-0.24566 0.99623-0.94174-0.07268 0.16624
  -4  -1   3 9885.69  306.51  49-0.23314-0.07555 0.93931-0.99380 0.19049-0.09693
   4  -1  -3 9821.75  304.77  27 0.50699-0.19829 0.81320-0.86769 0.39592-0.48948
   4   1  -2  703.23   26.35  38 0.12692 0.19535 0.94890-0.89441 0.31055-0.34581
   4   1  -2  712.04   23.49 100-0.06701 0.38928 0.96471-0.91023-0.26324 0.22798
  -4   1   2  697.14   27.13  40 0.07642-0.39869 0.95519-0.90071 0.29588-0.26062
  -4   1   2  763.59   24.62 103-0.06479-0.25748 0.98917-0.93468-0.14318 0.17844
  -4  -1   2  673.86   26.28  49-0.25640-0.06587 0.93423-0.98871 0.18147-0.14620
   4  -1  -2  698.90   24.86  29 0.43221-0.10995 0.85373-0.90821 0.38305-0.41831
   4   1  -1 2277.14   79.27  40 0.07026 0.26558 0.95579-0.90130 0.29404-0.27100
  -4   1   1 2531.04   82.19  41 0.02611-0.36195 0.95899-0.90450 0.28056-0.30359
  -4   1   1 2609.28   77.37  99-0.06724-0.26859 0.96002-0.90553-0.27993 0.25690
  -4  -1   1 2184.11   73.26  50-0.28648-0.04936 0.92678-0.98127 0.16955-0.19258
   4  -1  -1 2301.13   72.67  31 0.36961-0.03377 0.88190-0.93639 0.37064-0.34760
   4   1   0  442.75   19.23  41 0.02943 0.31997 0.95882-0.90433 0.28159-0.20026
  -4   1   0  501.96   21.32  43-0.02920-0.32021 0.96033-0.90584 0.26292-0.34425
  -4  -1   0  351.98   16.89  51-0.32191-0.02750 0.91674-0.97122 0.15515-0.23648
   4  -1   0  392.59   17.47  32 0.31946 0.02995 0.90103-0.95551 0.35972-0.27839
   4   1   2 2555.44   84.64  42-0.01362 0.39016 0.96025-0.90577 0.26797-0.07005
  -4   1  -2 2531.14   85.18  46-0.15076-0.22578 0.95281-0.89832 0.22116-0.41908
  -4   1  -2 2688.42   82.97 107-0.06166-0.31488 0.99804-0.94355-0.02471-0.17321
  -4  -1  -2 2457.20   85.50  54-0.40408 0.02754 0.88780-0.94229 0.12016-0.31809
   4  -1   2 2804.57   90.13  34 0.25436 0.12219 0.92160-0.97609 0.34434-0.14642
   4   1   316242.13  505.87  42-0.01950 0.40961 0.96031-0.90582 0.26607-0.00985
  -4   1  -315577.29  500.07  48-0.21517-0.17494 0.94285-0.88837 0.19735-0.45356
  -4   1  -317284.65  508.23 105-0.06348-0.32663 0.99502-0.94054-0.08946-0.16675
  -4  -1  -315303.48  499.69  55-0.44894 0.05882 0.86846-0.92294 0.10006-0.35627
   4  -1   317398.96  509.24  35 0.23759 0.15252 0.92615-0.98064 0.34017-0.08395
   4   1   4 7307.72  238.16  42-0.01685 0.42053 0.96029-0.90580 0.26693 0.04758
  -4   1  -4 7278.76  236.79  50-0.28092-0.12276 0.92823-0.87375 0.17177-0.48628
  -4   1  -4 8113.55  238.34 104-0.06467-0.33901 0.98988-0.93540-0.13786-0.17665
  -4  -1  -4 6931.67  228.46  57-0.49527 0.09159 0.84559-0.90007 0.07847-0.39298
   4  -1   4 7790.99  234.55  35 0.23003 0.17366 0.92811-0.98259 0.33826-0.02375
   4   1   518660.32  589.22  42-0.00674 0.42399 0.96014-0.90566 0.27018 0.10262
  -4   1  -518026.20  582.57  52-0.34729-0.06996 0.90866-0.85417 0.14459-0.51739
  -4   1  -520211.63  587.29 102-0.06556-0.35169 0.98352-0.92903-0.17915-0.19366
  -4  -1  -516600.51  577.15  58-0.54244 0.12519 0.81903-0.87351 0.05556-0.42837
  -4  -1  -520597.03  580.72  92-0.06811-0.34914 0.85283-0.90732-0.51935 0.14655
   4  -1   519630.20  593.49  35 0.23075 0.18650 0.92792-0.98241 0.33844 0.03437
   4   1   6  879.15   33.46  42 0.00999 0.42083 0.95969-0.90520 0.27550 0.15560
  -4   1  -6  851.91   33.27  54-0.41366-0.01716 0.88390-0.82941 0.11594-0.54704
  -4   1  -6 1022.45   34.22 101-0.06627-0.36455 0.97610-0.92161-0.21673-0.21437
  -4  -1  -6  824.28   34.85  60-0.58991 0.15909 0.78860-0.84309 0.03146-0.46256
   4  -1   6 1053.09   35.75  35 0.23894 0.19188 0.92580-0.98028 0.34051 0.09060
   4   1   721620.90  651.87  41 0.03269 0.41170 0.95863-0.90415 0.28260 0.20679
  -4   1  -719947.82  644.52  56-0.47945 0.03507 0.85374-0.79925 0.08594-0.57533
  -4  -1  -718821.35  670.35  62-0.63717 0.19278 0.75415-0.80864 0.00629-0.49568
   4  -1   724492.31  673.96  34 0.25393 0.19046 0.92172-0.97621 0.34423 0.14516
   4   1   8 2066.89   76.77  40 0.06086 0.39709 0.95663-0.90214 0.29122 0.25647
  -4   1  -8 2092.11   74.69  58-0.54419 0.08623 0.81798-0.76349 0.05470-0.60239
  -4   1  -8 2286.64   75.87  99-0.06732-0.39063 0.95817-0.90368-0.28620-0.26149
  -4  -1  -8 1851.67   69.20  64-0.68379 0.22583 0.71549-0.76998-0.01987-0.52782
  -4  -1  -8 2099.50   69.87  92-0.06824-0.38972 0.86545-0.91994-0.49857-0.04912
   4  -1   8 2041.45   73.76  34 0.27516 0.18280 0.91553-0.97002 0.34940 0.19829
   4   1   9 4851.02  169.31  39 0.09417 0.37735 0.95327-0.89878 0.30112 0.30487
  -4   1  -9 4462.52  161.16  61-0.60739 0.13586 0.77637-0.72189 0.02230-0.62828
  -4   1  -9 5229.90  159.54  98-0.06771-0.40382 0.94762-0.89313-0.31933-0.28665
  -4  -1  -9 4448.84  164.90  65-0.72934 0.25781 0.67239-0.72688-0.04695-0.55904
  -4  -1  -9 5453.05  168.38  92-0.06820-0.40333 0.86055-0.91504-0.50679-0.09920
   4  -1   9 5326.04  175.90  33 0.30219 0.16933 0.90694-0.96143 0.35577 0.25022
   4   1  10 2308.50   86.28  38 0.13239 0.35270 0.94806-0.89357 0.31210 0.35218
  -4   1 -10 2069.82   82.32  63-0.66862 0.18353 0.72862-0.67413-0.01121-0.65307
  -4   1 -10 2553.30   84.18  97-0.06800-0.41710 0.93596-0.88147-0.35183-0.31246
  -4  -1 -10 2102.03   85.02  67-0.77343 0.28833 0.62460-0.67908-0.07487-0.58941
  -4  -1 -10 2665.03   85.83  92-0.06812-0.41698 0.85307-0.90756-0.51897-0.14531
   4  -1  10 2576.89   95.01  32 0.33473 0.15036 0.89551-0.95000 0.36313 0.30115
   4   1  11 1385.03   61.71  37 0.17542 0.32324 0.94046-0.88598 0.32397 0.39861
  -4   1 -11 1310.23   55.20  65-0.72745 0.22879 0.67430-0.61981-0.04579-0.67679
  -4   1 -11 1803.04   61.34  96-0.06821-0.43046 0.92314-0.86865-0.38386-0.33872
  -4  -1 -11 1497.14   61.85  69-0.81563 0.31696 0.57174-0.62623-0.10362-0.61896
  -4  -1 -11 1828.04   64.26  91-0.06800-0.43067 0.84345-0.89794-0.53408-0.18850
   4  -1  11 1548.30   65.56  31 0.37261 0.12606 0.88066-0.93515 0.37126 0.35131
  -4   1 -12  871.52   48.19  68-0.78339 0.27116 0.61281-0.55832-0.08146-0.69941
  -4   1 -12 1095.19   50.85  95-0.06833-0.44390 0.90911-0.85462-0.41554-0.36533
  -4  -1 -12  968.03   45.87  71-0.85549 0.34325 0.51336-0.56785-0.13317-0.64770
  -4   1 -13 2889.11  136.26  94-0.06837-0.45743 0.89380-0.83931-0.44697-0.39220
   4   2 -16  474.66   34.22  96-0.06815 0.20045 0.92721-0.81823-0.37404-0.47735
   4   2 -15  582.28   36.62  97-0.06792 0.21379 0.93942-0.83045-0.34255-0.45055
   4   2 -14  898.12   40.51  98-0.06762 0.22705 0.95045-0.84147-0.31085-0.42396
   4   2 -13 2696.12   99.98  99-0.06723 0.24023 0.96032-0.85135-0.27888-0.39763
   4  -2 -13 2994.44  108.32  91-0.06796 0.24097 0.84075-0.94973-0.53820-0.13831
   4   2 -12 2841.11  100.33 100-0.06676 0.25334 0.96908-0.86010-0.24657-0.37164
  -4   2  12 3077.69   96.09  35 0.24303-0.42961 0.92471-0.81573 0.34153 0.27668
  -4   2  12 2613.77   93.31  72-0.87330 0.68672 0.48379-0.37481-0.14737 0.76558
   4  -2 -12 3115.29  110.54  91-0.06803 0.25461 0.84610-0.95508-0.52997-0.08824
   4   2 -11 1842.75   66.52 101-0.06622 0.26636 0.97672-0.86775-0.21384-0.34607
[truncated: 378,730 more chars]
