# Supplementary material for: 1-Butyl-1-chloro-3-methyl-3H-2,1λ4-benzoxa­tellurole: crystal structure and Hirshfeld analysis
Source: Acta Crystallogr E Crystallogr Commun. 2017 Mar 24;73(Pt 4):564–8. doi: 10.1107/S2056989017003887 (PMC5382623; doi:10.1107/S2056989017003887)
Supplement: Supplementary file 2 [file e-73-00564-Isup2.hkl]

data_I                                                                          
_shelx_title ' Te'                                                              
_shelx_refln_list_code          4                                               
_shelx_F_calc_maximum      140.68                                               
_exptl_crystal_F_000       664.00                                               
_reflns_d_resolution_high  0.7697                                               
                                                                                
loop_                                                                           
 _space_group_symop_operation_xyz                                               
 'x, y, z'                                                                      
 '-x, y+1/2, -z'                                                                
                                                                                
_cell_length_a     8.3663                                                       
_cell_length_b    13.0442                                                       
_cell_length_c    12.5363                                                       
_cell_angle_alpha  90.000                                                       
_cell_angle_beta  103.460                                                       
_cell_angle_gamma  90.000                                                       
                                                                                
_shelx_F_squared_multiplier     1.000                                           
                                                                                
loop_                                                                           
 _refln_index_h                                                                 
 _refln_index_k                                                                 
 _refln_index_l                                                                 
 _refln_F_squared_calc                                                          
 _refln_F_squared_meas                                                          
 _refln_F_squared_sigma                                                         
 _refln_observed_status                                                         
   4 -15   0         93.60         89.83         7.11 o                         
   3 -14   0        843.18        805.83        31.28 o                         
   4 -14   0          4.55          4.92         2.65 o                         
   5 -14   0        409.31        385.16        20.46 o                         
   3 -13   0         10.27          7.63         2.80 o                         
   4 -13   0        185.20        177.56         9.01 o                         
   5 -13   0         93.26         84.31         6.03 o                         
   6 -13   0        365.24        366.92        19.27 o                         
   2 -12   0        502.22        505.46        18.91 o                         
   3 -12   0       2417.79       2537.94        84.12 o                         
   4 -12   0        237.78        195.48         9.33 o                         
   5 -12   0        517.09        502.64        20.33 o                         
   6 -12   0        201.92        185.26        10.90 o                         
   7 -12   0         58.05         50.02         4.89 o                         
   2 -11   0        353.08        329.01        12.48 o                         
   3 -11   0        316.88        298.25        11.50 o                         
   4 -11   0         65.28         70.98         5.19 o                         
   5 -11   0        282.18        286.77        12.02 o                         
   6 -11   0        159.31        147.47         8.03 o                         
   7 -11   0        266.09        260.25        14.37 o                         
   8 -11   0        135.14        127.79         9.25 o                         
   2 -10   0       4803.45       4641.10       143.44 o                         
   3 -10   0        327.61        304.23         8.42 o                         
   4 -10   0       2777.30       2804.46        89.61 o                         
   5 -10   0        217.82        173.08         7.95 o                         
   6 -10   0        725.07        692.89        26.14 o                         
   7 -10   0         13.15         12.69         2.83 o                         
   8 -10   0        167.08        171.78        10.67 o                         
   1  -9   0        214.55        208.14         8.00 o                         
   2  -9   0        713.88        704.76        23.67 o                         
   3  -9   0        946.20        921.46        22.40 o                         
   4  -9   0        126.45        105.63         9.05 o                         
   5  -9   0       1063.34       1011.90        34.23 o                         
   6  -9   0         78.65         62.96         4.60 o                         
   7  -9   0        356.20        347.77        15.40 o                         
   8  -9   0         19.48         13.72         3.21 o                         
   1  -8   0        324.39        291.22        10.90 o                         
   2  -8   0       5775.03       5595.12       519.59 o                         
   3  -8   0        939.91        900.22        91.67 o                         
   4  -8   0       2160.22       2205.59       205.26 o                         
   5  -8   0        339.71        355.34        30.10 o                         
   6  -8   0       1542.08       1525.79        51.62 o                         
   7  -8   0        142.88        114.62         6.26 o                         
   8  -8   0        179.32        176.81        10.27 o                         
   9  -8   0         27.97         24.03         3.82 o                         
   1  -7   0         15.27         11.53         2.03 o                         
   2  -7   0          1.78         28.93        15.53 o                         
   3  -7   0        555.01        583.51        43.06 o                         
   4  -7   0        813.66        771.50        61.17 o                         
   5  -7   0        534.95        548.59        30.57 o                         
   6  -7   0        555.31        516.39        18.76 o                         
   7  -7   0        447.25        414.85        16.28 o                         
   8  -7   0        174.25        153.88         7.94 o                         
   9  -7   0        187.83        190.87        11.12 o                         
   2  -6   0       2988.00       2898.92       220.15 o                         
   3  -6   0       2947.54       2859.36       365.19 o                         
   4  -6   0       1606.15       1583.99       106.11 o                         
   5  -6   0       2505.18       2559.36       236.98 o                         
   6  -6   0         76.03         86.16         5.77 o                         
   7  -6   0       1424.90       1385.26        48.32 o                         
   8  -6   0         70.40         74.88         4.93 o                         
   9  -6   0        126.68        101.48         7.14 o                         
   1  -5   0       2420.23       2619.19        81.62 o                         
   2  -5   0         42.08         34.68         1.69 o                         
   3  -5   0         74.14         75.22         3.68 o                         
   4  -5   0       1329.27       1357.31       112.48 o                         
   5  -5   0        348.09        354.61        23.96 o                         
   6  -5   0       2875.36       2979.94       176.29 o                         
   7  -5   0         28.90         23.28         4.13 o                         
   8  -5   0       1069.47       1157.05        38.97 o                         
   9  -5   0         15.68         10.56         3.08 o                         
  10  -5   0        262.59        255.85        14.89 o                         
   1  -4   0      10176.61       8761.84       706.24 o                         
   2  -4   0        320.46        270.99        37.86 o                         
   4  -4   0        116.36        134.14        13.84 o                         
   5  -4   0       5322.48       5454.95       486.77 o                         
   6  -4   0        130.52        118.51         3.91 o                         
   7  -4   0       1069.68       1020.55        35.39 o                         
   8  -4   0        150.71        118.92         6.42 o                         
   9  -4   0        167.65        197.28         9.55 o                         
  10  -4   0         52.39         31.65         4.09 o                         
   1  -3   0       4923.27       4878.51       150.00 o                         
   2  -3   0       3812.22       3652.94       369.55 o                         
   3  -3   0       2802.94       2850.62       277.57 o                         
   4  -3   0        903.32        869.99        39.84 o                         
   5  -3   0        164.71        183.58        11.85 o                         
   6  -3   0       1591.90       1605.15        72.57 o                         
   7  -3   0        141.10        143.64         5.04 o                         
   8  -3   0        856.52        868.36        31.59 o                         
   9  -3   0        241.64        256.08        11.07 o                         
  10  -3   0        252.80        261.84        14.46 o                         
   1  -2   0       8111.32       7007.65       717.84 o                         
   3  -2   0       4774.38       5076.63       156.20 o                         
   4  -2   0       6275.40       5700.16       174.89 o                         
   5  -2   0       2426.71       2382.26        63.35 o                         
   6  -2   0       2821.87       2892.19       109.17 o                         
   7  -2   0        432.91        414.89        11.52 o                         
   8  -2   0        480.48        488.66        18.86 o                         
   9  -2   0         29.73         30.00         4.46 o                         
  10  -2   0        134.06        162.00         9.53 o                         
   1  -1   0         58.23         67.56         7.07 o                         
   2  -1   0       5164.02       4883.76       227.59 o                         
   3  -1   0       3898.32       3905.74       146.77 o                         
   4  -1   0        116.80         91.38         4.98 o                         
   5  -1   0       2787.70       3072.93       178.50 o                         
   6  -1   0        365.82        358.47         9.31 o                         
   7  -1   0        389.94        387.98        12.63 o                         
   8  -1   0        106.18        100.55         5.44 o                         
   9  -1   0        618.76        668.26        24.91 o                         
  10  -1   0         43.80         49.84         5.56 o                         
   1   0   0         21.12         28.28         0.86 o                         
   3   0   0          3.88          2.08         0.85 o                         
   4   0   0       4781.87       4551.97        98.96 o                         
   5   0   0         27.62         26.10         4.31 o                         
   7   0   0         19.25         12.70         2.51 o                         
   8   0   0       1088.79       1175.36        40.67 o                         
   9   0   0         12.52          2.59         4.25 o                         
  10   0   0         46.72         26.93         3.76 o                         
   1   1   0         49.29         59.93         7.64 o                         
   2   1   0       5223.63       4991.49       207.00 o                         
   3   1   0       3927.29       3914.95       137.88 o                         
   4   1   0        124.72        115.52         7.26 o                         
   5   1   0       2827.75       3100.02        86.22 o                         
   6   1   0        373.35        355.07        13.03 o                         
   7   1   0        405.81        396.46        10.59 o                         
   8   1   0        108.90        108.07         6.00 o                         
   9   1   0        622.82        676.57        25.05 o                         
  10   1   0         43.68         51.63         4.87 o                         
   3   2   0       4714.51       4703.19       224.54 o                         
   4   2   0       6202.78       5632.88       173.17 o                         
   5   2   0       2416.90       2366.57        97.91 o                         
   6   2   0       2797.53       2883.26       138.04 o                         
   7   2   0        446.77        429.41        11.45 o                         
   8   2   0        477.21        560.06        20.76 o                         
   9   2   0         29.19         16.78         3.58 o                         
  10   2   0        130.52        136.16         8.85 o                         
   1   3   0       4957.69       4626.27       429.48 o                         
   2   3   0       3773.04       3612.76       228.39 o                         
   3   3   0       2826.44       2817.58       228.55 o                         
   4   3   0        887.72        862.78        33.06 o                         
   5   3   0        144.26        156.92         4.02 o                         
   6   3   0       1571.36       1639.88       122.53 o                         
   7   3   0        122.73        124.42        15.26 o                         
   8   3   0        850.53        914.10        32.88 o                         
   9   3   0        241.99        235.92        11.21 o                         
  10   3   0        258.38        270.79        14.91 o                         
   0   4   0       9017.93       8248.45       179.25 o                         
   1   4   0      10412.22       9050.07       417.41 o                         
   2   4   0        304.42        246.64        22.65 o                         
   4   4   0        117.66        138.58        17.45 o                         
   5   4   0       5404.03       5064.84       156.20 o                         
   6   4   0        132.92        125.53         7.59 o                         
   7   4   0       1079.20       1130.03        38.43 o                         
   8   4   0        147.47        151.14         7.44 o                         
   9   4   0        165.91        201.32         9.58 o                         
  10   4   0         48.80         61.16         6.42 o                         
   1   5   0       2416.22       2306.59        71.97 o                         
   2   5   0         54.60         58.00         9.40 o                         
   3   5   0         82.74         70.98        11.33 o                         
   4   5   0       1345.12       1328.84        64.74 o                         
   5   5   0        373.63        375.90        24.77 o                         
   6   5   0       2889.04       3016.40       174.75 o                         
   7   5   0         31.91         35.55         1.79 o                         
   8   5   0       1073.90       1120.98        39.04 o                         
   9   5   0         16.57         15.05         3.11 o                         
  10   5   0        260.62        277.21        14.66 o                         
   0   6   0       2418.29       2359.61        52.24 o                         
   2   6   0       2934.01       2804.47       131.60 o                         
   3   6   0       2991.61       2881.87       155.00 o                         
   4   6   0       1583.53       1586.93        72.31 o                         
   5   6   0       2474.49       2494.89       200.49 o                         
   6   6   0         66.15         67.15         5.29 o                         
   7   6   0       1418.24       1547.52        95.63 o                         
   8   6   0         72.46         74.03         5.05 o                         
   9   6   0        128.91        137.82         8.88 o                         
   1   7   0         18.74         21.93         4.09 o                         
   3   7   0        554.18        599.90        38.17 o                         
   4   7   0        802.53        766.03        43.29 o                         
   5   7   0        535.20        545.46        19.33 o                         
   6   7   0        552.55        559.80        46.33 o                         
   7   7   0        461.26        507.58        18.94 o                         
   8   7   0        173.48        170.03         8.62 o                         
   9   7   0        190.14        218.50        12.16 o                         
   1   8   0        318.66        318.11         6.48 o                         
   2   8   0       5795.93       5734.75       213.20 o                         
   3   8   0        946.50        927.06        73.95 o                         
   4   8   0       2185.22       2309.47       142.67 o                         
   5   8   0        347.17        326.76        30.68 o                         
   6   8   0       1544.36       1763.84        58.46 o                         
   7   8   0        140.58        176.33         8.26 o                         
   8   8   0        180.81        180.48         9.94 o                         
   9   8   0         28.63         28.76         4.38 o                         
   1   9   0        219.03        205.73         4.83 o                         
   2   9   0        731.55        781.01        18.58 o                         
   3   9   0        962.97        966.29        26.42 o                         
   4   9   0        118.53        103.24        10.80 o                         
   5   9   0       1067.47       1117.73        37.22 o                         
   6   9   0         73.17         53.33         4.44 o                         
   7   9   0        352.11        349.78        14.53 o                         
   8   9   0         20.84         19.42         3.61 o                         
   0  10   0       4449.82       4498.21       163.22 o                         
   1  10   0        283.30        274.01         5.62 o                         
   2  10   0       4799.44       5078.31       134.82 o                         
   3  10   0        326.15        328.99         8.95 o                         
   4  10   0       2768.82       2933.50       248.38 o                         
   5  10   0        220.83        233.65         9.78 o                         
   6  10   0        743.49        856.19        31.29 o                         
   7  10   0         11.83         11.32         3.48 o                         
   8  10   0        168.37        182.08        10.76 o                         
   1  11   0         32.26         33.11         2.94 o                         
   2  11   0        343.77        361.10        11.30 o                         
   3  11   0        311.46        320.30        15.90 o                         
   4  11   0         67.87         65.46         4.66 o                         
   5  11   0        284.80        298.74        12.22 o                         
   6  11   0        158.91        153.40         7.71 o                         
   7  11   0        271.31        313.83        16.08 o                         
   8  11   0        131.96        131.57         9.32 o                         
   0  12   0       1628.44       1683.02        84.49 o                         
   1  12   0        883.44        891.48        59.49 o                         
   2  12   0        512.05        606.76        21.31 o                         
   3  12   0       2397.41       2757.83        88.90 o                         
   4  12   0        246.15        282.63        11.78 o                         
   5  12   0        510.38        571.40        20.92 o                         
   6  12   0        199.24        242.65        12.86 o                         
   7  12   0         57.85         50.09         5.07 o                         
   1  13   0         82.24         66.80         6.94 o                         
   2  13   0         79.56         70.00         5.35 o                         
   3  13   0          8.51          4.08         4.36 o                         
   4  13   0        176.96        158.19         7.95 o                         
   5  13   0         92.78         88.00         6.40 o                         
   6  13   0        359.16        353.61        18.07 o                         
   0  14   0         18.00         15.99         3.02 o                         
   1  14   0       1902.55       1971.62        47.75 o                         
   2  14   0          3.51         -0.96         2.78 o                         
   3  14   0        855.04        908.84        33.78 o                         
   4  14   0          3.96          0.05         2.94 o                         
   5  14   0        414.17        438.44        22.18 o                         
   1  15   0         14.22         10.46         5.39 o                         
   2  15   0         20.92         23.93         2.68 o                         
   3  15   0         10.39          9.55         5.68 o                         
   4  15   0         97.34         92.66         6.47 o                         
   0  16   0        309.28        319.85        16.91 o                         
   1  16   0        239.91        224.12         8.89 o                         
   2  16   0        186.81        179.89         7.70 o                         
   3  16   0        316.28        334.79        25.58 o                         
  -5 -15   1         50.91         42.26         4.66 o                         
  -4 -15   1         11.64          6.35         2.90 o                         
   4 -15   1         47.90         43.54         4.79 o                         
  -6 -14   1        586.16        659.55        29.95 o                         
  -5 -14   1          2.46         -2.20         2.53 o                         
  -4 -14   1        448.93        457.04        21.72 o                         
   3 -14   1          2.65         -0.09         3.86 o                         
   4 -14   1          2.19          4.26         2.60 o                         
   5 -14   1          9.96         13.41         3.63 o                         
  -6 -13   1         39.41         25.81         4.74 o                         
  -5 -13   1         98.51         94.81         6.41 o                         
  -4 -13   1         10.32         14.16         2.97 o                         
  -3 -13   1        937.80        956.81        33.53 o                         
   3 -13   1       1277.85       1360.05        48.48 o                         
   4 -13   1        250.84        235.88        11.20 o                         
   5 -13   1        871.27        894.69        41.45 o                         
   6 -13   1         90.76         87.16         6.53 o                         
  -7 -12   1        199.79        197.08        11.87 o                         
  -6 -12   1        340.77        369.50        18.60 o                         
  -5 -12   1        256.61        246.35        11.54 o                         
  -4 -12   1        863.93        864.00        31.31 o                         
  -3 -12   1         59.53         50.39         3.72 o                         
   2 -12   1        356.22        337.18        12.82 o                         
   3 -12   1         26.64         22.31         4.36 o                         
   4 -12   1        146.78        137.99         7.22 o                         
   5 -12   1          7.12          9.03         3.00 o                         
   6 -12   1         65.58         54.53         5.04 o                         
   7 -12   1          3.33          1.74         2.98 o                         
  -8 -11   1         14.34         12.87         3.24 o                         
  -7 -11   1         14.31         13.17         3.01 o                         
  -6 -11   1        201.72        184.44         8.76 o                         
  -5 -11   1        361.21        355.05        14.65 o                         
  -4 -11   1        829.96        793.95        28.24 o                         
  -3 -11   1        579.59        593.66        20.70 o                         
  -2 -11   1        886.62        921.76        30.84 o                         
   2 -11   1       2067.88       2078.32        67.24 o                         
   3 -11   1       1512.44       1475.94        49.07 o                         
   4 -11   1       1203.37       1168.69        40.30 o                         
   5 -11   1        419.22        385.40        15.69 o                         
   6 -11   1        652.04        614.98        24.74 o                         
   7 -11   1        138.29        141.17         8.87 o                         
  -8 -10   1         18.77         15.08         3.06 o                         
  -7 -10   1        377.78        381.56        16.57 o                         
  -6 -10   1        325.61        297.65        12.97 o                         
  -5 -10   1       1697.68       1669.68        53.79 o                         
  -4 -10   1        183.64        165.04         7.34 o                         
  -3 -10   1       3365.87       3429.26       195.06 o                         
  -2 -10   1          6.94          5.11         2.51 o                         
   1 -10   1        431.46        382.41        13.75 o                         
   2 -10   1         69.21         67.65         4.58 o                         
   3 -10   1        229.86        242.64        12.79 o                         
   4 -10   1         16.98          6.55         2.13 o                         
   5 -10   1         20.54         20.32         2.88 o                         
   6 -10   1         18.57          9.54         2.97 o                         
   7 -10   1        212.63        200.75        11.29 o                         
   8 -10   1         24.64         21.65         4.11 o                         
  -9  -9   1         20.44         26.16         4.01 o                         
  -8  -9   1         16.20         13.52         2.98 o                         
  -7  -9   1         24.56         17.67         3.01 o                         
  -6  -9   1        573.51        558.86        20.64 o                         
  -5  -9   1        374.75        339.14        12.94 o                         
  -4  -9   1        810.34        851.72        69.17 o                         
  -3  -9   1         88.70         73.45         5.97 o                         
  -2  -9   1       4222.59       3847.65       118.23 o                         
   1  -9   1        502.29        487.73        16.69 o                         
   2  -9   1       5631.34       5705.18       176.62 o                         
   3  -9   1        125.01        127.51         9.15 o                         
   4  -9   1       4036.27       4362.25       375.79 o                         
   5  -9   1        329.80        277.73        11.33 o                         
   6  -9   1       1753.24       1786.51        61.31 o                         
   7  -9   1         24.29         10.30         2.74 o                         
   8  -9   1        502.16        459.08        23.46 o                         
  -9  -8   1        320.54        299.31        15.97 o                         
  -8  -8   1         63.38         64.15         4.65 o                         
  -7  -8   1       1229.31       1220.64        42.96 o                         
  -6  -8   1         20.23         17.55         2.64 o                         
  -5  -8   1       2948.41       3096.69       197.99 o                         
  -4  -8   1        881.42        895.82        74.30 o                         
  -3  -8   1       1836.99       1862.65       136.58 o                         
  -2  -8   1       1998.10       1923.31        60.89 o                         
  -1  -8   1       3524.94       3373.66       105.03 o                         
   1  -8   1       1989.35       1794.47        56.51 o                         
   2  -8   1         17.37         31.71         8.20 o                         
   3  -8   1         79.82         72.70         2.96 o                         
   4  -8   1        120.68        115.79        14.28 o                         
   5  -8   1          4.41          3.33         1.67 o                         
   6  -8   1         44.86         31.37         3.60 o                         
   7  -8   1         31.75         26.30         3.23 o                         
   8  -8   1          7.59          1.00         2.51 o                         
   9  -8   1        282.51        306.03        16.70 o                         
  -9  -7   1         30.27         26.09         4.50 o                         
  -8  -7   1         89.82         79.63         5.27 o                         
  -7  -7   1        189.43        195.16         9.03 o                         
  -6  -7   1         30.33         24.30         3.65 o                         
  -5  -7   1        311.50        298.78        29.15 o                         
  -4  -7   1        269.78        278.00        27.34 o                         
  -3  -7   1       1681.43       1664.16       164.27 o                         
  -2  -7   1       4245.44       4146.88       318.75 o                         
  -1  -7   1       6567.68       5926.39       183.23 o                         
   1  -7   1       4874.70       4697.53       145.27 o                         
   2  -7   1       2291.92       2198.03       232.77 o                         
   3  -7   1       2897.68       2788.40       329.07 o                         
   4  -7   1       3182.49       3164.76       261.92 o                         
   5  -7   1       1433.72       1487.38       152.51 o                         
   6  -7   1       1458.50       1444.21        46.93 o                         
   7  -7   1        589.28        554.82        21.23 o                         
   8  -7   1        326.63        325.53        14.26 o                         
   9  -7   1        169.39        154.13         9.75 o                         
 -10  -6   1         98.74         75.82         6.46 o                         
  -9  -6   1        122.58        117.97         7.64 o                         
  -8  -6   1        961.60        997.17        33.93 o                         
  -7  -6   1        159.99        155.50         7.37 o                         
  -6  -6   1       3530.61       3665.11       269.45 o                         
  -5  -6   1        373.51        363.60        30.41 o                         
  -4  -6   1       2697.56       2658.42       307.53 o                         
  -3  -6   1       3320.05       3320.05       409.09 o                         
  -2  -6   1       2864.12       2773.52       249.84 o                         
   1  -6   1        522.88        671.68        21.72 o                         
   2  -6   1       1980.89       2140.16       244.30 o                         
   3  -6   1         72.14         62.90         6.20 o                         
   4  -6   1        276.59        261.46        15.17 o                         
   5  -6   1         19.01         16.02         3.04 o                         
   6  -6   1         51.17         49.13         3.54 o                         
   7  -6   1         81.15         68.04         4.57 o                         
   8  -6   1         25.03         31.62         3.40 o                         
   9  -6   1         59.30         62.73         5.32 o                         
 -10  -5   1         12.00         12.84         3.29 o                         
  -9  -5   1          3.16         -0.14         3.59 o                         
  -8  -5   1         84.29         93.83         5.56 o                         
  -7  -5   1        154.45        148.57         6.82 o                         
  -6  -5   1        168.21        162.24        12.02 o                         
  -5  -5   1       2524.73       2609.85       260.19 o                         
  -4  -5   1        428.68        387.69        42.98 o                         
  -3  -5   1      10340.11       8719.76       266.85 o                         
  -2  -5   1        122.75        133.84        17.17 o                         
  -1  -5   1      11672.12      10286.52       315.63 o                         
   0  -5   1          1.90          0.98         1.22 o                         
   2  -5   1       1278.93       1355.32        42.38 o                         
   4  -5   1         11.95         11.78         7.68 o                         
   5  -5   1       6000.66       5829.96       179.41 o                         
   6  -5   1         32.57         25.10         8.21 o                         
   7  -5   1       2749.28       2793.83        92.82 o                         
   8  -5   1        181.07        170.30         8.33 o                         
   9  -5   1        530.87        560.37        27.56 o                         
 -10  -4   1        361.40        357.83        18.63 o                         
  -9  -4   1         82.55         70.11         5.12 o                         
  -8  -4   1       1490.84       1540.12        52.96 o                         
  -7  -4   1        164.08        142.07         7.12 o                         
  -6  -4   1       2756.65       2843.21       173.25 o                         
  -5  -4   1        270.03        244.63        26.27 o                         
  -4  -4   1       8942.43       8437.74       257.64 o                         
  -3  -4   1       1404.40       1482.15       193.63 o                         
  -2  -4   1      12535.94      10006.40       307.18 o                         
  -1  -4   1       1399.78       1354.95       134.01 o                         
   0  -4   1        594.67        572.71        19.10 o                         
   1  -4   1       2181.84       2313.29        71.94 o                         
   2  -4   1       1770.58       1612.82       194.68 o                         
   3  -4   1        109.18        132.83         5.87 o                         
   4  -4   1        385.25        371.52        61.41 o                         
   5  -4   1         11.03          7.22         2.13 o                         
   6  -4   1       1397.94       1427.94        99.85 o                         
   7  -4   1         10.88          9.81         3.94 o                         
   8  -4   1        115.84         90.69         5.44 o                         
   9  -4   1         11.30         16.07         3.56 o                         
  10  -4   1         36.90         36.61         4.27 o                         
 -10  -3   1         24.00         16.54         3.71 o                         
  -9  -3   1         49.95         53.28         4.63 o                         
  -8  -3   1         92.02         87.73         5.84 o                         
  -7  -3   1          0.69          0.80         1.54 o                         
  -6  -3   1        899.87        900.69        71.64 o                         
  -5  -3   1       3170.58       3202.92       173.84 o                         
  -4  -3   1       2732.25       2628.65       197.56 o                         
  -3  -3   1       9820.82       9411.29       835.89 o                         
  -2  -3   1        613.90        604.55        49.81 o                         
  -1  -3   1      11232.74      10391.95       318.50 o                         
   0  -3   1        150.41        149.44         5.29 o                         
   2  -3   1      10306.72       9158.41      1119.03 o                         
   4  -3   1       1090.36       1074.44        95.33 o                         
   5  -3   1       4116.12       4182.33       339.39 o                         
   6  -3   1        455.25        499.25        18.65 o                         
   7  -3   1       2291.74       2316.07        75.74 o                         
   8  -3   1        619.43        663.37        23.40 o                         
   9  -3   1        558.79        601.77        24.00 o                         
  10  -3   1        128.55        115.81         7.61 o                         
 -10  -2   1        130.28        130.64         8.22 o                         
  -9  -2   1       1296.99       1435.07        52.19 o                         
  -8  -2   1        827.76        865.49        30.92 o                         
  -7  -2   1        758.47        790.85        19.83 o                         
  -6  -2   1       2398.85       2568.06       116.02 o                         
  -5  -2   1       3534.75       3578.72       174.78 o                         
  -4  -2   1       1111.57       1137.46        51.23 o                         
  -3  -2   1      11090.08      10363.92       894.06 o                         
  -2  -2   1        777.85        695.63        66.11 o                         
   0  -2   1       1459.89       1511.47        64.98 o                         
   1  -2   1       4039.00       3503.31       377.26 o                         
   2  -2   1        877.52        896.31        77.84 o                         
   3  -2   1       3062.56       2917.02       230.43 o                         
   4  -2   1         26.65         30.22         4.73 o                         
   5  -2   1          2.95          4.14         6.67 o                         
   6  -2   1          4.77          7.56         4.67 o                         
   7  -2   1        182.04        168.61         7.71 o                         
   8  -2   1         21.86         24.25         3.30 o                         
   9  -2   1         67.97         51.69         4.24 o                         
  10  -2   1         26.20         28.57         4.24 o                         
 -10  -1   1         33.85         36.02         3.98 o                         
  -9  -1   1         76.03         73.46         5.02 o                         
  -8  -1   1         54.50         48.90         4.00 o                         
  -7  -1   1        158.11        165.90         5.27 o                         
  -6  -1   1       1139.50       1125.08        26.24 o                         
  -5  -1   1        266.47        268.53        11.57 o                         
  -4  -1   1        670.66        550.32        14.35 o                         
  -3  -1   1       1083.38       1195.07        26.47 o                         
  -2  -1   1       3263.63       3002.07       155.58 o                         
  -1  -1   1       1442.39       1370.24       131.48 o                         
   1  -1   1        973.18        852.83        71.75 o                         
   3  -1   1       2116.22       2037.93       107.03 o                         
   5  -1   1       3398.59       3380.91       126.63 o                         
   7  -1   1        154.29        139.11        10.43 o                         
   8  -1   1       1451.10       1551.76        53.49 o                         
   9  -1   1         40.31         53.24         4.50 o                         
  10  -1   1        275.79        269.99        14.81 o                         
 -10   0   1          2.66          2.32         2.90 o                         
  -9   0   1       1578.35       1665.91        57.74 o                         
  -8   0   1         42.14         38.21         4.26 o                         
  -6   0   1         58.91         56.57         3.38 o                         
  -4   0   1         18.92         10.10         1.37 o                         
  -3   0   1       7734.89       7506.71       162.83 o                         
  -2   0   1          0.24         10.82         4.60 o                         
   2   0   1         28.24         33.53         1.52 o                         
   3   0   1       2774.17       2984.17        53.09 o                         
   4   0   1         27.48         22.75         6.27 o                         
   5   0   1        184.80        190.51         7.13 o                         
   6   0   1         75.12         63.56         3.14 o                         
   7   0   1          5.64          4.96         2.07 o                         
   8   0   1         12.96         24.65         3.37 o                         
   9   0   1        227.93        229.30        10.49 o                         
  10   0   1          2.03          3.27         4.48 o                         
 -10   1   1         36.40         36.78         4.82 o                         
  -9   1   1         77.39         78.10         5.50 o                         
  -8   1   1         53.67         57.91         4.25 o                         
  -7   1   1        148.16        136.21         7.32 o                         
  -6   1   1       1138.62       1136.20        38.99 o                         
  -5   1   1        228.58        220.73         5.94 o                         
  -4   1   1        689.82        608.44        22.05 o                         
  -3   1   1       1088.15       1229.56        28.09 o                         
  -2   1   1       3421.73       3208.00       159.99 o                         
  -1   1   1       1390.59       1312.03       108.42 o                         
   1   1   1        955.72        881.37        36.13 o                         
   3   1   1       2111.78       2042.64        36.77 o                         
   5   1   1       3379.75       3460.91        61.46 o                         
   6   1   1       5775.07       5971.67       186.36 o                         
   7   1   1        150.51        142.53        10.46 o                         
   8   1   1       1433.85       1645.23        55.97 o                         
   9   1   1         39.03         40.03         4.88 o                         
  10   1   1        271.43        299.96        16.01 o                         
 -10   2   1        128.54        134.27         8.62 o                         
  -9   2   1       1294.68       1489.33        52.17 o                         
  -8   2   1        805.93        852.21        30.20 o                         
  -7   2   1        773.02        769.04        32.69 o                         
  -6   2   1       2412.59       2594.20        59.63 o                         
  -5   2   1       3554.14       3591.44       136.66 o                         
  -4   2   1       1121.65       1162.89        55.07 o                         
  -3   2   1      11083.75      10459.18       574.99 o                         
  -2   2   1        836.47        764.50        71.25 o                         
   0   2   1       1464.61       1383.09        30.39 o                         
   1   2   1       4023.00       3460.58       338.67 o                         
   2   2   1        868.15        924.60        29.18 o                         
   3   2   1       3042.96       2971.98        85.58 o                         
   4   2   1         27.60         37.27         3.83 o                         
   5   2   1          3.15         -1.84         1.84 o                         
   6   2   1          4.41          2.53         1.51 o                         
   7   2   1        181.95        160.08         5.28 o                         
   8   2   1         25.21         27.65         3.46 o                         
   9   2   1         66.69         58.82         5.46 o                         
  10   2   1         30.05         32.88         4.47 o                         
 -10   3   1         25.69         22.24         3.76 o                         
  -9   3   1         45.44         41.45         4.26 o                         
  -8   3   1        107.39         99.20         5.97 o                         
  -7   3   1          0.84          0.21         1.17 o                         
  -6   3   1        861.19        896.99        29.64 o                         
  -5   3   1       3210.84       3160.25       124.51 o                         
  -4   3   1       2669.38       2546.10       155.11 o                         
  -3   3   1       9778.06       9077.47       435.23 o                         
  -2   3   1        705.74        723.90        52.92 o                         
  -1   3   1      10995.47       9983.98       305.81 o                         
   0   3   1        210.31        218.66         4.30 o                         
   2   3   1      10250.80       9053.55       859.28 o                         
   4   3   1       1057.30       1060.52        65.37 o                         
   5   3   1       4132.35       4213.04        97.62 o                         
   6   3   1        456.14        482.54        21.57 o                         
   7   3   1       2286.90       2453.04        79.10 o                         
   8   3   1        623.25        698.67        25.40 o                         
   9   3   1        559.84        605.72        23.74 o                         
  10   3   1        128.36        119.60         7.93 o                         
 -10   4   1        361.99        389.33        20.09 o                         
  -9   4   1         83.43        115.60         7.37 o                         
  -8   4   1       1510.62       1682.32        56.36 o                         
  -7   4   1        163.07        149.67         7.97 o                         
  -6   4   1       2811.18       3002.83       169.34 o                         
  -5   4   1        240.14        212.69        18.28 o                         
  -4   4   1       8990.96       8823.04       615.24 o                         
  -2   4   1      12337.57      11871.93       363.40 o                         
  -1   4   1       1395.87       1326.67        95.12 o                         
   0   4   1        615.63        619.01        11.51 o                         
   1   4   1       2200.55       2047.18        63.91 o                         
   2   4   1       1782.72       1640.96       127.02 o                         
   3   4   1        109.16        120.61         5.31 o                         
   4   4   1        377.76        350.77        33.62 o                         
   5   4   1          9.54         32.93        14.13 o                         
   6   4   1       1403.52       1426.53        55.69 o                         
   7   4   1          9.76          7.75         3.04 o                         
   8   4   1        120.96        107.97         6.17 o                         
   9   4   1          9.76         12.86         4.58 o                         
  10   4   1         37.93         42.47         5.43 o                         
 -10   5   1         13.78         13.18         3.91 o                         
  -9   5   1          2.72          8.07         3.02 o                         
  -8   5   1         77.78         76.59         5.18 o                         
  -7   5   1        146.44        159.72         7.22 o                         
  -6   5   1        162.39        158.59        13.16 o                         
  -5   5   1       2518.02       2579.39       283.64 o                         
  -4   5   1        416.50        376.36        34.87 o                         
  -2   5   1        125.89        127.31        16.64 o                         
  -1   5   1      11720.28      10987.53       290.22 o                         
   0   5   1          4.02         11.21         4.30 o                         
   2   5   1       1266.50       1291.56        93.72 o                         
   4   5   1          6.84          2.48         1.07 o                         
   5   5   1       5990.71       5672.21       177.33 o                         
   6   5   1         32.43         38.02         7.38 o                         
   7   5   1       2744.99       2978.69        96.64 o                         
   8   5   1        184.67        184.28         8.91 o                         
   9   5   1        527.53        588.51        28.27 o                         
 -10   6   1         99.31        120.29         8.25 o                         
  -9   6   1        125.22        125.98         8.31 o                         
  -8   6   1        967.39       1054.33        37.79 o                         
  -7   6   1        163.08        174.42         8.47 o                         
  -6   6   1       3552.43       3753.06       315.37 o                         
  -5   6   1        359.53        346.22        16.77 o                         
  -4   6   1       2715.27       2711.99       253.77 o                         
  -3   6   1       3302.23       3268.06       230.93 o                         
  -2   6   1       2941.96       2939.30       264.29 o                         
  -1   6   1       1013.16       1096.86        30.96 o                         
   0   6   1       5072.83       4907.12        75.73 o                         
   1   6   1        583.00        657.09        21.85 o                         
   2   6   1       1994.35       2082.78       127.25 o                         
   3   6   1         85.02         68.82         2.94 o                         
   4   6   1        282.01        263.19         6.89 o                         
   5   6   1         20.16         13.85         4.68 o                         
   6   6   1         50.95         43.82         6.13 o                         
   7   6   1         77.18         68.59         2.44 o                         
   8   6   1         23.12         29.60         3.73 o                         
   9   6   1         57.11         44.75         5.70 o                         
  -9   7   1         27.28         20.25         5.10 o                         
  -8   7   1         95.11        101.05         6.23 o                         
  -7   7   1        185.79        198.47         9.02 o                         
  -6   7   1         24.14         23.13         4.55 o                         
  -5   7   1        304.40        270.31        18.00 o                         
  -4   7   1        288.33        293.48        15.45 o                         
  -3   7   1       1647.14       1623.10       123.47 o                         
  -2   7   1       4233.39       4101.05       219.92 o                         
  -1   7   1       6421.33       6140.79       189.31 o                         
   0   7   1       7867.60       7976.25       194.35 o                         
   1   7   1       4802.60       5041.42        98.91 o                         
   2   7   1       2332.48       2300.97       173.62 o                         
   3   7   1       2902.58       2758.98       179.38 o                         
   4   7   1       3186.28       3199.82       126.89 o                         
   5   7   1       1443.07       1488.31       160.21 o                         
   6   7   1       1449.60       1555.15        51.46 o                         
   7   7   1        590.60        625.78        19.22 o                         
   8   7   1        330.18        372.41        15.76 o                         
   9   7   1        169.44        167.08        10.18 o                         
  -9   8   1        320.39        336.65        17.26 o                         
  -8   8   1         64.67         78.07         5.06 o                         
  -7   8   1       1216.09       1357.98        47.32 o                         
  -6   8   1         19.60         24.50         4.20 o                         
  -5   8   1       2956.17       3062.50       196.67 o                         
  -4   8   1        880.74        915.77        41.95 o                         
  -3   8   1       1900.68       1997.01        81.21 o                         
  -2   8   1       1996.56       2057.57        53.63 o                         
  -1   8   1       3525.89       3582.23        63.84 o                         
   0   8   1         58.35         48.49         2.24 o                         
   1   8   1       1958.03       2049.47        50.26 o                         
   2   8   1         20.58         24.14         4.19 o                         
   3   8   1         84.44         85.12         7.08 o                         
   4   8   1        123.05        106.00        13.25 o                         
   5   8   1          2.86          3.60         1.43 o                         
   6   8   1         46.76         41.64         4.30 o                         
   7   8   1         29.15         43.19         3.79 o                         
   8   8   1          5.91          1.92         2.88 o                         
   9   8   1        279.57        311.98        16.96 o                         
  -9   9   1         22.16         30.76         5.79 o                         
  -8   9   1         16.83         19.54         3.38 o                         
  -7   9   1         28.01         22.14         3.70 o                         
  -6   9   1        581.76        623.99        22.72 o                         
  -5   9   1        358.92        341.36        23.07 o                         
  -4   9   1        797.63        837.82        58.64 o                         
  -3   9   1         86.48         69.64        13.51 o                         
  -2   9   1       4225.46       4426.60       151.29 o                         
  -1   9   1        505.81        513.53         9.84 o                         
   0   9   1       6723.78       6771.99       138.21 o                         
   1   9   1        499.15        540.18        18.53 o                         
   2   9   1       5692.10       5620.17       174.82 o                         
   3   9   1        126.05        122.65         6.40 o                         
   4   9   1       4028.42       3831.47       124.52 o                         
   5   9   1        333.72        330.28        12.67 o                         
   6   9   1       1752.41       1988.03        65.78 o                         
   7   9   1         23.48         34.67         3.57 o                         
   8   9   1        505.23        545.72        26.87 o                         
  -8  10   1         19.12         18.34         3.52 o                         
  -7  10   1        383.14        467.00        18.27 o                         
  -6  10   1        327.95        355.12        14.04 o                         
  -5  10   1       1708.91       1806.73        59.70 o                         
  -4  10   1        186.67        186.14        17.54 o                         
  -3  10   1       3358.70       3503.31       106.22 o                         
  -2  10   1         16.23         14.05         1.75 o                         
  -1  10   1       1567.63       1600.28        25.92 o                         
   0  10   1        421.02        408.45         7.32 o                         
   1  10   1        456.89        453.03        26.89 o                         
   2  10   1         68.42         72.78         3.71 o                         
   3  10   1        229.57        215.13        10.92 o                         
   4  10   1         18.10          9.79         2.86 o                         
   5  10   1         20.87          2.06         2.43 o                         
   6  10   1         20.91         19.19         3.49 o                         
   7  10   1        209.65        236.25        12.33 o                         
   8  10   1         25.31         17.04         3.94 o                         
  -8  11   1         13.05         15.35         3.57 o                         
  -7  11   1         12.64         19.28         3.67 o                         
  -6  11   1        194.85        206.53         9.50 o                         
  -5  11   1        365.66        376.95        15.06 o                         
  -4  11   1        820.28        922.83        32.16 o                         
  -3  11   1        584.01        616.24        15.14 o                         
  -2  11   1        893.05        922.11        27.97 o                         
  -1  11   1         96.34         96.35         2.48 o                         
   0  11   1       2383.41       2493.00        40.14 o                         
   1  11   1        568.55        542.80        15.14 o                         
   2  11   1       2057.16       2170.38        76.57 o                         
   3  11   1       1493.26       1649.59        53.99 o                         
   4  11   1       1211.30       1335.00        44.74 o                         
   5  11   1        411.67        453.23        16.87 o                         
   6  11   1        654.79        717.79        25.24 o                         
   7  11   1        135.25        144.53         8.73 o                         
  -7  12   1        203.54        208.99        11.98 o                         
  -6  12   1        337.98        363.57        17.71 o                         
  -5  12   1        258.14        276.61        12.22 o                         
  -4  12   1        850.27        951.02        32.90 o                         
  -3  12   1         61.97         62.85         4.74 o                         
  -2  12   1       1397.39       1389.13        28.99 o                         
  -1  12   1        141.76        134.43         4.73 o                         
   0  12   1        205.74        199.24         4.88 o                         
   1  12   1        656.68        675.38        13.88 o                         
   2  12   1        346.96        379.68        15.11 o                         
   3  12   1         25.98         16.20         3.28 o                         
   4  12   1        146.58        147.92         7.34 o                         
   5  12   1          7.47          0.83         2.87 o                         
   6  12   1         65.26         49.60         4.90 o                         
   7  12   1          2.74          3.92         3.41 o                         
  -6  13   1         36.88         28.00         4.08 o                         
  -5  13   1        101.29        124.51         7.58 o                         
  -4  13   1         14.53         16.30         3.28 o                         
  -3  13   1        942.24        988.38        35.64 o                         
  -2  13   1        126.66        128.08         4.78 o                         
  -1  13   1       1236.76       1320.12        31.83 o                         
   0  13   1         42.94         41.82         3.42 o                         
   1  13   1       1490.03       1546.74        36.73 o                         
   2  13   1         13.05         21.02         8.75 o                         
   3  13   1       1286.94       1441.45        49.21 o                         
   4  13   1        243.72        248.86        11.06 o                         
   5  13   1        874.04        992.17        44.00 o                         
   6  13   1         87.27        102.92         7.37 o                         
  -6  14   1        586.09        626.85        31.11 o                         
  -5  14   1          3.31          2.55         2.92 o                         
  -4  14   1        452.04        469.87        22.76 o                         
  -3  14   1         33.84         28.28         7.74 o                         
  -2  14   1        433.59        428.16        12.23 o                         
  -1  14   1         10.49          3.43         2.12 o                         
   0  14   1        673.44        678.70        17.79 o                         
   1  14   1          1.94          5.14         3.65 o                         
   2  14   1         80.26         77.43         3.51 o                         
   3  14   1          2.66          0.38         3.16 o                         
   4  14   1          2.49          1.52         2.71 o                         
   5  14   1         10.08          7.88         3.80 o                         
  -5  15   1         54.20         60.31         5.60 o                         
  -4  15   1          8.35         -3.08         3.08 o                         
  -3  15   1        272.01        281.76        10.42 o                         
  -2  15   1        180.39        184.18        12.62 o                         
  -1  15   1        756.14        809.95        67.23 o                         
   0  15   1        179.48        164.14         5.86 o                         
   1  15   1        561.48        573.55        58.61 o                         
   2  15   1         17.59         22.16         2.77 o                         
   3  15   1        615.71        635.00        32.83 o                         
   4  15   1         45.54         38.04         4.32 o                         
  -3  16   1         82.87         84.27         6.66 o                         
  -2  16   1        190.88        179.27         7.54 o                         
  -1  16   1        158.34        157.18         6.93 o                         
   0  16   1         28.27         26.87         2.66 o                         
   1  16   1         35.43         41.50         6.04 o                         
   2  16   1         19.48         15.35         3.56 o                         
   3  16   1          7.94          3.90         6.76 o                         
  -5 -15   2          8.59          5.44         2.72 o                         
   4 -15   2        145.84        152.07         9.51 o                         
  -6 -14   2         24.77         27.56         4.04 o                         
  -5 -14   2         12.27         13.75         2.82 o                         
  -4 -14   2         31.53         27.88         3.57 o                         
   3 -14   2        781.63        799.20        37.95 o                         
   4 -14   2          2.26         -1.89         2.65 o                         
   5 -14   2        522.04        539.96        27.38 o                         
  -6 -13   2        367.51        352.29        18.76 o                         
  -5 -13   2         50.24         53.43         4.52 o                         
  -4 -13   2       1062.76       1113.41        41.03 o                         
   2 -13   2        697.77        623.50        23.45 o                         
   3 -13   2         11.46          2.81         3.86 o                         
   4 -13   2        193.43        173.35         8.62 o                         
   5 -13   2        139.59        121.70         8.94 o                         
   6 -13   2         93.95         76.74         6.04 o                         
  -7 -12   2         49.33         44.92         4.57 o                         
  -6 -12   2         22.39         28.31         3.49 o                         
  -5 -12   2         12.81          7.08         2.36 o                         
  -4 -12   2        109.38         85.03         5.03 o                         
  -3 -12   2          2.35          3.81         2.14 o                         
   2 -12   2        143.03        136.90         7.05 o                         
   3 -12   2        340.25        340.60        13.84 o                         
   4 -12   2        648.65        627.73        24.54 o                         
   5 -12   2        479.14        495.97        20.96 o                         
   6 -12   2        194.88        207.44        12.03 o                         
   7 -12   2        326.63        283.15        16.53 o                         
  -8 -11   2         20.02         32.07         4.70 o                         
  -7 -11   2        327.03        312.83        16.67 o                         
  -6 -11   2        320.11        293.45        12.69 o                         
  -5 -11   2       1378.15       1421.59        49.01 o                         
  -4 -11   2       1048.53       1071.89        37.11 o                         
  -3 -11   2       1805.00       1765.64        58.55 o                         
   2 -11   2       1321.27       1232.49        40.82 o                         
   3 -11   2        769.32        755.00        70.96 o                         
   4 -11   2        284.22        282.49        12.05 o                         
   5 -11   2        160.75        143.63         7.27 o                         
   6 -11   2          1.79          2.61         2.88 o                         
   7 -11   2         69.19         72.11         5.88 o                         
  -8 -10   2         61.79         81.33         6.21 o                         
  -7 -10   2         47.97         49.95         4.73 o                         
  -6 -10   2         16.74          5.87         2.41 o                         
  -5 -10   2        144.60        128.68         6.40 o                         
  -4 -10   2          1.68          1.11         2.08 o                         
  -3 -10   2         60.58         46.55         3.88 o                         
  -2 -10   2        739.94        716.90        24.16 o                         
   1 -10   2         72.10         66.83         5.02 o                         
   2 -10   2       2163.89       2179.29        68.93 o                         
   3 -10   2        121.02        122.19         4.24 o                         
   4 -10   2       1037.28        982.06        33.83 o                         
   5 -10   2         61.84         44.32         3.90 o                         
   6 -10   2       1130.69       1126.60        41.58 o                         
   7 -10   2         35.60         34.51         4.00 o                         
   8 -10   2        574.02        560.74        29.09 o                         
  -9  -9   2        246.37        242.24        14.09 o                         
  -8  -9   2          6.72          5.89         2.47 o                         
  -7  -9   2        914.95        892.42        34.00 o                         
  -6  -9   2         29.63         21.21         2.86 o                         
  -5  -9   2       3438.53       3273.60       104.88 o                         
  -4  -9   2        125.35        141.66        18.05 o                         
  -3  -9   2       4765.52       4855.07       468.64 o                         
  -2  -9   2         61.73         59.32         3.38 o                         
   1  -9   2       4579.68       4478.77       138.44 o                         
   2  -9   2        942.03        980.62        79.63 o                         
   3  -9   2       1853.42       1882.22        96.31 o                         
   4  -9   2        147.65        119.49         4.22 o                         
   5  -9   2        864.64        787.25        28.23 o                         
   6  -9   2         57.99         43.35         4.09 o                         
   7  -9   2         41.45         44.56         4.22 o                         
   8  -9   2          7.51          7.60         4.69 o                         
  -9  -8   2         28.69         29.99         3.75 o                         
  -8  -8   2         31.69         23.61         3.30 o                         
  -7  -8   2         48.38         34.10         3.51 o                         
  -6  -8   2        121.20        107.01         5.40 o                         
  -5  -8   2        258.96        235.73         6.66 o                         
  -4  -8   2         49.11         55.10         4.39 o                         
  -3  -8   2        226.19        225.80        11.15 o                         
  -2  -8   2       2124.10       1987.65        61.72 o                         
   1  -8   2       1312.43       1266.89        40.54 o                         
   2  -8   2       3563.94       3770.10       254.49 o                         
   3  -8   2        998.98        976.74        65.27 o                         
   4  -8   2       5013.16       5319.30       301.64 o                         
   5  -8   2         37.58         30.12         7.53 o                         
   6  -8   2       1394.51       1319.45        45.64 o                         
   7  -8   2        233.62        234.05        10.76 o                         
   8  -8   2        619.59        672.15        30.16 o                         
  -9  -7   2        257.15        234.14        13.07 o                         
  -8  -7   2        713.10        697.56        27.38 o                         
  -7  -7   2        785.69        789.63        26.93 o                         
  -6  -7   2        972.66        997.61        59.84 o                         
  -5  -7   2       1467.66       1536.83        40.21 o                         
  -4  -7   2       1389.49       1359.87       153.26 o                         
  -3  -7   2       6677.60       6995.92       214.90 o                         
  -2  -7   2       6979.86       6875.63       471.99 o                         
   1  -7   2       1837.96       1815.56        86.59 o                         
   2  -7   2       1641.99       1790.49       183.79 o                         
   3  -7   2        514.54        491.99        42.34 o                         
   4  -7   2       1617.97       1636.96       137.21 o                         
   5  -7   2       1546.32       1614.40        83.56 o                         
   6  -7   2        200.91        173.40         7.98 o                         
   7  -7   2        233.99        230.45        10.04 o                         
   8  -7   2         17.28         21.00         4.33 o                         
   9  -7   2         16.47          9.25         4.49 o                         
 -10  -6   2         38.73         29.08         5.01 o                         
  -9  -6   2         22.98         22.54         4.06 o                         
  -8  -6   2        128.36        123.06         7.06 o                         
  -7  -6   2        178.64        163.37         7.79 o                         
  -6  -6   2        221.44        209.74        20.59 o                         
  -5  -6   2          9.85          9.39         1.51 o                         
  -4  -6   2        336.97        331.20        34.30 o                         
  -3  -6   2       2111.88       2119.43       251.85 o                         
  -2  -6   2        549.43        538.83        63.24 o                         
  -1  -6   2        280.88        203.17         8.09 o                         
   1  -6   2       2775.81       2791.12       133.64 o                         
   2  -6   2       1224.35       1213.65       132.75 o                         
   3  -6   2       8665.53       7500.15       230.53 o                         
   4  -6   2        275.16        257.55        16.48 o                         
   5  -6   2       5418.30       5189.27       161.84 o                         
   6  -6   2        719.16        716.40        22.92 o                         
   7  -6   2        907.87        840.46        30.95 o                         
   8  -6   2        394.85        440.57        16.70 o                         
   9  -6   2        284.38        307.98        15.58 o                         
 -10  -5   2        232.36        245.66        14.41 o                         
  -9  -5   2         43.28         52.80         4.19 o                         
  -8  -5   2       1646.97       1729.37        60.07 o                         
  -7  -5   2         31.19         32.70         3.19 o                         
  -5  -5   2        569.69        607.23        62.26 o                         
  -4  -5   2       7783.92       6737.80       206.74 o                         
  -3  -5   2        701.04        640.09        62.61 o                         
  -1  -5   2        198.37        167.54         6.04 o                         
   0  -5   2      13511.51      12736.01       390.83 o                         
   1  -5   2       1641.78       1659.84        51.69 o                         
   3  -5   2        568.68        578.49        19.08 o                         
   4  -5   2       1696.43       1641.12       179.22 o                         
   5  -5   2         63.02         57.29         8.54 o                         
   6  -5   2         22.72         20.28         5.42 o                         
   7  -5   2          1.97         -3.84         3.84 o                         
   8  -5   2         12.75          1.51         3.49 o                         
   9  -5   2          3.29          9.95         4.11 o                         
 -10  -4   2         47.37         48.19         5.64 o                         
  -9  -4   2        261.83        303.89        13.09 o                         
  -8  -4   2        204.90        200.46         9.14 o                         
  -7  -4   2        268.24        273.25         7.78 o                         
  -6  -4   2        305.13        286.47        19.99 o                         
  -5  -4   2        447.39        398.78        46.93 o                         
  -4  -4   2       1208.70       1223.68        50.77 o                         
  -3  -4   2         84.28         79.42        12.74 o                         
  -2  -4   2        161.50        156.29         4.15 o                         
  -1  -4   2       1143.62       1038.05        32.92 o                         
   1  -4   2      12642.86      11668.95      1052.95 o                         
   2  -4   2        480.73        498.17        25.96 o                         
   3  -4   2       7791.25       7755.02       746.95 o                         
   4  -4   2        285.92        268.02        27.88 o                         
   5  -4   2       4466.86       4775.45       574.59 o                         
   6  -4   2          8.89         10.42         2.19 o                         
   8  -4   2          1.28          3.29         2.42 o                         
   9  -4   2        565.59        550.96        26.67 o                         
 -10  -3   2        282.61        316.39        15.96 o                         
  -9  -3   2        127.26        136.01         7.39 o                         
  -8  -3   2       1570.15       1715.61        59.17 o                         
  -7  -3   2        127.49        127.72         9.12 o                         
  -6  -3   2       4111.33       4363.55        95.72 o                         
  -5  -3   2       2407.02       2394.57       228.12 o                         
  -3  -3   2       4451.26       4046.61       468.61 o                         
  -2  -3   2       9883.62       8831.58      1144.08 o                         
  -1  -3   2       1133.45       1038.26        96.89 o                         
   0  -3   2      11109.71       8881.79       272.43 o                         
   1  -3   2       4194.87       3769.91       386.57 o                         
   2  -3   2      13086.79      11765.40      1407.52 o                         
   3  -3   2       4929.30       5353.49       164.13 o                         
   4  -3   2       2385.53       2400.05       228.34 o                         
   5  -3   2        350.94        313.34        16.50 o                         
   6  -3   2         98.45         89.67         3.78 o                         
   7  -3   2          5.92          5.79         2.87 o                         
   8  -3   2         14.79         12.65         2.91 o                         
   9  -3   2         23.37         26.15         3.82 o                         
  10  -3   2          2.25         -4.22         4.22 o                         
 -10  -2   2        128.64        117.80         8.18 o                         
  -9  -2   2         44.17         42.21         4.91 o                         
  -8  -2   2        454.75        476.43        18.31 o                         
  -7  -2   2        356.89        365.82        16.46 o                         
  -6  -2   2         76.61         81.41         3.09 o                         
  -5  -2   2        397.55        384.31        24.16 o                         
  -4  -2   2         97.36        102.78         3.08 o                         
  -3  -2   2        978.10        967.25       110.29 o                         
  -2  -2   2        978.65        929.86       155.83 o                         
  -1  -2   2       5589.55       5675.85       174.21 o                         
   0  -2   2       4775.29       4564.81       114.34 o                         
   1  -2   2         17.27         16.53         1.79 o                         
   2  -2   2       7096.09       6564.15       688.58 o                         
   3  -2   2       8583.56       8902.80       271.61 o                         
   4  -2   2       1955.12       1867.65       143.35 o                         
   5  -2   2       3600.14       3749.31       173.21 o                         
   6  -2   2       1975.46       2060.00       110.38 o                         
   7  -2   2        733.45        752.92        26.22 o                         
   8  -2   2       1432.35       1448.30        50.56 o                         
   9  -2   2        402.68        396.90        20.55 o                         
  10  -2   2        303.34        279.76        15.09 o                         
 -10  -1   2         33.30         25.47         4.25 o                         
  -9  -1   2        594.53        586.35        22.00 o                         
  -8  -1   2        453.52        446.33        16.76 o                         
  -7  -1   2       3367.65       3545.85        80.19 o                         
  -6  -1   2        970.63        970.35        22.36 o                         
  -4  -1   2        161.71        168.51         4.43 o                         
  -2  -1   2       7515.94       7248.34       278.87 o                         
   0  -1   2       1228.83       1142.76        45.75 o                         
   1  -1   2       6804.96       6199.51       387.00 o                         
   2  -1   2        488.80        501.50        11.23 o                         
   3  -1   2       1634.59       1538.99        96.62 o                         
   4  -1   2        613.88        645.59        42.58 o                         
   5  -1   2       2261.16       2341.08       112.50 o                         
   6  -1   2        369.04        375.66        20.47 o                         
   7  -1   2        169.65        159.22         7.31 o                         
   8  -1   2         16.08         19.38         3.29 o                         
   9  -1   2          0.96         -2.57         2.57 o                         
  10  -1   2          4.05          2.52         3.33 o                         
 -10   0   2        109.38        107.57         7.32 o                         
  -9   0   2         56.73         56.12         4.42 o                         
  -8   0   2         66.75         59.79         4.07 o                         
  -7   0   2        378.60        355.12         9.45 o                         
  -6   0   2        913.16        934.15        21.62 o                         
  -5   0   2        305.77        305.16         7.78 o                         
  -4   0   2         49.62        129.62        13.40 o                         
  -3   0   2        250.72        287.54        37.98 o                         
  -1   0   2        436.65        447.89        11.19 o                         
   1   0   2        138.29        127.21         5.46 o                         
   2   0   2      11215.47       9899.50       353.93 o                         
   3   0   2          4.23          9.11         1.06 o                         
   5   0   2          0.97          2.51         3.29 o                         
   6   0   2       3768.57       3817.28        84.66 o                         
   7   0   2          0.02         15.85         2.43 o                         
   8   0   2       1591.42       1775.82        59.29 o                         
   9   0   2          2.28         -0.72         2.60 o                         
  10   0   2        634.78        694.89        33.89 o                         
 -10   1   2         31.25         24.09         3.61 o                         
  -9   1   2        595.30        598.30        22.57 o                         
  -8   1   2        458.16        495.25        17.72 o                         
  -7   1   2       3408.06       3533.95       134.36 o                         
  -6   1   2        967.43        947.58        23.02 o                         
  -5   1   2       7900.90       7743.51       236.55 o                         
  -4   1   2        166.20        176.85         3.32 o                         
  -2   1   2       7571.72       7639.84       165.06 o                         
   0   1   2       1293.63       1201.39        81.51 o                         
   1   1   2       6827.16       6162.35       307.95 o                         
   2   1   2        498.77        491.06         9.37 o                         
   3   1   2       1637.63       1493.31        33.41 o                         
   4   1   2        611.30        636.25        11.93 o                         
   5   1   2       2243.77       2305.18        69.34 o                         
   6   1   2        369.40        370.78         9.71 o                         
   7   1   2        164.98        173.40         7.70 o                         
   8   1   2         14.93         20.03         3.37 o                         
   9   1   2          1.04          2.38         2.83 o                         
  10   1   2          5.17         12.42         3.81 o                         
 -10   2   2        129.16        134.51         8.35 o                         
  -9   2   2         46.14         37.34         4.11 o                         
  -8   2   2        462.77        466.53        17.88 o                         
  -7   2   2        332.24        338.55        16.22 o                         
  -6   2   2         65.55         66.79         3.96 o                         
  -5   2   2        405.16        391.35         9.66 o                         
  -4   2   2        107.07        111.13         5.46 o                         
  -3   2   2        970.61        948.62        82.96 o                         
  -2   2   2       1015.28        952.92       146.85 o                         
  -1   2   2       5362.07       5523.34       169.63 o                         
   0   2   2       4693.23       4397.10       177.13 o                         
   1   2   2          9.40         13.67         3.70 o                         
   2   2   2       7103.64       6754.50       351.01 o                         
   3   2   2       8591.67       7884.49       243.07 o                         
   4   2   2       1969.17       1909.52        48.22 o                         
   5   2   2       3583.94       3776.62        86.76 o                         
   6   2   2       1964.13       2170.09        49.74 o                         
   7   2   2        740.02        759.12        26.30 o                         
   8   2   2       1434.88       1597.56        53.96 o                         
   9   2   2        407.26        468.07        22.25 o                         
  10   2   2        303.49        329.68        17.65 o                         
 -10   3   2        277.95        316.73        16.47 o                         
  -9   3   2        129.42        155.73         8.02 o                         
  -8   3   2       1534.03       1635.38        55.12 o                         
  -7   3   2        137.94        150.74        13.06 o                         
  -6   3   2       4104.37       4126.24       114.82 o                         
  -5   3   2       2346.57       2347.80        94.70 o                         
  -4   3   2      13079.42      12731.43       869.56 o                         
  -3   3   2       4560.75       4153.24       425.66 o                         
  -2   3   2       9756.26       8760.46       914.42 o                         
  -1   3   2       1317.85       1212.95       170.88 o                         
   0   3   2      11062.22       9262.69       284.01 o                         
   1   3   2       4289.13       3867.39       336.68 o                         
   2   3   2      13091.54      11752.89      1128.83 o                         
   3   3   2       4935.84       4784.74       391.43 o                         
   4   3   2       2401.65       2375.87        75.44 o                         
   5   3   2        361.35        334.04         9.99 o                         
   6   3   2        101.79         90.51         4.82 o                         
   7   3   2          9.44         10.90         1.50 o                         
   8   3   2         14.60         17.73         3.15 o                         
   9   3   2         22.16         33.42         3.91 o                         
  10   3   2          2.98          9.15         3.27 o                         
 -10   4   2         48.37         48.48         4.80 o                         
  -9   4   2        259.20        289.49        12.41 o                         
  -8   4   2        216.71        252.24         6.63 o                         
  -7   4   2        261.58        280.24        16.07 o                         
  -6   4   2        318.15        303.91        32.65 o                         
  -5   4   2        462.83        411.47        48.06 o                         
  -4   4   2       1138.38       1105.60        67.18 o                         
  -3   4   2        107.78        103.11        14.90 o                         
  -2   4   2        160.44        170.48        17.67 o                         
  -1   4   2       1252.27       1194.16        26.30 o                         
   0   4   2        342.34        390.56        28.45 o                         
   1   4   2      12673.14      11368.52       771.35 o                         
   2   4   2        490.54        470.59        47.11 o                         
   3   4   2       7834.49       7766.99       600.67 o                         
   4   4   2        291.17        294.93        22.69 o                         
   5   4   2       4485.20       4715.21       345.59 o                         
   6   4   2         13.60         16.21         3.24 o                         
   7   4   2       3379.97       3823.17       121.85 o                         
   8   4   2          2.86          0.27         3.65 o                         
   9   4   2        558.17        550.00        26.00 o                         
 -10   5   2        229.54        262.04        13.94 o                         
  -9   5   2         45.92         43.92         3.98 o                         
  -8   5   2       1639.66       1849.66        43.08 o                         
  -7   5   2         26.69         26.42         3.81 o                         
  -6   5   2       4406.44       4658.23       250.12 o                         
  -5   5   2        563.70        585.66        36.38 o                         
  -4   5   2       7874.92       8250.09       251.40 o                         
  -3   5   2        711.19        683.06        31.00 o                         
  -2   5   2      12390.84      11315.90       804.68 o                         
  -1   5   2        209.71        228.28        18.07 o                         
   0   5   2      13391.06      13150.95       559.85 o                         
   1   5   2       1620.27       1547.22        72.47 o                         
   3   5   2        555.61        514.50        29.80 o                         
   4   5   2       1678.55       1690.30       139.79 o                         
   5   5   2         65.11         54.83         4.74 o                         
   6   5   2         22.88         28.20         1.30 o                         
   7   5   2          2.22         -0.23         4.64 o                         
   8   5   2         13.21         10.48         2.94 o                         
   9   5   2          3.64          0.45         3.02 o                         
 -10   6   2         38.20         30.95         4.42 o                         
  -9   6   2         21.58         22.86         3.50 o                         
  -8   6   2        139.32        152.00         7.50 o                         
  -7   6   2        190.49        186.14         8.65 o                         
  -6   6   2        235.90        214.81        13.11 o                         
  -5   6   2          9.56         10.95         2.02 o                         
  -4   6   2        301.77        296.24        24.00 o                         
  -3   6   2       2082.70       2094.93       175.02 o                         
  -1   6   2        347.47        346.86        14.75 o                         
   0   6   2       4196.07       4475.13        97.72 o                         
   1   6   2       2827.01       2867.73       132.78 o                         
   2   6   2       1170.30       1151.48        70.95 o                         
   3   6   2       8611.66       7383.99       228.16 o                         
   4   6   2        260.38        242.70         7.64 o                         
   5   6   2       5416.70       5487.80       428.06 o                         
   6   6   2        711.82        732.21        17.63 o                         
   7   6   2        914.47        956.54        77.69 o                         
   8   6   2        392.79        433.28        16.43 o                         
   9   6   2        283.89        290.65        15.23 o                         
  -9   7   2        262.29        286.81        15.24 o                         
  -8   7   2        697.81        825.17        30.54 o                         
  -7   7   2        779.30        870.08        31.17 o                         
  -6   7   2        979.36        994.57       100.34 o                         
  -5   7   2       1469.80       1506.54        94.95 o                         
  -4   7   2       1386.87       1350.46        76.47 o                         
  -3   7   2       6619.76       6619.39       353.11 o                         
  -2   7   2       6986.67       6940.59       499.49 o                         
   0   7   2       5101.61       5021.03        77.30 o                         
   1   7   2       1815.22       1780.67        47.90 o                         
   2   7   2       1670.07       1744.99        71.93 o                         
   3   7   2        537.10        499.61        33.50 o                         
   4   7   2       1627.83       1607.07       104.62 o                         
   5   7   2       1530.90       1565.94       139.50 o                         
   6   7   2        201.22        227.83         6.49 o                         
   7   7   2        231.93        240.55        10.28 o                         
   8   7   2         16.80         19.77         3.29 o                         
   9   7   2         16.01         21.62         4.90 o                         
  -9   8   2         28.63         27.53         5.28 o                         
  -8   8   2         36.03         37.42         4.19 o                         
  -7   8   2         51.13         64.51         4.92 o                         
  -6   8   2        110.36         99.78        16.00 o                         
  -5   8   2        236.84        216.20        19.79 o                         
  -4   8   2         46.38         57.19         8.27 o                         
  -3   8   2        245.67        246.19        18.78 o                         
  -2   8   2       2128.08       2189.93        76.33 o                         
  -1   8   2        242.47        219.44         6.01 o                         
   0   8   2       1608.25       1730.56        27.20 o                         
   1   8   2       1255.35       1343.07        24.49 o                         
   2   8   2       3551.57       3678.64       169.70 o                         
   3   8   2        976.37        982.95        52.71 o                         
   4   8   2       4944.18       4913.69       155.80 o                         
   5   8   2         37.32         39.49         4.44 o                         
   6   8   2       1374.12       1527.15        50.53 o                         
   7   8   2        231.17        258.40        11.66 o                         
   8   8   2        615.37        682.03        32.04 o                         
  -9   9   2        243.67        249.28        13.85 o                         
  -8   9   2          6.61         13.32         3.29 o                         
  -7   9   2        907.41       1038.88        36.97 o                         
  -6   9   2         30.95         36.82         4.46 o                         
  -5   9   2       3451.67       3627.68       233.79 o                         
  -4   9   2        126.40        122.47         4.17 o                         
  -3   9   2       4756.04       4976.55       472.24 o                         
  -2   9   2         62.76         52.95         6.58 o                         
  -1   9   2       7462.63       7453.55       227.60 o                         
   0   9   2        126.95        111.98         6.08 o                         
   1   9   2       4561.93       4870.75       122.99 o                         
   2   9   2        942.84        954.76        34.15 o                         
   3   9   2       1822.26       1921.69       128.54 o                         
   4   9   2        148.98        132.54         4.43 o                         
   5   9   2        850.23        976.11        33.17 o                         
   6   9   2         58.89         48.84         5.23 o                         
   7   9   2         40.41         50.80         4.17 o                         
   8   9   2          7.38         15.93         3.62 o                         
  -8  10   2         62.71         68.35         5.34 o                         
  -7  10   2         47.14         51.33         4.53 o                         
  -6  10   2         14.67         16.56         3.20 o                         
  -5  10   2        135.53        136.70         7.09 o                         
  -4  10   2          3.46          5.11         2.77 o                         
  -3  10   2         62.32         58.37         2.27 o                         
  -2  10   2        718.02        774.83        21.69 o                         
  -1  10   2        240.16        244.99         4.95 o                         
   0  10   2       4234.18       4550.32        89.38 o                         
   1  10   2         52.50         45.25         5.89 o                         
   2  10   2       2153.16       2357.98        59.37 o                         
   3  10   2        130.42        122.33        10.29 o                         
   4  10   2       1065.52       1165.32        39.46 o                         
   5  10   2         66.43         57.67         4.09 o                         
   6  10   2       1135.73       1358.54        45.09 o                         
   7  10   2         36.38         43.47         5.15 o                         
   8  10   2        574.12        637.03        30.71 o                         
  -8  11   2         21.39         11.63         3.53 o                         
  -7  11   2        336.87        376.89        18.72 o                         
  -6  11   2        319.13        361.58        14.97 o                         
  -5  11   2       1374.57       1600.19        54.28 o                         
  -4  11   2       1036.21       1071.55        74.23 o                         
  -3  11   2       1796.82       1871.36        95.46 o                         
  -2  11   2        299.91        321.48         6.99 o                         
  -1  11   2       1355.24       1394.08        23.29 o                         
   0  11   2        648.78        623.20        14.22 o                         
   1  11   2       2182.83       2247.02        72.79 o                         
   2  11   2       1309.63       1426.66        34.12 o                         
   3  11   2        769.46        877.37        29.25 o                         
   4  11   2        289.35        300.45        12.28 o                         
   5  11   2        158.07        181.64         8.62 o                         
   6  11   2          3.20          6.41         3.23 o                         
   7  11   2         67.05         66.72         5.71 o                         
  -7  12   2         48.00         51.51         4.88 o                         
  -6  12   2         24.27         22.80         3.88 o                         
  -5  12   2         14.66         33.16         4.89 o                         
  -4  12   2        102.67        110.24         6.24 o                         
  -3  12   2          2.22          1.19         2.85 o                         
  -2  12   2        205.73        201.56         9.90 o                         
  -1  12   2        177.94        170.41         9.43 o                         
   0  12   2         45.08         32.56         3.67 o                         
   1  12   2       1153.72       1182.44        23.12 o                         
   2  12   2        149.08        156.80         7.64 o                         
   3  12   2        353.56        364.82        14.02 o                         
   4  12   2        641.43        718.63        26.70 o                         
   5  12   2        479.70        548.13        21.29 o                         
   6  12   2        192.46        194.05        11.10 o                         
   7  12   2        324.64        331.62        17.49 o                         
  -6  13   2        367.92        424.89        20.66 o                         
  -5  13   2         47.67         58.11         4.83 o                         
  -4  13   2       1062.60       1191.75        42.10 o                         
  -3  13   2         41.68         59.87         5.09 o                         
  -2  13   2       1943.94       1991.85        64.67 o                         
  -1  13   2        295.31        293.03         8.46 o                         
   0  13   2       1144.67       1152.45        27.92 o                         
   1  13   2         19.81         20.49         2.43 o                         
   2  13   2        715.70        809.53        27.19 o                         
   3  13   2         12.70         15.17         3.20 o                         
   4  13   2        202.45        250.50        10.75 o                         
   5  13   2        138.88        126.51         8.38 o                         
   6  13   2         93.56        110.87         7.49 o                         
  -6  14   2         25.77         40.94         5.04 o                         
  -5  14   2         12.12         18.48         3.40 o                         
  -4  14   2         31.64         23.03         3.95 o                         
  -3  14   2        144.15        152.97        11.14 o                         
  -2  14   2         17.92         10.02         4.01 o                         
  -1  14   2        300.78        313.97         9.31 o                         
   0  14   2         34.97         34.63         7.70 o                         
   1  14   2        331.34        307.34         9.16 o                         
   2  14   2          1.48          1.03         3.52 o                         
   3  14   2        792.82        849.32        38.73 o                         
   4  14   2          1.51          0.05         4.12 o                         
   5  14   2        530.21        650.68        29.23 o                         
  -5  15   2         10.38         17.52         3.70 o                         
  -4  15   2        368.11        357.41        13.81 o                         
  -3  15   2         79.40         80.24         4.41 o                         
  -2  15   2        576.51        571.64        19.55 o                         
  -1  15   2        306.38        297.41        10.93 o                         
   0  15   2        597.66        645.94        28.21 o                         
   1  15   2         69.61         71.56         3.82 o                         
   2  15   2        202.00        215.45        25.55 o                         
   3  15   2          3.84          2.94         3.72 o                         
   4  15   2        143.87        153.82         9.52 o                         
  -3  16   2         13.95         12.99         5.27 o                         
  -2  16   2         52.92         52.14         4.92 o                         
  -1  16   2         87.67         89.36        23.81 o                         
   0  16   2         45.42         33.18         3.14 o                         
   1  16   2        217.97        203.17         8.32 o                         
   2  16   2        126.75        113.75        12.84 o                         
   3 -15   3         68.24         58.30         5.48 o                         
   4 -15   3         21.99         30.42         4.25 o                         
  -6 -14   3        118.50        122.54         8.20 o                         
  -5 -14   3          2.45          0.47         2.55 o                         
  -4 -14   3        711.96        668.85        32.20 o                         
   3 -14   3          2.51         -0.57         2.79 o                         
   4 -14   3        620.59        595.43        29.18 o                         
   5 -14   3          4.82          5.23         3.22 o                         
  -6 -13   3         32.31         26.88         3.52 o                         
  -5 -13   3         68.78         51.78         4.08 o                         
  -4 -13   3         56.23         49.80         4.60 o                         
   2 -13   3         87.24         78.10         5.11 o                         
   3 -13   3        351.88        324.35        13.82 o                         
   4 -13   3         56.65         46.43         4.55 o                         
   5 -13   3        291.66        267.49        14.99 o                         
   6 -13   3          5.60         10.82         3.32 o                         
  -7 -12   3         74.96         75.91         5.95 o                         
  -6 -12   3        308.84        303.20        16.10 o                         
  -5 -12   3        192.59        169.49         8.28 o                         
  -4 -12   3        753.41        778.36        28.55 o                         
  -3 -12   3        579.88        599.63        21.91 o                         
   2 -12   3       2320.41       2539.63        81.05 o                         
   3 -12   3        528.95        520.45        20.08 o                         
   4 -12   3        402.07        372.53        14.79 o                         
   5 -12   3        388.75        395.35        19.82 o                         
   6 -12   3        260.23        252.97        13.88 o                         
  -8 -11   3         88.89         84.35         6.20 o                         
  -7 -11   3         95.86         81.23         6.24 o                         
  -6 -11   3        194.22        198.91         9.24 o                         
  -5 -11   3        192.47        186.20         8.41 o                         
  -4 -11   3        528.91        507.70        18.72 o                         
  -3 -11   3        375.66        359.87        13.52 o                         
   1 -11   3        210.60        218.03         8.85 o                         
   2 -11   3         45.92         41.92         3.99 o                         
   3 -11   3         75.50         74.89         3.31 o                         
   4 -11   3        427.09        400.40        15.78 o                         
   5 -11   3        271.76        253.66        11.67 o                         
   6 -11   3        288.79        290.80        15.63 o                         
   7 -11   3        149.78        146.24         9.41 o                         
  -8 -10   3         23.71         23.93         3.42 o                         
  -7 -10   3        501.25        500.88        20.55 o                         
  -6 -10   3         29.78         21.50         2.92 o                         
  -5 -10   3       1620.15       1578.27        53.05 o                         
  -4 -10   3        136.33        124.32         6.11 o                         
  -3 -10   3       1437.69       1407.31        45.39 o                         
   2 -10   3        436.37        414.51        15.41 o                         
   3 -10   3       1655.11       1739.21        82.21 o                         
   4 -10   3        137.51        112.44         5.68 o                         
   5 -10   3        871.24        810.63        29.01 o                         
   7 -10   3        443.94        451.41        22.96 o                         
  -9  -9   3         29.29         33.44         3.82 o                         
  -8  -9   3        313.78        309.74        16.85 o                         
  -7  -9   3         87.24         82.25         5.32 o                         
  -6  -9   3       1005.55        919.92        32.38 o                         
  -5  -9   3        305.33        289.85        11.14 o                         
  -4  -9   3       1319.52       1346.65        31.63 o                         
  -3  -9   3        323.48        294.59        11.09 o                         
  -2  -9   3        144.82        157.94         6.58 o                         
   1  -9   3        199.23        200.52         9.05 o                         
   2  -9   3        457.88        458.74        17.51 o                         
   3  -9   3        350.75        345.21        35.88 o                         
   4  -9   3        717.42        714.61        29.69 o                         
   5  -9   3          6.58         -2.55         2.55 o                         
   6  -9   3        590.86        582.92        22.44 o                         
   7  -9   3          7.38          6.57         3.76 o                         
   8  -9   3        504.08        467.58        24.06 o                         
  -9  -8   3        148.89        140.44         8.85 o                         
  -8  -8   3        160.77        154.48         8.37 o                         
  -7  -8   3        434.08        410.00        16.16 o                         
  -6  -8   3        342.61        332.92        12.89 o                         
  -5  -8   3       1079.33       1111.27        36.13 o                         
  -4  -8   3        732.52        725.11        59.09 o                         
  -3  -8   3       7698.23       6870.63       210.03 o                         
  -2  -8   3        340.58        311.90        10.73 o                         
   1  -8   3       3230.77       3044.59        94.51 o                         
   2  -8   3       1176.14       1177.44       104.14 o                         
   3  -8   3       4375.95       4335.81       441.35 o                         
   4  -8   3       1009.34        998.26        88.65 o                         
   5  -8   3       2457.58       2576.01       176.76 o                         
   6  -8   3        278.27        244.28        10.55 o                         
   7  -8   3        273.37        257.12        11.41 o                         
   8  -8   3         97.87         91.47         6.67 o                         
  -9  -7   3        136.51        127.99         8.54 o                         
  -8  -7   3        420.51        414.42        17.16 o                         
  -7  -7   3        893.31        824.57        29.62 o                         
  -6  -7   3        507.33        506.13        14.55 o                         
  -5  -7   3        228.28        220.23        22.68 o                         
  -4  -7   3        686.67        681.25        73.25 o                         
  -3  -7   3        227.70        202.65         5.47 o                         
  -2  -7   3       1587.11       1520.39        47.84 o                         
   0  -7   3        322.48        365.23        12.66 o                         
   1  -7   3         66.97         55.67         8.16 o                         
   2  -7   3        802.93        842.88       113.79 o                         
   3  -7   3        601.92        589.34        42.33 o                         
   4  -7   3        196.13        199.59         6.82 o                         
   5  -7   3        226.35        203.33        16.68 o                         
   6  -7   3        169.47        155.06         7.10 o                         
   7  -7   3        366.92        377.00        15.22 o                         
   8  -7   3        386.57        399.92        19.81 o                         
 -10  -6   3         39.06         20.85         4.70 o                         
  -9  -6   3         74.42         62.54         5.67 o                         
  -8  -6   3        462.06        497.86        18.49 o                         
  -7  -6   3        188.73        164.73         7.75 o                         
  -6  -6   3       1404.91       1398.64       128.78 o                         
  -5  -6   3       1008.15        974.05        63.39 o                         
  -4  -6   3       5256.07       4994.37       605.70 o                         
  -3  -6   3       2253.14       2195.92       176.43 o                         
   0  -6   3       5888.68       5479.49       171.07 o                         
   1  -6   3       2763.24       2640.80       172.49 o                         
   2  -6   3       7775.56       6656.04       205.11 o                         
   3  -6   3        804.94        797.74        76.94 o                         
   5  -6   3        753.27        726.81        56.35 o                         
   6  -6   3       1731.92       1668.01        56.01 o                         
   7  -6   3        439.94        425.58        16.85 o                         
   8  -6   3        244.81        245.39        13.06 o                         
   9  -6   3         11.80         10.94         3.37 o                         
 -10  -5   3         19.43         28.85         4.50 o                         
  -9  -5   3        556.03        545.86        22.11 o                         
  -8  -5   3         77.67         75.20         4.91 o                         
  -7  -5   3       1447.42       1400.06        47.15 o                         
  -6  -5   3        444.01        401.84        30.47 o                         
  -5  -5   3       1086.20       1125.48        81.65 o                         
  -4  -5   3       2542.29       2418.45       204.04 o                         
  -3  -5   3         41.02         37.97         4.99 o                         
  -2  -5   3        738.59        715.12        69.93 o                         
   1  -5   3        122.10        107.03         3.05 o                         
   2  -5   3       1512.36       1686.24        52.58 o                         
   3  -5   3       1276.80       1256.64       137.19 o                         
   4  -5   3        403.60        386.48        50.23 o                         
   5  -5   3       3729.82       3854.01       233.04 o                         
   6  -5   3         65.11         54.43         6.31 o                         
   7  -5   3        971.83        950.69        34.42 o                         
   8  -5   3         14.13          7.55         2.70 o                         
   9  -5   3        268.42        244.26        13.84 o                         
 -10  -4   3         17.36         18.72         4.11 o                         
  -9  -4   3         47.11         42.65         4.09 o                         
  -8  -4   3        674.54        715.12        25.71 o                         
  -7  -4   3        124.39        121.71         8.98 o                         
  -6  -4   3       4734.16       4643.54       144.88 o                         
  -5  -4   3        124.43        126.60        17.42 o                         
  -4  -4   3       9271.06       8228.68       251.10 o                         
  -3  -4   3        537.42        469.27        58.84 o                         
  -2  -4   3       5523.54       4955.00       419.50 o                         
  -1  -4   3        704.48        747.89        23.85 o                         
   1  -4   3         16.12         26.61         1.51 o                         
   3  -4   3        700.43        781.90        25.12 o                         
   4  -4   3       5427.54       5530.76       684.06 o                         
   5  -4   3        521.43        501.71        35.43 o                         
   6  -4   3       1868.68       1996.59       183.86 o                         
   7  -4   3         12.81          3.20         2.83 o                         
   8  -4   3        522.33        526.44        20.33 o                         
   9  -4   3         12.63         17.75         3.37 o                         
 -10  -3   3         68.25         74.70         5.70 o                         
  -9  -3   3        349.98        413.69        15.62 o                         
  -8  -3   3        157.47        151.26         7.08 o                         
  -7  -3   3       1253.51       1295.28        46.30 o                         
  -6  -3   3        632.81        687.65        42.36 o                         
  -5  -3   3        821.79        817.56        45.20 o                         
  -4  -3   3       2474.23       2608.24       270.62 o                         
  -3  -3   3        587.37        585.18        54.05 o                         
  -2  -3   3        288.31        292.73        52.31 o                         
  -1  -3   3        793.60        784.54        24.80 o                         
   0  -3   3       1518.86       1504.95        46.90 o                         
   1  -3   3        203.41        192.28         8.98 o                         
   2  -3   3        501.85        479.54        56.21 o                         
   3  -3   3        658.28        682.56        74.94 o                         
   4  -3   3       1291.74       1244.97        87.11 o                         
   5  -3   3       1567.64       1689.78       183.55 o                         
   6  -3   3        526.97        522.28        32.87 o                         
   7  -3   3        966.07        971.09        33.79 o                         
   8  -3   3        202.44        191.86         9.09 o                         
   9  -3   3        282.27        277.04        13.90 o                         
 -10  -2   3         19.87         17.13         3.46 o                         
  -9  -2   3        111.13         93.98         5.68 o                         
  -8  -2   3        288.85        282.46        11.93 o                         
  -7  -2   3       1310.33       1384.24        32.33 o                         
  -6  -2   3       1054.75       1028.21        23.74 o                         
  -5  -2   3       4122.52       4266.60       116.91 o                         
  -4  -2   3       6735.50       6935.75       235.69 o                         
  -3  -2   3       3524.95       3356.98       302.33 o                         
   0  -2   3       4664.38       4076.39       349.58 o                         
   2  -2   3      12289.90      11464.98      1432.37 o                         
   3  -2   3       6071.72       6317.67       193.86 o                         
   4  -2   3       6956.46       6878.47       638.38 o                         
   5  -2   3       3150.14       3182.78       260.19 o                         
   6  -2   3        654.80        657.32        18.98 o                         
   7  -2   3        373.75        382.51        14.76 o                         
   8  -2   3        115.14        110.12         6.34 o                         
   9  -2   3         49.17         54.74         5.39 o                         
 -10  -1   3        166.75        170.86         9.72 o                         
  -9  -1   3        130.20        108.57         6.10 o                         
  -8  -1   3        305.81        300.08        11.82 o                         
  -7  -1   3        540.25        575.61        13.90 o                         
  -6  -1   3       2212.00       2369.98        52.83 o                         
  -5  -1   3        427.90        444.16        24.56 o                         
  -4  -1   3       2276.50       2415.85        52.99 o                         
  -3  -1   3       1125.80       1101.43        46.88 o                         
  -2  -1   3       1083.46       1099.72        28.27 o                         
   0  -1   3       1000.42       1026.31        47.29 o                         
   1  -1   3        409.49        418.10        10.40 o                         
   2  -1   3       1947.91       2013.31        96.29 o                         
   3  -1   3       1031.76        981.61        32.91 o                         
   4  -1   3       3845.25       4020.50       256.88 o                         
   5  -1   3        161.82        166.15         7.52 o                         
   6  -1   3       1485.89       1580.11        36.65 o                         
   7  -1   3         74.16         78.33         4.74 o                         
   8  -1   3       1134.72       1165.38        42.12 o                         
   9  -1   3        136.11        139.65         8.34 o                         
 -10   0   3         19.21         17.65         3.57 o                         
  -9   0   3        253.03        246.17        10.69 o                         
  -8   0   3         10.70          5.25         2.74 o                         
  -7   0   3       1923.62       2056.81        47.42 o                         
  -6   0   3        114.71        118.37         3.66 o                         
  -5   0   3       4479.43       4696.38       101.85 o                         
  -4   0   3         56.90         61.70         3.18 o                         
  -2   0   3         13.70         14.11         0.60 o                         
   0   0   3        213.88        224.58        13.20 o                         
   1   0   3       5490.42       4905.40       232.06 o                         
   2   0   3         62.09         54.17         2.67 o                         
   3   0   3       6614.06       6036.20       187.25 o                         
   4   0   3         38.68         45.68         2.82 o                         
   5   0   3       6010.36       5860.03       180.40 o                         
   6   0   3         17.39         11.56         1.82 o                         
   7   0   3        449.50        420.96        15.68 o                         
   8   0   3          1.96          9.46         3.11 o                         
   9   0   3         37.96         38.16         4.19 o                         
 -10   1   3        169.54        188.18        10.63 o                         
  -9   1   3        126.75        115.79         6.57 o                         
  -8   1   3        323.33        322.71        13.03 o                         
  -7   1   3        544.84        556.99        14.15 o                         
  -6   1   3       2224.40       2337.29        61.41 o                         
  -5   1   3        494.09        506.06         9.63 o                         
  -4   1   3       2252.21       2351.44        36.33 o                         
  -3   1   3       1236.77       1212.14        39.54 o                         
  -2   1   3        936.34        970.04        40.35 o                         
   0   1   3       1031.59       1034.64        61.33 o                         
   1   1   3        356.53        345.57        14.06 o                         
   2   1   3       1959.36       2001.55        61.31 o                         
   3   1   3       1072.57       1007.82        18.55 o                         
   4   1   3       3831.47       4018.21       107.17 o                         
   5   1   3        160.71        159.49         4.83 o                         
   6   1   3       1483.04       1574.29        36.42 o                         
   7   1   3         74.84         68.84         4.32 o                         
   8   1   3       1132.75       1197.39        42.07 o                         
   9   1   3        137.36        134.89         8.23 o                         
 -10   2   3         18.26         18.45         3.44 o                         
  -9   2   3        119.06        109.82         6.26 o                         
  -8   2   3        291.01        273.97        11.16 o                         
  -7   2   3       1315.79       1413.51       103.84 o                         
  -6   2   3       1025.68       1035.87        16.49 o                         
  -5   2   3       4044.03       4245.75       141.55 o                         
  -4   2   3       6693.57       6888.18       287.16 o                         
  -3   2   3       3548.50       3566.67       156.13 o                         
  -1   2   3      19789.89      19435.43       590.82 o                         
   0   2   3       4800.93       4142.96       403.11 o                         
   2   2   3      12242.43      11587.06       559.87 o                         
   3   2   3       6129.13       5929.93       171.57 o                         
   4   2   3       6943.48       6814.03       150.79 o                         
   5   2   3       3170.17       3326.95        99.40 o                         
   6   2   3        647.89        668.70        25.57 o                         
   7   2   3        378.00        409.44        15.90 o                         
   8   2   3        119.24        119.31         6.30 o                         
   9   2   3         51.32         63.87         6.11 o                         
 -10   3   3         70.59         65.74         5.01 o                         
  -9   3   3        343.76        364.29        15.29 o                         
  -8   3   3        147.27        150.80         7.47 o                         
  -7   3   3       1226.63       1325.30        52.32 o                         
  -6   3   3        658.47        736.92        33.47 o                         
  -5   3   3        825.79        836.64        15.50 o                         
  -4   3   3       2538.92       2712.17       142.78 o                         
  -3   3   3        578.51        567.96        36.88 o                         
  -2   3   3        226.54        224.47        27.55 o                         
  -1   3   3        860.30        832.97        18.44 o                         
   0   3   3       1484.57       1377.97        47.21 o                         
   1   3   3        164.33        181.69        14.83 o                         
   2   3   3        518.73        536.30        18.78 o                         
   3   3   3        647.65        675.63        40.28 o                         
   4   3   3       1277.30       1303.09        23.95 o                         
   5   3   3       1546.31       1593.23        44.92 o                         
   6   3   3        512.39        537.17        18.63 o                         
   7   3   3        978.63       1108.10        25.74 o                         
   8   3   3        202.62        178.29         8.38 o                         
   9   3   3        284.70        287.25        14.99 o                         
 -10   4   3         18.36         21.99         4.80 o                         
  -9   4   3         50.77         53.59         4.72 o                         
  -8   4   3        680.61        723.75        20.00 o                         
  -7   4   3        135.12        139.07         6.86 o                         
  -6   4   3       4754.57       5072.16       232.10 o                         
  -5   4   3        130.80        130.44         7.75 o                         
  -4   4   3       9299.51       8997.70       642.42 o                         
  -3   4   3        518.84        438.28        38.85 o                         
  -2   4   3       5303.87       4795.97       351.09 o                         
  -1   4   3        640.04        601.04        24.02 o                         
   1   4   3         10.92         21.86         5.15 o                         
   3   4   3        703.87        710.35        26.92 o                         
   4   4   3       5426.44       5338.93       417.99 o                         
   5   4   3        525.05        509.32        21.52 o                         
   6   4   3       1843.24       1858.14       127.58 o                         
   7   4   3         14.18         15.65         6.87 o                         
   8   4   3        517.07        584.38        22.21 o                         
   9   4   3         12.59         13.93         4.51 o                         
 -10   5   3         17.35         19.48         3.69 o                         
  -9   5   3        552.64        610.02        23.97 o                         
  -8   5   3         83.02         89.44         5.94 o                         
  -7   5   3       1444.48       1570.76        52.72 o                         
  -6   5   3        458.63        438.77        24.11 o                         
  -5   5   3       1069.56       1164.00        26.47 o                         
  -4   5   3       2430.96       2341.22       214.77 o                         
  -3   5   3         47.93         48.32         3.43 o                         
  -2   5   3        702.30        623.54        20.15 o                         
  -1   5   3        120.88        126.26         7.70 o                         
   0   5   3       2093.64       2251.94        50.04 o                         
   1   5   3        143.18        132.85         4.27 o                         
   2   5   3       1430.32       1247.06        39.75 o                         
   3   5   3       1275.21       1229.22        93.98 o                         
   4   5   3        373.13        378.46        19.31 o                         
   5   5   3       3749.53       3762.76       360.27 o                         
   6   5   3         64.26         69.50         2.47 o                         
   7   5   3        967.74       1061.14        36.72 o                         
   8   5   3         15.13         17.15         3.03 o                         
   9   5   3        264.85        291.83        15.03 o                         
 -10   6   3         42.84         40.44         4.56 o                         
  -9   6   3         73.69         77.18         6.14 o                         
  -8   6   3        457.81        487.82        64.68 o                         
  -7   6   3        166.55        168.84        17.65 o                         
  -6   6   3       1405.07       1386.20       153.39 o                         
  -5   6   3       1002.99        949.72        63.34 o                         
  -4   6   3       5349.50       5116.92       563.93 o                         
  -3   6   3       2321.85       2375.94       150.95 o                         
  -1   6   3       3647.92       3679.09        57.01 o                         
   0   6   3       6040.49       5798.19       129.73 o                         
   1   6   3       2768.37       2516.65        56.40 o                         
   2   6   3       7824.70       7533.48       476.10 o                         
   3   6   3        828.95        786.24        56.36 o                         
   5   6   3        779.68        763.42        29.40 o                         
   6   6   3       1739.66       1837.32       100.05 o                         
   7   6   3        439.56        501.07        18.09 o                         
   8   6   3        244.36        281.51        14.55 o                         
   9   6   3         11.38         11.08         3.53 o                         
  -9   7   3        135.36        129.27         8.18 o                         
  -8   7   3        416.75        451.87        17.89 o                         
  -7   7   3        919.51       1023.59        35.88 o                         
  -6   7   3        486.28        484.93        14.85 o                         
  -5   7   3        232.79        236.88        22.49 o                         
  -4   7   3        660.50        695.40        39.04 o                         
  -3   7   3        194.33        163.12         4.97 o                         
  -2   7   3       1509.94       1576.09       151.57 o                         
  -1   7   3        807.52        885.58        23.02 o                         
   0   7   3        291.54        317.70         6.38 o                         
   1   7   3         64.79         51.89         2.30 o                         
   2   7   3        818.45        828.48        39.38 o                         
   3   7   3        606.89        608.80        14.78 o                         
   4   7   3        182.75        197.85         7.85 o                         
   5   7   3        244.00        228.33        19.12 o                         
   6   7   3        170.14        165.08         6.90 o                         
   7   7   3        375.94        445.79        17.57 o                         
   8   7   3        382.51        473.75        22.13 o                         
  -9   8   3        147.63        164.24         9.96 o                         
  -8   8   3        156.64        170.38         8.75 o                         
  -7   8   3        409.34        420.48        16.40 o                         
  -6   8   3        337.31        319.61        32.03 o                         
  -5   8   3       1082.76       1131.07        74.64 o                         
  -4   8   3        729.87        766.50        86.70 o                         
  -3   8   3       7619.34       8035.56       245.54 o                         
  -2   8   3        360.90        387.19        27.13 o                         
  -1   8   3       9631.98       9935.85       303.87 o                         
   0   8   3        966.89        906.30        17.48 o                         
   1   8   3       3187.82       3289.19       129.39 o                         
   2   8   3       1171.49       1163.20        58.02 o                         
   3   8   3       4336.55       3954.01       125.56 o                         
   4   8   3       1021.15        986.64        78.61 o                         
   5   8   3       2438.99       2813.10        89.75 o                         
   6   8   3        274.64        290.14         7.73 o                         
   7   8   3        278.77        290.38        12.09 o                         
   8   8   3         96.68         85.30         6.40 o                         
  -9   9   3         30.70         35.09         4.37 o                         
  -8   9   3        307.79        350.52        17.91 o                         
  -7   9   3         94.38        102.72         6.07 o                         
  -6   9   3        997.83        956.32        74.29 o                         
  -5   9   3        321.20        334.23        22.99 o                         
  -4   9   3       1313.89       1372.74        31.70 o                         
  -3   9   3        341.88        349.87        16.07 o                         
  -2   9   3        128.43        144.39         8.74 o                         
  -1   9   3        456.97        476.19         9.45 o                         
   0   9   3        185.67        182.22         3.67 o                         
   1   9   3        204.45        226.53         9.68 o                         
   2   9   3        471.07        456.49        11.52 o                         
   3   9   3        374.23        361.88         9.60 o                         
   4   9   3        713.50        837.97        27.87 o                         
   5   9   3          6.09          1.10         2.66 o                         
   6   9   3        589.79        593.97        36.13 o                         
   7   9   3          6.75          7.65         2.79 o                         
   8   9   3        511.91        530.11        25.93 o                         
  -8  10   3         27.20         23.00         3.70 o                         
  -7  10   3        498.40        534.11        21.42 o                         
  -6  10   3         26.82         26.11         3.52 o                         
  -5  10   3       1613.14       1632.15       120.23 o                         
  -4  10   3        121.38        124.05         7.89 o                         
  -3  10   3       1502.74       1553.77        71.28 o                         
  -2  10   3        111.08        107.31         4.22 o                         
  -1  10   3       4854.87       4929.51        76.79 o                         
   0  10   3        443.03        484.74         8.72 o                         
   2  10   3        437.36        437.76        10.97 o                         
   3  10   3       1662.43       1822.70        59.09 o                         
   4  10   3        144.08        138.75         6.81 o                         
   5  10   3        883.14        935.17        32.87 o                         
   6  10   3          1.90         -1.10         2.76 o                         
   7  10   3        437.27        492.80        24.21 o                         
  -8  11   3         89.63        104.26         7.64 o                         
  -7  11   3        107.39        142.11         9.06 o                         
  -6  11   3        197.72        188.92         8.54 o                         
  -5  11   3        195.97        220.20         9.59 o                         
  -4  11   3        531.66        533.07        59.32 o                         
  -3  11   3        353.13        351.92        22.50 o                         
  -2  11   3          8.69          8.95         1.26 o                         
  -1  11   3        245.71        247.72         5.03 o                         
   0  11   3         30.85         30.56         4.13 o                         
   1  11   3        208.88        213.32         5.23 o                         
   2  11   3         56.26         48.98         2.54 o                         
   3  11   3         72.35         65.69         4.06 o                         
   4  11   3        432.47        453.95        16.78 o                         
   5  11   3        261.71        268.71        10.99 o                         
   6  11   3        291.67        316.25        16.26 o                         
   7  11   3        143.98        130.93         8.38 o                         
  -7  12   3         76.29         89.85         6.84 o                         
  -6  12   3        303.61        344.80        17.35 o                         
  -5  12   3        200.28        237.76        11.01 o                         
  -4  12   3        751.04        877.54        31.34 o                         
  -3  12   3        580.96        595.79        29.08 o                         
  -2  12   3        844.66        868.73        25.50 o                         
  -1  12   3        929.22       1009.01        19.79 o                         
   0  12   3       2103.48       2168.12        41.03 o                         
   1  12   3        482.05        469.43        10.16 o                         
   2  12   3       2295.62       2626.83        85.77 o                         
   3  12   3        524.16        580.60        21.43 o                         
   4  12   3        413.66        454.33        18.04 o                         
   5  12   3        385.25        431.22        20.74 o                         
   6  12   3        262.15        313.26        16.19 o                         
  -6  13   3         34.47         24.24         5.29 o                         
  -5  13   3         71.51         81.67         6.48 o                         
  -4  13   3         49.93         59.82         5.02 o                         
  -3  13   3        150.87        150.59         5.60 o                         
  -2  13   3        138.00        129.54        18.05 o                         
  -1  13   3         85.70         85.31        13.08 o                         
   0  13   3        203.92        220.99        13.13 o                         
   1  13   3        212.28        196.82        10.41 o                         
   2  13   3         79.84         86.56         5.17 o                         
   3  13   3        348.07        335.44        13.91 o                         
   4  13   3         51.63         48.53         4.63 o                         
   5  13   3        291.94        289.90        15.16 o                         
   6  13   3          7.13          7.20         3.07 o                         
  -6  14   3        127.98        163.91        10.04 o                         
  -5  14   3          2.92         -0.33         4.34 o                         
  -4  14   3        718.07        760.28        35.71 o                         
  -3  14   3          4.29          6.94         1.95 o                         
  -2  14   3       1536.39       1597.72        43.38 o                         
  -1  14   3          1.54          1.00         2.06 o                         
   0  14   3        963.22       1001.61        25.75 o                         
   1  14   3          4.96          5.45         1.75 o                         
   2  14   3        794.21        811.92        26.10 o                         
   3  14   3          3.22          7.77         4.10 o                         
   4  14   3        617.44        666.99        31.36 o                         
   5  14   3          4.49         -0.09         2.99 o                         
  -4  15   3         62.15         52.19         9.58 o                         
  -3  15   3         33.85         25.61         3.93 o                         
  -2  15   3         61.39         61.88         3.99 o                         
  -1  15   3         12.75          8.97         3.10 o                         
   0  15   3         18.76         16.62         2.46 o                         
   1  15   3         48.31         45.86         6.02 o                         
   2  15   3         41.91         45.40         7.91 o                         
   3  15   3         67.38         60.47         5.09 o                         
   4  15   3         19.56         20.46         3.85 o                         
  -3  16   3        260.63        263.58        10.41 o                         
  -2  16   3        193.98        197.94         8.24 o                         
  -1  16   3        274.01        284.95        10.82 o                         
   0  16   3        387.51        404.10        30.31 o                         
   1  16   3        162.45        154.72         7.02 o                         
   2  16   3        326.44        338.03        12.56 o                         
   3 -15   4        137.31        125.23         8.78 o                         
  -5 -14   4        147.11        130.72         8.33 o                         
   3 -14   4         17.02          6.59         3.04 o                         
   4 -14   4         17.61          9.02         3.64 o                         
  -6 -13   4        101.81         93.23         6.75 o                         
  -5 -13   4         71.01         60.25         4.74 o                         
  -4 -13   4        507.27        471.63        19.16 o                         
   2 -13   4       1569.95       1541.47        54.48 o                         
   3 -13   4        331.61        302.63        13.60 o                         
   4 -13   4        942.39        951.48        44.09 o                         
   5 -13   4         26.84         24.58         3.80 o                         
  -7 -12   4        317.32        331.09        17.89 o                         
  -6 -12   4         87.82         72.98         5.45 o                         
  -5 -12   4        633.44        640.31        24.84 o                         
  -4 -12   4        160.93        143.00         6.98 o                         
   2 -12   4         47.23         30.29         3.70 o                         
   3 -12   4         42.36         30.73         3.45 o                         
   4 -12   4         22.38         16.87         4.29 o                         
   5 -12   4         64.10         57.63         4.88 o                         
   6 -12   4          1.97         -1.69         2.74 o                         
  -8 -11   4         61.30         51.82         5.39 o                         
  -7 -11   4        206.92        203.96        11.55 o                         
  -6 -11   4        206.93        200.58         9.37 o                         
  -5 -11   4        276.39        267.48        11.48 o                         
  -4 -11   4        134.61        126.78         6.21 o                         
  -3 -11   4        300.79        278.15        10.71 o                         
   1 -11   4       1303.49       1354.17        45.29 o                         
   2 -11   4       1115.68       1128.00        38.54 o                         
   3 -11   4       1040.14       1061.97        26.69 o                         
   4 -11   4        566.03        536.35        20.79 o                         
   5 -11   4       1057.21       1038.73        38.77 o                         
   6 -11   4        306.96        341.89        16.60 o                         
  -8 -10   4        204.35        188.21        10.67 o                         
  -7 -10   4        187.08        180.01         9.10 o                         
  -6 -10   4       1416.92       1447.28        48.76 o                         
  -5 -10   4         32.60         35.52         2.91 o                         
  -4 -10   4       1581.24       1503.74        49.46 o                         
  -3 -10   4        156.01        137.52         5.93 o                         
   1 -10   4        322.16        297.92        11.50 o                         
   2 -10   4        528.24        505.50        17.85 o                         
   3 -10   4         36.33         32.08         2.29 o                         
   4 -10   4        112.54         99.56         5.61 o                         
   5 -10   4         21.83         21.88         3.51 o                         
   6 -10   4         59.41         57.46         4.94 o                         
   7 -10   4         23.54         26.85         3.85 o                         
  -9  -9   4          5.82         -1.97         3.44 o                         
  -8  -9   4         54.55         46.73         4.43 o                         
  -7  -9   4        152.24        130.83         7.09 o                         
  -6  -9   4        167.35        159.45         7.14 o                         
  -5  -9   4        363.52        338.13        12.73 o                         
  -4  -9   4        219.57        198.68        17.36 o                         
  -3  -9   4       2253.24       2174.71        67.92 o                         
   1  -9   4       4748.74       4614.41       142.54 o                         
   2  -9   4        136.10        143.93         4.50 o                         
   3  -9   4       3096.72       3178.84       210.79 o                         
   4  -9   4          8.59          8.00         2.27 o                         
   5  -9   4       2020.98       1941.92        65.31 o                         
   6  -9   4        143.80        121.87         6.93 o                         
   7  -9   4        700.36        690.19        33.28 o                         
  -9  -8   4          9.36          9.37         2.85 o                         
  -8  -8   4        596.99        606.33        24.52 o                         
  -7  -8   4        151.52        123.53         6.59 o                         
  -6  -8   4        845.16        837.69        28.09 o                         
  -5  -8   4        756.54        728.05        34.90 o                         
  -4  -8   4       1757.16       1864.37       119.03 o                         
  -3  -8   4       1175.59       1081.15        34.71 o                         
  -2  -8   4       4505.42       4249.40       130.30 o                         
   1  -8   4        353.27        329.79        11.94 o                         
   2  -8   4         74.59         64.49         3.69 o                         
   3  -8   4        226.19        250.35        11.14 o                         
   4  -8   4        218.48        202.64        22.64 o                         
   5  -8   4         17.96         22.10         3.08 o                         
   6  -8   4         85.98         74.86         5.11 o                         
   7  -8   4          7.60         10.12         2.94 o                         
   8  -8   4        315.89        319.79        16.80 o                         
  -9  -7   4         17.64         15.18         3.09 o                         
  -8  -7   4         77.25         67.25         4.46 o                         
  -7  -7   4         69.35         61.57         4.10 o                         
  -6  -7   4         54.09         47.68        11.40 o                         
  -5  -7   4        376.33        375.19        16.51 o                         
  -4  -7   4       1936.82       1890.93       168.78 o                         
  -3  -7   4       2987.18       2910.36       171.43 o                         
  -2  -7   4       2199.64       2096.45        65.39 o                         
   0  -7   4       1976.26       2023.21        63.84 o                         
   1  -7   4       2474.82       2482.17       189.26 o                         
   2  -7   4       3352.76       3276.27       331.67 o                         
   3  -7   4       5451.83       5480.31       545.30 o                         
   4  -7   4       1316.73       1316.15       123.92 o                         
   5  -7   4       1509.75       1501.52        89.20 o                         
   6  -7   4        661.95        612.69        22.44 o                         
   7  -7   4        506.05        490.85        19.16 o                         
   8  -7   4        363.53        416.03        20.81 o                         
 -10  -6   4         47.84         36.88         3.99 o                         
  -9  -6   4        515.19        499.57        25.10 o                         
  -8  -6   4         87.32         75.05         4.85 o                         
  -7  -6   4       1215.75       1172.72        39.85 o                         
  -6  -6   4        442.74        432.12        30.10 o                         
  -5  -6   4       2368.44       2320.04       192.93 o                         
  -4  -6   4       1603.23       1583.17       105.21 o                         
  -3  -6   4       5451.39       5325.39       285.93 o                         
  -2  -6   4       1138.39       1056.44        33.43 o                         
   0  -6   4        699.24        675.94        22.45 o                         
   1  -6   4        271.98        320.57        40.53 o                         
   2  -6   4        261.81        249.25        13.75 o                         
   3  -6   4        314.43        297.44        36.53 o                         
   4  -6   4         82.50         73.32        11.41 o                         
   5  -6   4         75.27         62.74         5.84 o                         
   6  -6   4         30.09         25.80         3.98 o                         
   7  -6   4        174.64        162.54         7.89 o                         
   8  -6   4         27.81         25.66         3.92 o                         
  -9  -5   4         82.54         91.81         5.40 o                         
  -8  -5   4         20.34         10.68         2.37 o                         
  -7  -5   4        241.99        252.70         7.25 o                         
  -6  -5   4        771.07        791.10        49.26 o                         
  -5  -5   4        671.85        698.16        62.30 o                         
  -4  -5   4       2238.66       2255.92       159.21 o                         
  -3  -5   4        207.72        194.81        16.81 o                         
  -2  -5   4       6023.10       5475.97       168.78 o                         
   0  -5   4      14396.36      13944.96       428.17 o                         
   1  -5   4        636.90        715.40        43.84 o                         
   2  -5   4      10300.84       8773.22       269.51 o                         
   3  -5   4        135.84        127.11        16.25 o                         
   4  -5   4       4345.80       4577.17       504.81 o                         
   5  -5   4        294.08        279.67        22.79 o                         
   6  -5   4       2627.04       2493.83        82.14 o                         
   7  -5   4         93.59         79.32         4.95 o                         
   8  -5   4        586.10        531.48        26.07 o                         
   9  -5   4          0.40         -2.27         2.68 o                         
 -10  -4   4         35.18         35.38         4.71 o                         
  -9  -4   4        425.70        429.56        17.87 o                         
  -8  -4   4        105.38         96.17         5.42 o                         
  -7  -4   4       2427.43       2586.09        64.65 o                         
  -6  -4   4        288.21        298.81        47.09 o                         
  -4  -4   4        894.56        937.82        95.84 o                         
  -3  -4   4       5216.53       4784.77       494.15 o                         
  -2  -4   4        425.68        388.72        10.74 o                         
   0  -4   4       1787.50       1955.89       107.60 o                         
   1  -4   4       6642.20       6557.79       624.89 o                         
   2  -4   4        687.83        614.57        20.19 o                         
   3  -4   4        100.55         95.79        17.09 o                         
   4  -4   4        241.32        262.79        10.04 o                         
   5  -4   4        883.89        871.09        92.20 o                         
   6  -4   4         47.08         48.45         2.74 o                         
   7  -4   4         11.54          5.66         2.56 o                         
   8  -4   4         56.63         63.31         4.79 o                         
   9  -4   4         43.49         48.36         4.87 o                         
 -10  -3   4         33.17         29.44         3.59 o                         
  -9  -3   4         45.28         48.49         4.88 o                         
  -8  -3   4         49.18         34.65         2.93 o                         
  -7  -3   4        678.75        682.06        17.27 o                         
  -6  -3   4        734.37        709.15        17.19 o                         
  -5  -3   4       1045.44       1024.03        61.33 o                         
  -4  -3   4       2689.89       2724.90       119.50 o                         
  -3  -3   4       2116.95       2016.00       260.15 o                         
  -2  -3   4       4500.27       4114.20       402.14 o                         
   1  -3   4       4078.48       3780.95       400.81 o                         
   2  -3   4       9426.04       7778.43       240.27 o                         
   3  -3   4       2150.22       2079.25       244.91 o                         
   4  -3   4       4815.63       4790.41       510.15 o                         
   5  -3   4       4634.03       4251.65       131.99 o                         
   6  -3   4       2718.69       2839.55       180.96 o                         
   7  -3   4        975.68        978.30        33.81 o                         
   8  -3   4        658.08        624.51        24.13 o                         
   9  -3   4        102.66         82.11         6.04 o                         
 -10  -2   4        266.79        251.45        14.04 o                         
  -9  -2   4        520.85        543.16        21.31 o                         
  -8  -2   4        363.28        345.52        13.76 o                         
  -7  -2   4       1070.19       1133.34        47.07 o                         
  -6  -2   4       4047.85       4184.54        92.10 o                         
  -5  -2   4        837.05        836.16        19.03 o                         
  -4  -2   4       6479.69       6520.27       354.93 o                         
  -3  -2   4       5650.28       5416.94       286.84 o                         
  -2  -2   4        270.10        256.14         5.91 o                         
   0  -2   4       2346.99       2385.49        71.65 o                         
   1  -2   4        580.87        601.49        13.51 o                         
   2  -2   4       4740.57       4060.08       125.92 o                         
   3  -2   4        859.85        866.56        99.18 o                         
   4  -2   4        212.99        204.16        27.33 o                         
   5  -2   4        274.69        279.94        16.14 o                         
   6  -2   4        108.75        101.22         3.73 o                         
   7  -2   4         92.62         96.36         6.07 o                         
   8  -2   4        159.06        144.75         7.34 o                         
   9  -2   4         45.78         40.76         5.12 o                         
 -10  -1   4         79.94         69.10         5.70 o                         
  -9  -1   4         76.84         74.05         4.76 o                         
  -8  -1   4        196.49        184.18         7.97 o                         
  -7  -1   4        249.32        243.87         7.09 o                         
  -6  -1   4        430.85        443.25        10.83 o                         
  -5  -1   4       1902.34       1919.65        42.16 o                         
  -4  -1   4       2366.66       2427.44        53.05 o                         
  -3  -1   4      11135.35      11015.47       237.48 o                         
  -2  -1   4       2000.25       1919.24        34.35 o                         
   0  -1   4        201.08        179.34         9.07 o                         
   2  -1   4       8394.51       8006.07       528.42 o                         
   4  -1   4       1772.01       1808.19       105.34 o                         
   6  -1   4         25.06         20.86         2.07 o                         
   7  -1   4       2674.78       2787.00        91.43 o                         
   8  -1   4        115.25        117.87         6.55 o                         
   9  -1   4        362.59        375.35        19.38 o                         
 -10   0   4        601.40        598.31        29.15 o                         
  -9   0   4          0.92         -3.18         3.18 o                         
  -8   0   4       1213.66       1234.13        37.37 o                         
  -7   0   4         34.19         30.93         2.05 o                         
  -6   0   4       3033.85       3205.08        71.16 o                         
  -5   0   4        255.78        247.58         6.28 o                         
  -4   0   4       6279.60       6736.69       119.01 o                         
  -3   0   4        969.94       1019.02        22.88 o                         
  -2   0   4        905.70        800.33        14.59 o                         
   0   0   4        909.11        958.25        57.99 o                         
   1   0   4       1424.38       1319.44        68.40 o                         
   2   0   4       1080.31       1083.48        53.91 o                         
   3   0   4        579.66        577.86        17.12 o                         
   4   0   4       1329.66       1298.84        49.94 o                         
   5   0   4        135.45        140.44         3.39 o                         
   6   0   4        233.41        231.45         6.35 o                         
   7   0   4         51.54         56.27         4.19 o                         
   8   0   4        592.97        601.14        23.31 o                         
   9   0   4          0.75         -0.18         2.89 o                         
 -10   1   4         81.62         91.21         6.22 o                         
  -9   1   4         83.27         68.07         4.97 o                         
  -8   1   4        165.76        167.30        18.67 o                         
  -7   1   4        244.30        247.27         8.56 o                         
  -6   1   4        404.98        410.52        10.18 o                         
  -5   1   4       1867.15       1880.88        42.25 o                         
  -4   1   4       2449.49       2553.71        39.46 o                         
  -3   1   4      11022.81      10804.55       190.02 o                         
  -2   1   4       2194.62       2168.94        41.33 o                         
   0   1   4        201.39        165.81        19.94 o                         
   2   1   4       8429.51       7946.88       216.91 o                         
   4   1   4       1770.22       1859.65        64.27 o                         
   6   1   4         31.49         35.94         2.81 o                         
   7   1   4       2671.69       2954.21        95.39 o                         
   8   1   4        117.90        113.12         6.49 o                         
   9   1   4        365.64        386.33        19.62 o                         
 -10   2   4        265.64        287.64        15.26 o                         
  -9   2   4        511.12        520.56        20.24 o                         
  -8   2   4        400.72        398.89        48.62 o                         
  -7   2   4       1105.06       1170.48        42.51 o                         
  -6   2   4       4121.86       4188.71       155.98 o                         
  -5   2   4        888.21        923.66        20.61 o                         
  -4   2   4       6475.39       6573.38       210.66 o                         
  -3   2   4       5672.40       5660.71       164.74 o                         
  -2   2   4        209.65        197.35        10.14 o                         
  -1   2   4       6996.56       7211.61       220.51 o                         
   0   2   4       2390.84       2371.98       123.25 o                         
   1   2   4        590.00        585.33        35.05 o                         
   2   2   4       4790.10       4836.15       185.06 o                         
   3   2   4        819.88        818.73        19.31 o                         
   4   2   4        196.71        186.55         7.27 o                         
   5   2   4        257.32        278.12        12.08 o                         
   6   2   4        104.93        100.65         8.03 o                         
   7   2   4         90.88        101.67         3.38 o                         
   8   2   4        159.06        155.12         7.52 o                         
   9   2   4         45.53         40.76         4.55 o                         
 -10   3   4         30.34         30.33         4.79 o                         
  -9   3   4         47.98         48.84         5.07 o                         
  -8   3   4         49.34         51.14         3.88 o                         
  -7   3   4        644.30        667.17        35.06 o                         
  -6   3   4        710.84        712.13        23.29 o                         
  -5   3   4       1003.47       1007.27        42.02 o                         
  -4   3   4       2638.87       2784.22        95.51 o                         
  -3   3   4       2230.69       2290.24       159.21 o                         
  -2   3   4       4398.10       4291.54       254.02 o                         
  -1   3   4       7738.74       7624.80       134.95 o                         
   1   3   4       4104.02       3923.28       238.80 o                         
   2   3   4       9374.53       8666.56       707.94 o                         
   3   3   4       2130.35       2066.87        89.27 o                         
   4   3   4       4830.65       4710.66       106.09 o                         
   5   3   4       4629.40       4334.85       135.88 o                         
   6   3   4       2695.98       2764.00        69.56 o                         
   7   3   4        985.59       1109.27        37.76 o                         
   8   3   4        665.80        720.41        26.71 o                         
   9   3   4        103.95        116.56         7.44 o                         
 -10   4   4         35.21         33.46         3.95 o                         
  -9   4   4        428.65        431.23        17.44 o                         
  -8   4   4         99.54         91.93         2.30 o                         
  -7   4   4       2397.76       2427.52        45.56 o                         
  -6   4   4        287.23        300.75        23.90 o                         
  -5   4   4       6764.46       6602.44       253.45 o                         
  -4   4   4        924.12       1006.80        67.29 o                         
  -3   4   4       5161.88       4949.36       460.50 o                         
  -2   4   4        431.10        384.44        25.27 o                         
  -1   4   4       2466.81       2349.32        57.56 o                         
   0   4   4       1851.07       1972.48        92.63 o                         
   1   4   4       6589.36       6471.41       298.07 o                         
   2   4   4        730.74        753.88        40.48 o                         
   3   4   4        115.87        112.41         5.07 o                         
   4   4   4        268.30        277.20        15.49 o                         
   5   4   4        894.48        872.23        35.37 o                         
   6   4   4         43.35         39.15         3.81 o                         
   7   4   4          6.43          6.33         1.14 o                         
   8   4   4         52.98         45.89         4.11 o                         
   9   4   4         39.19         41.97         4.11 o                         
 -10   5   4          0.90          0.50         4.23 o                         
  -9   5   4         78.26         92.31         5.98 o                         
  -8   5   4         19.19         17.44         2.18 o                         
  -7   5   4        240.04        262.76        15.91 o                         
  -6   5   4        784.70        828.55        52.37 o                         
  -5   5   4        610.94        638.81        36.64 o                         
  -4   5   4       2258.32       2302.91       220.96 o                         
  -3   5   4        164.71        152.84         7.74 o                         
  -2   5   4       6015.51       5604.03       417.16 o                         
  -1   5   4       1400.70       1405.31        22.08 o                         
   1   5   4        654.08        701.73        42.61 o                         
   3   5   4        132.65        129.17         3.57 o                         
   4   5   4       4367.03       4122.05       129.64 o                         
   5   5   4        306.96        305.66        10.80 o                         
   6   5   4       2678.66       3055.43        97.37 o                         
   7   5   4         93.12         98.86         5.99 o                         
   8   5   4        592.80        648.94        29.21 o                         
   9   5   4          0.45          0.23         4.07 o                         
 -10   6   4         50.47         51.66         5.16 o                         
  -9   6   4        524.03        530.31        25.45 o                         
  -8   6   4         83.89         81.36         4.16 o                         
  -7   6   4       1257.71       1362.75        77.89 o                         
  -6   6   4        453.73        482.53        26.56 o                         
  -5   6   4       2437.20       2492.72       254.69 o                         
  -4   6   4       1621.34       1597.29       126.60 o                         
  -3   6   4       5501.03       5551.81       306.32 o                         
  -2   6   4       1200.32       1286.44        72.79 o                         
  -1   6   4       4004.85       4012.10        62.15 o                         
   0   6   4        747.40        758.49        21.07 o                         
   1   6   4        268.90        331.32        38.12 o                         
   2   6   4        295.26        277.65        16.68 o                         
   3   6   4        314.63        299.33        11.55 o                         
   4   6   4         66.28         72.49         9.28 o                         
   5   6   4         71.93         66.60         5.30 o                         
   6   6   4         21.35         23.49         1.75 o                         
   7   6   4        177.01        184.98         8.47 o                         
   8   6   4         28.33         22.65         3.68 o                         
  -9   7   4         16.24         16.03         4.68 o                         
  -8   7   4         89.62         86.00         6.05 o                         
  -7   7   4         52.92         55.73         4.91 o                         
  -6   7   4         69.04         67.49         2.89 o                         
  -5   7   4        367.24        382.75        25.62 o                         
  -4   7   4       1919.35       1911.68       199.81 o                         
  -3   7   4       2929.18       2871.84       228.59 o                         
  -2   7   4       2258.77       2298.86       128.44 o                         
  -1   7   4       2792.64       2837.66        43.82 o                         
   0   7   4       2068.35       2054.98        36.84 o                         
   1   7   4       2422.67       2347.88        57.26 o                         
   2   7   4       3348.59       3188.05       178.45 o                         
   3   7   4       5399.51       4885.90       153.37 o                         
   4   7   4       1396.25       1435.30        64.42 o                         
   5   7   4       1507.88       1627.51        36.99 o                         
   6   7   4        671.51        732.08        38.48 o                         
   7   7   4        509.18        607.88        22.73 o                         
   8   7   4        360.97        441.92        21.78 o                         
  -9   8   4         11.48         15.59         3.41 o                         
  -8   8   4        584.01        691.25        25.74 o                         
  -7   8   4        157.57        167.55         8.10 o                         
  -6   8   4        821.46        803.71        51.93 o                         
  -5   8   4        762.72        751.65        63.75 o                         
  -4   8   4       1796.48       1865.69        87.35 o                         
  -3   8   4       1191.87       1223.06        58.99 o                         
  -2   8   4       4429.58       4516.72        80.97 o                         
  -1   8   4        179.33        168.71         5.88 o                         
   0   8   4        806.54        824.26        26.54 o                         
   1   8   4        373.32        382.30        17.74 o                         
   2   8   4        101.95         97.07         3.16 o                         
   3   8   4        245.07        259.70        33.34 o                         
   4   8   4        212.22        191.65        25.33 o                         
   5   8   4         15.76          7.99         3.33 o                         
   6   8   4         82.77         79.88         5.84 o                         
   7   8   4          7.92          7.53         2.94 o                         
   8   8   4        318.54        342.43        17.71 o                         
  -9   9   4          6.53          8.61         3.19 o                         
  -8   9   4         57.67         58.99         6.37 o                         
  -7   9   4        153.45        155.49         7.74 o                         
  -6   9   4        175.63        160.52        14.60 o                         
  -5   9   4        351.80        352.64        24.71 o                         
  -4   9   4        237.05        219.69        35.12 o                         
  -3   9   4       2246.42       2363.18       127.35 o                         
  -2   9   4         79.40         84.69         5.17 o                         
  -1   9   4       4762.64       4849.06        75.16 o                         
   0   9   4        342.01        357.95         9.01 o                         
   1   9   4       4766.81       4688.01       148.46 o                         
   2   9   4        147.21        156.83        14.35 o                         
   3   9   4       3067.82       3111.73       222.21 o                         
   4   9   4          9.68          4.24         2.85 o                         
   5   9   4       2018.45       2189.36        49.71 o                         
   6   9   4        146.02        163.59         8.37 o                         
   7   9   4        698.66        763.67        35.26 o                         
  -8  10   4        198.09        219.20        13.04 o                         
  -7  10   4        192.51        243.83        11.03 o                         
  -6  10   4       1421.77       1555.44        53.19 o                         
  -5  10   4         47.49         40.53         5.09 o                         
  -4  10   4       1600.64       1632.61       107.38 o                         
  -3  10   4        150.74        137.88         4.93 o                         
  -2  10   4        356.00        364.08         7.59 o                         
  -1  10   4        696.59        684.00        11.64 o                         
   0  10   4       1146.48       1142.32        27.53 o                         
   1  10   4        304.97        281.21         6.28 o                         
   2  10   4        512.75        507.03        30.86 o                         
   3  10   4         31.31         22.83         2.82 o                         
   4  10   4        111.94        115.17         6.22 o                         
   5  10   4         20.97         17.75         3.50 o                         
   6  10   4         59.75         58.61         5.48 o                         
   7  10   4         23.22         25.74         4.00 o                         
  -8  11   4         68.46         58.33         5.58 o                         
  -7  11   4        202.17        224.31        12.19 o                         
  -6  11   4        210.98        220.54        11.02 o                         
  -5  11   4        278.33        306.19        12.80 o                         
  -4  11   4        125.22        125.97         9.50 o                         
  -3  11   4        339.81        352.10        36.24 o                         
  -2  11   4        223.07        220.41         6.99 o                         
  -1  11   4       2122.37       2181.40        41.27 o                         
   0  11   4       1349.54       1442.67        32.10 o                         
   1  11   4       1352.05       1454.33        34.04 o                         
   2  11   4       1115.36       1225.28        29.14 o                         
   3  11   4       1058.04       1133.69        38.79 o                         
   4  11   4        571.45        581.91        20.93 o                         
   5  11   4       1056.54       1171.06        41.37 o                         
   6  11   4        307.05        312.19        15.70 o                         
  -7  12   4        312.32        331.93        17.76 o                         
  -6  12   4         84.45         82.33         6.23 o                         
  -5  12   4        621.68        694.64        26.35 o                         
  -4  12   4        158.11        170.71         8.19 o                         
  -3  12   4        624.28        615.98        23.77 o                         
  -2  12   4        365.21        354.65         7.93 o                         
  -1  12   4        760.55        774.87        17.95 o                         
   0  12   4        414.99        409.24         8.87 o                         
   1  12   4        402.01        406.88        14.54 o                         
   2  12   4         47.55         34.39         3.36 o                         
   3  12   4         49.19         27.76         3.18 o                         
   4  12   4         24.27         23.53         3.30 o                         
   5  12   4         65.53         63.93         5.43 o                         
   6  12   4          2.10          0.14         2.92 o                         
  -6  13   4        101.90        119.08         7.76 o                         
  -5  13   4         63.85         72.75         5.65 o                         
  -4  13   4        510.11        536.64        21.33 o                         
  -3  13   4        187.73        192.39         6.58 o                         
  -2  13   4        800.84        863.64        42.90 o                         
  -1  13   4        100.00         95.68         7.95 o                         
   0  13   4        964.62        967.88        37.87 o                         
   1  13   4        124.77        122.13         4.58 o                         
   2  13   4       1567.11       1678.88        58.05 o                         
   3  13   4        327.98        391.90        14.69 o                         
   4  13   4        931.42        987.19        44.28 o                         
   5  13   4         28.68         41.90         4.19 o                         
  -5  14   4        151.41        158.44         9.52 o                         
  -4  14   4         76.38         84.13         4.67 o                         
  -3  14   4        608.00        646.69        21.11 o                         
  -2  14   4         36.68         30.35         2.56 o                         
  -1  14   4        507.20        474.32        13.28 o                         
   0  14   4         48.25         38.31         6.10 o                         
   1  14   4         22.93         18.25         4.80 o                         
   2  14   4         59.05         53.31         3.44 o                         
   3  14   4         16.29         25.30         3.42 o                         
   4  14   4         17.21         15.08         4.56 o                         
  -4  15   4        207.85        196.99        19.50 o                         
  -3  15   4        126.86        129.84         5.80 o                         
  -2  15   4        342.98        341.09        15.74 o                         
  -1  15   4         31.21         25.25         5.54 o                         
   0  15   4        530.07        564.54        18.46 o                         
   1  15   4         76.01         74.28        11.55 o                         
   2  15   4        674.24        671.16        22.82 o                         
   3  15   4        131.97        120.51         7.55 o                         
  -2  16   4        231.04        211.57        12.33 o                         
  -1  16   4         42.36         34.40         3.31 o                         
   0  16   4         59.96         56.24         8.88 o                         
   1  16   4         68.55         57.51         3.73 o                         
  -5 -14   5         61.96         52.69         4.65 o                         
   3 -14   5         25.41         13.32         3.51 o                         
   4 -14   5        278.54        265.04        14.42 o                         
  -6 -13   5         20.42         22.62         3.15 o                         
  -5 -13   5        674.24        742.01        33.69 o                         
   2 -13   5         99.39         85.53         6.46 o                         
   3 -13   5        378.57        349.64        17.78 o                         
   4 -13   5         64.78         69.87         5.84 o                         
   5 -13   5        126.65        130.67         8.77 o                         
  -7 -12   5         41.02         38.96         4.29 o                         
  -6 -12   5         41.51         47.02         4.10 o                         
  -5 -12   5         65.63         65.40         4.79 o                         
  -4 -12   5         64.70         59.57         3.94 o                         
   2 -12   5        526.58        514.33        19.65 o                         
   3 -12   5        549.21        574.25        21.89 o                         
   4 -12   5        858.11        856.36        39.70 o                         
   5 -12   5         92.64         83.29         6.06 o                         
  -8 -11   5        141.10        118.40         8.06 o                         
  -7 -11   5        293.96        267.66        14.71 o                         
  -6 -11   5        763.23        753.37        29.06 o                         
  -5 -11   5        272.43        258.64        11.36 o                         
  -4 -11   5        787.46        755.00        27.09 o                         
   1 -11   5       1265.39       1315.46        44.73 o                         
   2 -11   5        437.11        412.96        15.96 o                         
   3 -11   5        142.98        131.11         4.77 o                         
   4 -11   5        261.05        259.07        11.36 o                         
   5 -11   5         51.70         48.00         4.66 o                         
   6 -11   5        100.63         88.44         6.86 o                         
  -8 -10   5         56.66         50.75         4.48 o                         
  -7 -10   5         21.99         29.69         3.97 o                         
  -6 -10   5        215.01        204.47         9.49 o                         
  -5 -10   5         46.83         50.77         3.77 o                         
  -4 -10   5        143.96        123.69         5.80 o                         
   1 -10   5        455.34        527.79        18.08 o                         
   2 -10   5        234.07        243.45        16.76 o                         
   3 -10   5       1071.61       1090.02        50.87 o                         
   4 -10   5         84.69         73.25         4.87 o                         
   5 -10   5       1503.42       1553.27        54.80 o                         
   6 -10   5         61.53         57.55         5.03 o                         
   7 -10   5        436.38        429.00        22.33 o                         
  -9  -9   5          7.42          5.76         2.52 o                         
  -8  -9   5        422.39        399.71        20.40 o                         
  -7  -9   5          3.55         -1.68         1.87 o                         
  -6  -9   5       1696.01       1649.82        56.26 o                         
  -5  -9   5          0.37         -1.57         1.57 o                         
  -4  -9   5       2548.66       2454.07        78.15 o                         
  -3  -9   5        113.94        112.76         4.92 o                         
   1  -9   5        172.32        182.73         7.79 o                         
   2  -9   5       1782.06       1891.80       135.18 o                         
   3  -9   5         38.26         32.24         2.20 o                         
   4  -9   5        439.11        431.68        11.55 o                         
   5  -9   5         31.11         20.63         4.17 o                         
   6  -9   5         93.65         83.37         5.11 o                         
   7  -9   5          6.35          5.06         3.07 o                         
  -9  -8   5         83.70         83.13         5.77 o                         
  -8  -8   5         64.47         54.23         4.66 o                         
  -7  -8   5         52.52         47.70         3.91 o                         
  -6  -8   5        176.10        181.13         7.69 o                         
  -5  -8   5        120.04        106.12         3.79 o                         
  -4  -8   5        504.75        531.22        36.74 o                         
  -3  -8   5        548.87        539.07        17.58 o                         
   0  -8   5        565.69        581.64        19.47 o                         
   1  -8   5       3490.66       3511.63       108.73 o                         
   2  -8   5        425.09        407.96        11.49 o                         
   3  -8   5       2851.57       2916.79       189.67 o                         
   4  -8   5        360.81        383.54        32.96 o                         
   5  -8   5       1029.21       1014.11        35.16 o                         
   6  -8   5        526.33        534.19        21.00 o                         
   7  -8   5        712.07        779.36        34.31 o                         
  -9  -7   5        226.85        217.52        12.43 o                         
  -8  -7   5        280.15        287.08        12.36 o                         
  -7  -7   5        150.89        128.78         6.46 o                         
  -6  -7   5        959.23        940.78        23.24 o                         
  -5  -7   5        990.47       1015.44       105.55 o                         
  -4  -7   5       3839.71       3829.09       159.34 o                         
  -3  -7   5       4631.53       4127.86       126.55 o                         
   0  -7   5       2108.91       2213.14        69.35 o                         
   1  -7   5       1988.56       2149.03       154.57 o                         
   2  -7   5       2077.31       2051.71       207.53 o                         
   3  -7   5       3059.92       3050.82       354.18 o                         
   4  -7   5       1975.65       2053.23       221.60 o                         
   5  -7   5        155.24        157.43        13.44 o                         
   6  -7   5         70.09         52.02         4.15 o                         
   7  -7   5          9.57          7.27         3.88 o                         
   8  -7   5         34.91         31.24         4.21 o                         
 -10  -6   5         18.66         21.46         3.39 o                         
  -9  -6   5        124.80        119.14         7.60 o                         
  -8  -6   5        134.28        115.96         6.30 o                         
  -7  -6   5        127.33        105.22         5.26 o                         
  -6  -6   5        126.96        122.68         4.63 o                         
  -5  -6   5        416.95        399.86        33.02 o                         
  -4  -6   5        447.78        439.73        49.03 o                         
  -3  -6   5        679.71        683.45        73.01 o                         
  -2  -6   5        481.97        435.20        14.31 o                         
   0  -6   5       5474.62       5517.31       170.52 o                         
   1  -6   5        345.54        375.79        34.33 o                         
   2  -6   5       6771.75       6807.12       742.87 o                         
   3  -6   5       1317.45       1318.80       169.54 o                         
   4  -6   5       1553.22       1638.75       199.99 o                         
   5  -6   5       1167.86       1154.67        82.97 o                         
   6  -6   5       1345.91       1265.19        43.43 o                         
   7  -6   5        284.24        289.68        13.03 o                         
   8  -6   5        695.60        704.79        33.54 o                         
 -10  -5   5          5.11          0.37         2.56 o                         
  -9  -5   5        485.19        517.63        19.07 o                         
  -8  -5   5         21.41         15.60         3.14 o                         
  -7  -5   5       1280.35       1273.66        31.20 o                         
  -6  -5   5        315.36        315.28        20.05 o                         
  -5  -5   5       3418.05       3453.72       336.99 o                         
  -4  -5   5        206.41        202.46        43.47 o                         
  -3  -5   5       6593.71       6217.81       400.49 o                         
  -2  -5   5        234.85        222.40         7.59 o                         
   0  -5   5       1654.74       1465.44        46.60 o                         
   1  -5   5       7554.00       7496.48       704.28 o                         
   2  -5   5        332.89        335.83        31.04 o                         
   3  -5   5       1693.41       1703.01       202.75 o                         
   4  -5   5        363.37        359.50        22.04 o                         
   5  -5   5        165.42        157.07        10.67 o                         
   6  -5   5        122.45        122.82         6.38 o                         
   7  -5   5         49.11         37.10         4.22 o                         
   8  -5   5         12.30         21.69         4.70 o                         
 -10  -4   5         78.61         89.10         6.42 o                         
  -9  -4   5        110.12         87.68         5.62 o                         
  -8  -4   5         36.76         33.51         3.14 o                         
  -7  -4   5        356.86        349.02         9.47 o                         
  -6  -4   5         57.31         62.80         2.52 o                         
  -5  -4   5        407.47        436.08        10.36 o                         
  -4  -4   5        382.89        372.61        17.53 o                         
  -3  -4   5        595.74        568.99        42.98 o                         
  -2  -4   5       2015.06       1885.25        58.62 o                         
   0  -4   5       5278.09       5481.59       236.18 o                         
   1  -4   5        599.58        588.55        56.08 o                         
   2  -4   5       5023.22       5031.89       595.10 o                         
   3  -4   5        238.82        229.96        30.54 o                         
   5  -4   5          5.40          1.42         2.92 o                         
   6  -4   5       3752.69       3671.66       118.40 o                         
   7  -4   5         94.52         99.10         6.02 o                         
   8  -4   5        797.26        779.61        36.77 o                         
 -10  -3   5         66.90         50.01         4.53 o                         
  -9  -3   5        533.15        528.05        19.58 o                         
  -8  -3   5        211.76        194.41         8.75 o                         
  -7  -3   5       1584.97       1622.35        64.36 o                         
  -6  -3   5       1650.90       1575.98        99.61 o                         
  -5  -3   5       2482.29       2578.55        98.16 o                         
  -4  -3   5       3342.16       3199.66       271.22 o                         
  -3  -3   5       5736.77       5440.07       588.44 o                         
   0  -3   5       5249.39       5006.04       228.75 o                         
   1  -3   5       7382.97       6975.91       704.93 o                         
   2  -3   5       1581.56       1638.23       170.47 o                         
   3  -3   5       1223.38       1198.79       122.76 o                         
   4  -3   5       1030.85       1001.99       104.12 o                         
   5  -3   5        225.54        235.75         6.63 o                         
   6  -3   5        580.58        605.10        71.91 o                         
   7  -3   5        172.93        152.40         7.80 o                         
   8  -3   5         24.28         19.13         3.50 o                         
   9  -3   5          9.09          6.77         3.09 o                         
 -10  -2   5         68.84         53.67         5.15 o                         
  -9  -2   5        222.84        230.29        10.51 o                         
  -8  -2   5        379.01        381.45        15.36 o                         
  -7  -2   5        193.94        189.77         9.39 o                         
  -6  -2   5        802.75        827.04        19.50 o                         
  -5  -2   5        623.84        648.76        14.97 o                         
  -4  -2   5        934.06        970.08        34.10 o                         
  -3  -2   5       2704.69       2675.84       158.19 o                         
  -2  -2   5       2772.52       2710.95       319.72 o                         
  -1  -2   5       4919.95       5056.95       155.83 o                         
   0  -2   5       3614.98       3533.25       124.94 o                         
   1  -2   5        803.96        723.38        42.60 o                         
   2  -2   5      10529.10       9864.96      1220.30 o                         
   3  -2   5       1555.59       1523.69       158.94 o                         
   4  -2   5       2470.44       2593.44       288.08 o                         
   5  -2   5       3587.89       3763.80       259.53 o                         
   6  -2   5       1261.53       1246.47        71.43 o                         
   7  -2   5       1322.09       1357.29        44.34 o                         
   8  -2   5        746.30        765.79        35.73 o                         
   9  -2   5        397.68        430.43        20.01 o                         
 -10  -1   5        353.63        352.18        18.02 o                         
  -9  -1   5        241.68        236.24        10.78 o                         
  -8  -1   5       1021.80       1017.52        26.28 o                         
  -7  -1   5         87.93         70.94         9.53 o                         
  -6  -1   5       4520.83       4652.20       102.28 o                         
  -5  -1   5        589.69        594.64        13.87 o                         
  -3  -1   5       3048.33       3086.17        54.93 o                         
  -1  -1   5        954.63       1029.53        33.18 o                         
   0  -1   5       4583.12       4398.48       196.93 o                         
   1  -1   5        220.35        190.83         8.61 o                         
   2  -1   5       6133.12       5909.36       404.81 o                         
   3  -1   5       2056.10       2161.33       108.01 o                         
   4  -1   5       4626.93       4677.54       262.83 o                         
   5  -1   5        179.87        175.51         5.09 o                         
   6  -1   5        377.06        380.08        18.55 o                         
   7  -1   5         63.05         50.27         5.11 o                         
   8  -1   5          8.13          8.73         2.85 o                         
   9  -1   5         13.15         26.98         3.94 o                         
 -10   0   5         90.89         91.90         6.46 o                         
  -9   0   5        203.50        217.33        10.11 o                         
  -8   0   5        246.04        249.61         6.94 o                         
  -7   0   5        523.61        540.51        13.87 o                         
  -6   0   5        855.90        881.51        20.54 o                         
  -5   0   5         11.26         22.79         2.05 o                         
  -4   0   5       3092.24       3144.93        55.94 o                         
  -3   0   5        120.12        130.17         3.38 o                         
  -2   0   5       1093.69       1156.38        35.75 o                         
  -1   0   5       5532.86       5821.03       179.90 o                         
   0   0   5        547.65        535.11        28.00 o                         
   1   0   5       6082.70       5435.72       270.11 o                         
   2   0   5        101.71        109.84        10.61 o                         
   3   0   5       4020.64       4071.19       203.85 o                         
   4   0   5        186.48        192.42         7.59 o                         
   5   0   5       2510.15       2579.62        89.22 o                         
   6   0   5          6.16          2.31         1.27 o                         
   8   0   5          0.66          0.13         2.40 o                         
   9   0   5        675.27        651.96        31.18 o                         
 -10   1   5        348.77        344.96        18.10 o                         
  -9   1   5        248.85        269.83        11.80 o                         
  -8   1   5       1069.80       1093.64        69.48 o                         
  -7   1   5         80.97         77.37         2.94 o                         
  -6   1   5       4510.15       4557.08        98.92 o                         
  -5   1   5        557.88        569.83        10.78 o                         
  -3   1   5       3049.20       3144.18        62.45 o                         
  -1   1   5       1106.15       1152.46        54.06 o                         
   0   1   5       4673.39       4192.89       251.35 o                         
   1   1   5        239.86        210.63         7.66 o                         
   2   1   5       5990.60       5569.12       174.13 o                         
   3   1   5       1970.02       2006.89        73.92 o                         
   4   1   5       4622.92       4659.81       146.28 o                         
   5   1   5        182.11        169.85         5.55 o                         
   6   1   5        380.48        404.09        10.21 o                         
   7   1   5         69.94         75.92         4.74 o                         
   8   1   5          7.31         12.56         3.70 o                         
   9   1   5         11.08         29.72         5.20 o                         
 -10   2   5         72.01         69.24         5.56 o                         
  -9   2   5        216.71        229.69        10.41 o                         
  -8   2   5        352.21        357.21        44.65 o                         
  -7   2   5        209.48        214.44         5.92 o                         
  -6   2   5        813.87        862.50        47.91 o                         
  -5   2   5        694.24        722.27        15.47 o                         
  -4   2   5        913.72        963.68        42.79 o                         
  -3   2   5       2659.51       2788.98       102.55 o                         
  -2   2   5       2490.95       2692.32        91.06 o                         
  -1   2   5       4837.88       4858.86       188.25 o                         
   0   2   5       3690.39       3320.49       223.84 o                         
   1   2   5        906.24        797.13        40.96 o                         
   2   2   5      10552.75       9536.52       293.77 o                         
   3   2   5       1669.00       1626.91        47.89 o                         
   4   2   5       2423.16       2468.87        67.37 o                         
   5   2   5       3612.73       3813.17        69.08 o                         
   6   2   5       1235.08       1347.17        63.64 o                         
   7   2   5       1332.75       1435.88        34.19 o                         
   8   2   5        745.95        784.69        35.32 o                         
   9   2   5        402.04        433.82        22.05 o                         
 -10   3   5         67.01         68.43         5.34 o                         
  -9   3   5        520.48        545.09        21.17 o                         
  -8   3   5        216.94        211.77        21.53 o                         
  -7   3   5       1554.50       1611.99        37.65 o                         
  -6   3   5       1661.05       1659.04        93.78 o                         
  -5   3   5       2429.97       2492.38        68.24 o                         
  -4   3   5       3360.99       3483.69       161.19 o                         
  -3   3   5       5861.28       6171.89       349.83 o                         
  -2   3   5       7761.05       8315.58       180.16 o                         
  -1   3   5       9816.72       9421.62       239.84 o                         
   0   3   5       5160.14       4899.83       257.85 o                         
   1   3   5       7270.71       6862.18       361.28 o                         
   2   3   5       1488.11       1566.53        70.09 o                         
   3   3   5       1228.70       1245.55        39.46 o                         
   4   3   5       1047.56       1061.71        37.64 o                         
   5   3   5        240.55        255.72         5.55 o                         
   6   3   5        592.43        652.56        16.21 o                         
   7   3   5        171.01        186.62         5.84 o                         
   8   3   5         22.68         16.29         3.20 o                         
   9   3   5          7.88          3.11         4.24 o                         
 -10   4   5         79.73         95.34         7.15 o                         
  -9   4   5        115.57        118.87         6.78 o                         
  -8   4   5         37.47         36.56         2.97 o                         
  -7   4   5        382.56        390.33        13.69 o                         
  -6   4   5         50.23         50.92         1.75 o                         
  -5   4   5        388.28        395.81         7.86 o                         
  -4   4   5        359.05        366.88         9.25 o                         
  -3   4   5        612.61        650.70        24.72 o                         
  -2   4   5       1877.36       1783.16       109.65 o                         
  -1   4   5       1003.46       1051.40        98.87 o                         
   0   4   5       5208.13       5346.26       258.62 o                         
   1   4   5        609.62        598.74        41.05 o                         
   2   4   5       5018.06       5064.84       242.09 o                         
   3   4   5        220.27        217.30        10.27 o                         
   5   4   5          3.12          1.07         1.25 o                         
   7   4   5         94.89        113.35        10.61 o                         
   8   4   5        792.37        785.88        35.54 o                         
 -10   5   5          3.74          0.90         2.93 o                         
  -9   5   5        482.35        511.72        20.65 o                         
  -8   5   5         25.36         21.05         1.17 o                         
  -7   5   5       1258.63       1366.07        66.92 o                         
  -6   5   5        331.42        351.95        16.26 o                         
  -5   5   5       3486.97       3731.39       182.49 o                         
  -4   5   5        229.98        252.11        29.52 o                         
  -3   5   5       6532.49       6309.55       429.08 o                         
  -2   5   5        251.83        245.31        10.83 o                         
  -1   5   5       8665.36       8621.22       344.43 o                         
   0   5   5       1623.17       1641.87        57.09 o                         
   1   5   5       7668.81       7464.20       780.83 o                         
   2   5   5        366.27        374.74        16.03 o                         
   3   5   5       1726.47       1779.02        40.27 o                         
   4   5   5        409.68        402.45        14.53 o                         
   5   5   5        139.74        129.55         3.36 o                         
   6   5   5        117.27        120.61         5.36 o                         
   7   5   5         48.44         54.35         2.46 o                         
   8   5   5         13.21         12.37         3.22 o                         
 -10   6   5         18.61         20.65         3.77 o                         
  -9   6   5        132.47        135.70         8.00 o                         
  -8   6   5        136.62        137.05         5.28 o                         
  -7   6   5        135.03        139.48         8.97 o                         
  -6   6   5        109.69        103.45         2.83 o                         
  -5   6   5        402.90        405.42        23.61 o                         
  -4   6   5        447.59        431.07        25.83 o                         
  -3   6   5        703.42        625.00        20.37 o                         
  -2   6   5        572.39        624.54        44.57 o                         
  -1   6   5        923.15        907.40        14.47 o                         
   0   6   5       5490.88       5701.96       189.81 o                         
   1   6   5        273.73        326.30        67.51 o                         
   2   6   5       6696.93       6708.31       309.33 o                         
   3   6   5       1320.22       1342.80        65.66 o                         
   4   6   5       1591.50       1662.16        81.25 o                         
   5   6   5       1183.69       1241.01        29.18 o                         
   6   6   5       1340.60       1431.58        49.54 o                         
   7   6   5        286.43        296.67        12.24 o                         
   8   6   5        684.81        769.08        34.77 o                         
  -9   7   5        228.26        268.29        14.95 o                         
  -8   7   5        272.48        311.89        13.51 o                         
  -7   7   5        184.68        223.24        29.61 o                         
  -6   7   5        950.30        974.16        37.14 o                         
  -5   7   5        992.71        998.35        86.91 o                         
  -4   7   5       3812.86       3865.76       242.13 o                         
  -3   7   5       4683.00       4668.39       226.86 o                         
  -2   7   5       3466.94       3413.27       100.27 o                         
  -1   7   5       1352.66       1339.21        21.17 o                         
   0   7   5       2196.87       2234.57        71.89 o                         
   1   7   5       2005.66       2001.10        95.73 o                         
   2   7   5       2115.32       1994.50       110.69 o                         
   3   7   5       3047.05       3040.92       113.28 o                         
   4   7   5       1948.58       2014.10        98.31 o                         
   5   7   5        158.76        165.12        11.85 o                         
   6   7   5         78.82         78.01         4.87 o                         
   7   7   5          9.02         12.32         3.19 o                         
   8   7   5         39.13         31.21         4.19 o                         
  -9   8   5         83.07         83.35         6.51 o                         
  -8   8   5         61.84         66.44         4.77 o                         
  -7   8   5         49.90         54.81         6.12 o                         
  -6   8   5        175.45        175.58        11.41 o                         
  -5   8   5        130.78        130.30        16.47 o                         
  -4   8   5        482.06        506.74        43.21 o                         
  -3   8   5        533.12        526.35        15.42 o                         
  -2   8   5        462.74        435.43        16.03 o                         
  -1   8   5        845.68        906.10        15.12 o                         
   0   8   5        532.93        520.87        14.17 o                         
   1   8   5       3464.01       3501.52       139.17 o                         
   2   8   5        431.40        405.53        21.09 o                         
   3   8   5       2810.87       2953.51       111.59 o                         
   4   8   5        377.82        416.91        17.97 o                         
   5   8   5       1039.83       1075.58        45.87 o                         
   6   8   5        520.72        616.96        22.14 o                         
   7   8   5        716.46        793.81        36.65 o                         
  -9   9   5          7.96         10.29         3.19 o                         
  -8   9   5        421.51        442.24        21.99 o                         
  -7   9   5          2.31          2.86         2.75 o                         
  -6   9   5       1696.65       1729.70       143.12 o                         
  -5   9   5          0.13          1.63         3.39 o                         
  -4   9   5       2597.89       2746.35       135.98 o                         
  -3   9   5        119.81        128.36         3.37 o                         
  -2   9   5       4136.84       4328.52        77.97 o                         
  -1   9   5        301.47        301.01         7.18 o                         
   0   9   5       3236.12       3419.49       112.63 o                         
   1   9   5        171.70        176.46         4.18 o                         
   2   9   5       1770.56       1808.01       138.36 o                         
   3   9   5         30.72         27.13         2.76 o                         
   4   9   5        444.96        455.83        11.73 o                         
   5   9   5         32.08         34.09         5.80 o                         
   6   9   5         97.45        101.31         6.26 o                         
   7   9   5          6.00          1.38         2.99 o                         
  -8  10   5         51.64         51.03         5.06 o                         
  -7  10   5         17.25         19.50         3.60 o                         
  -6  10   5        212.03        236.44        39.45 o                         
  -5  10   5         51.05         49.02         2.50 o                         
  -4  10   5        138.70        145.44        32.53 o                         
  -3  10   5        604.27        631.01        30.37 o                         
  -2  10   5        246.91        237.72         8.65 o                         
  -1  10   5       1758.30       1827.21        30.50 o                         
   0  10   5        303.09        278.35         5.88 o                         
   1  10   5        515.96        536.28        11.10 o                         
   2  10   5        247.37        250.29         9.76 o                         
   3  10   5       1076.88       1172.60        38.94 o                         
   4  10   5         91.47         85.38         3.54 o                         
   5  10   5       1495.38       1569.49       160.46 o                         
   6  10   5         60.85         70.66         6.04 o                         
   7  10   5        445.15        449.13        23.04 o                         
  -8  11   5        146.64        142.45         9.97 o                         
  -7  11   5        295.18        305.32        15.99 o                         
  -6  11   5        767.49        889.05        33.15 o                         
  -5  11   5        263.42        272.37        34.69 o                         
  -4  11   5        788.33        794.23        83.44 o                         
  -3  11   5        415.16        429.12        15.26 o                         
  -2  11   5       1047.04       1084.75        20.95 o                         
  -1  11   5       1921.29       2009.21        37.62 o                         
   0  11   5       2285.14       2352.14        64.07 o                         
   1  11   5       1240.08       1381.91        32.16 o                         
   2  11   5        440.66        454.89        12.14 o                         
   3  11   5        166.22        164.92         7.19 o                         
   4  11   5        259.03        285.73        11.55 o                         
   5  11   5         52.45         45.09         4.17 o                         
   6  11   5        100.14        124.16         7.59 o                         
  -7  12   5         38.57         42.50         4.68 o                         
  -6  12   5         43.33         34.52         4.16 o                         
  -5  12   5         61.75         73.26         5.29 o                         
  -4  12   5         65.62         62.48         9.27 o                         
  -3  12   5         91.84        101.31         8.23 o                         
  -2  12   5        358.51        396.45        18.25 o                         
  -1  12   5        240.41        222.00        10.85 o                         
   0  12   5        379.33        374.95         8.33 o                         
   1  12   5        468.29        474.35        10.44 o                         
   2  12   5        532.79        567.47        21.01 o                         
   3  12   5        542.74        576.18        21.55 o                         
   4  12   5        845.53        931.66        41.30 o                         
   5  12   5        101.38        106.40         6.78 o                         
  -6  13   5         19.39         36.70         5.25 o                         
  -5  13   5        666.08        743.92        34.35 o                         
  -4  13   5        125.16        136.21         5.06 o                         
  -3  13   5       1042.93       1085.73        51.25 o                         
  -2  13   5        114.49        111.38        10.06 o                         
  -1  13   5       1011.33       1062.35        26.55 o                         
   0  13   5          1.19          4.72         2.12 o                         
   1  13   5        675.68        654.75        23.40 o                         
   2  13   5        101.05         95.90         5.50 o                         
   3  13   5        376.87        390.89        18.96 o                         
   4  13   5         68.99         72.94         6.02 o                         
   5  13   5        121.53        137.77         8.30 o                         
  -5  14   5         58.58         63.92         5.92 o                         
  -4  14   5         30.60         33.19        11.06 o                         
  -3  14   5         89.75         73.99         3.89 o                         
  -2  14   5         22.27         19.68         2.71 o                         
  -1  14   5         25.37         28.32         3.04 o                         
   0  14   5        385.89        381.45        11.03 o                         
   1  14   5         32.07         27.72         3.16 o                         
   2  14   5        747.37        732.57        33.81 o                         
   3  14   5         24.47         26.26         3.45 o                         
   4  14   5        284.01        280.66        15.07 o                         
  -4  15   5        112.48        119.81        15.32 o                         
  -3  15   5        455.61        495.52        16.62 o                         
  -2  15   5         94.21         84.02         4.52 o                         
  -1  15   5        371.01        354.35        13.08 o                         
   0  15   5         61.48         54.46         3.36 o                         
   1  15   5        383.85        361.20        13.16 o                         
   2  15   5        120.38        115.96        14.70 o                         
  -1  16   5         22.50         18.01         2.60 o                         
   0  16   5        102.43         91.71         7.99 o                         
   3 -14   6        561.16        541.04        26.42 o                         
  -6 -13   6         85.82         80.87         5.76 o                         
  -5 -13   6         66.64         62.61         4.96 o                         
   2 -13   6        123.99        122.49         7.76 o                         
   3 -13   6         67.71         59.24         5.46 o                         
   4 -13   6        119.45        108.74         8.07 o                         
  -7 -12   6        122.02        111.40         7.96 o                         
  -6 -12   6        177.92        198.63        10.44 o                         
  -5 -12   6        223.24        233.87        10.32 o                         
   2 -12   6        702.26        703.33        26.41 o                         
   3 -12   6        617.67        567.28        22.96 o                         
   4 -12   6        272.02        239.79        12.99 o                         
   5 -12   6        349.70        363.12        18.67 o                         
  -7 -11   6        135.67        125.27         7.95 o                         
  -6 -11   6        188.33        181.91         8.43 o                         
  -5 -11   6        222.86        213.71         9.22 o                         
  -4 -11   6        153.60        144.82         6.86 o                         
   1 -11   6        111.82         98.93         5.67 o                         
   2 -11   6        139.96        136.20         6.84 o                         
   3 -11   6        537.98        526.98        14.59 o                         
   4 -11   6        337.50        317.02        13.57 o                         
   5 -11   6        156.56        149.49         9.18 o                         
   6 -11   6         52.94         47.77         4.86 o                         
  -8 -10   6        175.92        170.75        10.24 o                         
  -7 -10   6         38.09         29.09         3.21 o                         
  -6 -10   6        463.87        423.55        16.69 o                         
  -5 -10   6        143.54        124.12         6.02 o                         
  -4 -10   6        810.33        767.94        27.07 o                         
   1 -10   6        749.98        768.64        26.07 o                         
   2 -10   6       1440.26       1475.66        52.45 o                         
   3 -10   6        160.01        153.11         6.04 o                         
   4 -10   6       1505.67       1533.94        50.79 o                         
   5 -10   6         30.20         19.24         3.37 o                         
   6 -10   6        515.75        537.61        25.91 o                         
  -8  -9   6         44.91         36.88         3.47 o                         
  -7  -9   6        378.40        366.75        15.39 o                         
  -6  -9   6        241.21        220.49         9.36 o                         
  -5  -9   6        421.98        410.40        15.65 o                         
  -4  -9   6        312.66        325.31        11.81 o                         
   1  -9   6         86.34         86.15         4.69 o                         
   2  -9   6        253.32        260.14         7.44 o                         
   3  -9   6        600.64        598.23        60.26 o                         
   4  -9   6         95.18         90.21         9.63 o                         
   5  -9   6        815.19        770.23        29.44 o                         
   6  -9   6         32.00         29.87         3.66 o                         
   7  -9   6        330.20        309.51        17.02 o                         
  -9  -8   6        121.75        113.08         7.22 o                         
  -8  -8   6        143.17        131.39         7.62 o                         
  -7  -8   6         83.30         64.83         4.15 o                         
  -6  -8   6       1116.66       1070.10        37.64 o                         
  -5  -8   6        196.92        177.14        18.62 o                         
  -4  -8   6       3356.17       3193.12       100.10 o                         
  -3  -8   6       1211.89       1149.74        36.69 o                         
   0  -8   6       3740.17       3766.34       117.78 o                         
   1  -8   6        387.99        382.09        13.62 o                         
   2  -8   6       4978.95       5305.10       403.42 o                         
   3  -8   6        611.19        622.60        57.47 o                         
   4  -8   6       1852.94       1917.20       154.24 o                         
   5  -8   6        542.78        499.11        19.32 o                         
   6  -8   6        452.30        431.52        21.30 o                         
   7  -8   6        151.72        130.81         8.35 o                         
  -9  -7   6        184.41        161.78         9.55 o                         
  -8  -7   6        252.85        226.43        10.59 o                         
  -7  -7   6        314.52        270.00        11.31 o                         
  -6  -7   6        227.25        211.44         6.36 o                         
  -5  -7   6        830.29        830.85        90.22 o                         
  -4  -7   6       1119.49       1145.24        60.57 o                         
  -3  -7   6       1268.70       1262.82        39.61 o                         
   0  -7   6        865.42        867.09        28.10 o                         
   1  -7   6        821.71        863.20        29.94 o                         
   2  -7   6        498.20        495.28        59.46 o                         
   3  -7   6        521.51        531.96        41.40 o                         
   4  -7   6        367.00        372.57        36.50 o                         
   5  -7   6        682.40        662.05        53.96 o                         
   6  -7   6        599.85        569.56        21.42 o                         
   7  -7   6        615.07        545.17        26.76 o                         
 -10  -6   6         30.06         29.12         4.25 o                         
  -9  -6   6        194.16        200.27        10.35 o                         
  -8  -6   6        109.72        100.75         5.55 o                         
  -7  -6   6        669.34        641.80        23.35 o                         
  -6  -6   6        484.93        453.54        11.74 o                         
  -5  -6   6       3207.89       3191.72       179.03 o                         
  -4  -6   6       1318.11       1284.03        29.03 o                         
  -3  -6   6       4535.70       4143.28       127.19 o                         
   0  -6   6       1581.16       1582.20        49.92 o                         
   1  -6   6       8252.93       7911.67       244.66 o                         
   2  -6   6       1165.42       1224.84       150.94 o                         
   3  -6   6       3881.29       4110.59       543.47 o                         
   4  -6   6       1750.87       1865.84       224.80 o                         
   5  -6   6       1194.37       1258.50       103.40 o                         
   6  -6   6        260.49        257.26        10.91 o                         
   7  -6   6        685.12        764.33        33.47 o                         
   8  -6   6          8.42          5.85         3.13 o                         
 -10  -5   6        159.70        148.14         8.99 o                         
  -9  -5   6        106.22         74.30         5.56 o                         
  -8  -5   6        442.05        429.97        17.78 o                         
  -7  -5   6        465.92        456.05        12.33 o                         
  -6  -5   6        634.12        635.43        34.78 o                         
  -5  -5   6        688.86        652.73        39.51 o                         
  -4  -5   6        483.71        450.25        17.90 o                         
   0  -5   6        308.60        334.27        11.91 o                         
   1  -5   6       1811.85       1878.00       122.38 o                         
   2  -5   6        943.96        908.01        70.87 o                         
   3  -5   6        348.39        336.46        24.73 o                         
   4  -5   6        805.88        860.73        86.97 o                         
   5  -5   6        293.20        283.45        24.36 o                         
   6  -5   6        584.32        551.77        20.64 o                         
   7  -5   6         47.23         33.81         4.44 o                         
   8  -5   6        484.69        509.22        24.37 o                         
 -10  -4   6         36.39         36.33         4.18 o                         
  -9  -4   6        387.35        376.18        15.17 o                         
  -8  -4   6        123.83        105.47         5.66 o                         
  -7  -4   6       1342.97       1390.18        33.11 o                         
  -6  -4   6        128.30        141.59         7.67 o                         
  -5  -4   6       1952.30       1982.50       119.84 o                         
  -4  -4   6         69.36         58.69         4.08 o                         
   0  -4   6        352.26        318.95        10.87 o                         
   1  -4   6       9660.40       8656.79       266.06 o                         
   2  -4   6        415.34        409.00        51.93 o                         
   3  -4   6       4148.39       4050.63       524.08 o                         
   4  -4   6        497.82        497.23        37.94 o                         
   5  -4   6       2533.50       2555.60       246.83 o                         
   6  -4   6         44.98         43.32         3.85 o                         
   7  -4   6        663.04        630.85        23.75 o                         
   8  -4   6         20.85         17.13         4.42 o                         
 -10  -3   6        119.73        124.17         7.82 o                         
  -9  -3   6        147.12        128.64         7.21 o                         
  -8  -3   6        555.72        551.96        20.91 o                         
  -7  -3   6        578.46        589.58        21.31 o                         
  -6  -3   6        648.82        646.41        28.01 o                         
  -5  -3   6       1044.26       1052.44        23.63 o                         
  -4  -3   6        312.84        298.36        47.83 o                         
  -3  -3   6       2200.76       1953.82       128.36 o                         
   0  -3   6        657.39        664.47        67.40 o                         
   1  -3   6       1097.41       1066.26        96.66 o                         
   2  -3   6       1108.91       1063.84       117.51 o                         
   3  -3   6       1897.15       1828.31       166.14 o                         
   4  -3   6       1226.36       1237.26       104.18 o                         
   5  -3   6        139.35        127.87         4.95 o                         
   6  -3   6        670.20        664.53        24.04 o                         
   7  -3   6        145.67        129.48         6.67 o                         
   8  -3   6        503.76        480.57        23.71 o                         
 -10  -2   6         66.57         54.55         4.82 o                         
  -9  -2   6        205.30        205.77         9.83 o                         
  -8  -2   6        445.59        437.75        12.47 o                         
  -7  -2   6        601.96        591.54        14.90 o                         
  -6  -2   6        473.65        491.60        40.19 o                         
  -5  -2   6       3453.00       3525.11       158.49 o                         
  -4  -2   6       1335.43       1365.61       113.30 o                         
  -3  -2   6       5440.36       5180.94       188.60 o                         
  -1  -2   6       4410.46       4238.21       130.85 o                         
   0  -2   6       7408.75       6995.79       508.24 o                         
   1  -2   6       8335.94       7785.38       868.69 o                         
   2  -2   6       2187.34       2173.66       159.84 o                         
   3  -2   6       3325.61       3394.22       342.86 o                         
   4  -2   6       3534.86       3574.54       443.63 o                         
   5  -2   6        695.74        682.84        31.23 o                         
   6  -2   6        836.25        793.71        27.66 o                         
   7  -2   6        396.96        400.56        15.71 o                         
   8  -2   6         70.85         81.03         6.09 o                         
 -10  -1   6         45.41         39.12         4.14 o                         
  -9  -1   6        193.63        209.61         9.68 o                         
  -8  -1   6        158.33        158.95         5.39 o                         
  -7  -1   6        788.89        797.76        19.59 o                         
  -6  -1   6        368.53        370.52        13.21 o                         
  -5  -1   6       2552.06       2690.59        59.14 o                         
  -4  -1   6       1328.95       1335.16        24.14 o                         
  -3  -1   6       2096.63       2140.73        42.40 o                         
  -2  -1   6       3174.96       3267.62       101.28 o                         
  -1  -1   6         62.25         95.55         4.35 o                         
   0  -1   6       1827.37       1919.57        43.13 o                         
   1  -1   6       1111.76       1141.69        76.67 o                         
   2  -1   6        409.24        416.95        31.83 o                         
   3  -1   6       1502.95       1562.36       101.82 o                         
   4  -1   6        234.44        232.85        28.05 o                         
   5  -1   6       1257.69       1305.50        81.82 o                         
   6  -1   6        187.30        176.49         8.06 o                         
   7  -1   6       1184.91       1186.50        41.75 o                         
   8  -1   6        135.45        128.23         7.94 o                         
 -10   0   6         44.97         37.21         3.91 o                         
  -9   0   6         10.56         11.79         2.75 o                         
  -8   0   6        344.47        336.45        20.86 o                         
  -7   0   6        112.32        101.71         3.52 o                         
  -6   0   6       2215.01       2335.55        52.02 o                         
  -5   0   6        476.80        507.90         9.68 o                         
  -4   0   6       7870.21       7844.44       169.98 o                         
  -3   0   6        683.62        711.64        13.11 o                         
  -2   0   6       8745.05       9066.57       278.36 o                         
  -1   0   6        329.57        299.18         7.12 o                         
   0   0   6      11032.51      10115.80       853.69 o                         
   1   0   6        100.08         94.89         5.40 o                         
   2   0   6       9178.81       9014.34       276.74 o                         
   3   0   6        202.87        195.74        12.28 o                         
   4   0   6       4650.54       4487.43       250.97 o                         
   5   0   6         70.62         75.07         6.64 o                         
   6   0   6        833.17        831.73        29.09 o                         
   7   0   6         38.63         47.62         4.07 o                         
   8   0   6        263.98        304.31        14.98 o                         
 -10   1   6         44.18         41.48         4.14 o                         
  -9   1   6        180.89        179.35         8.83 o                         
  -8   1   6        161.15        158.61        24.17 o                         
  -7   1   6        784.36        819.38        19.17 o                         
  -6   1   6        418.52        433.83        32.78 o                         
  -5   1   6       2533.79       2709.63        48.30 o                         
  -4   1   6       1238.02       1256.29        19.62 o                         
  -3   1   6       2088.75       2166.93        70.94 o                         
  -2   1   6       2953.34       3182.35        89.28 o                         
  -1   1   6         78.20         57.13         6.99 o                         
   0   1   6       1982.46       1859.06        97.30 o                         
   1   1   6       1134.66       1102.56        38.32 o                         
   2   1   6        464.18        457.93        19.01 o                         
   3   1   6       1535.80       1590.17        76.91 o                         
   4   1   6        211.56        226.06        12.33 o                         
   5   1   6       1300.91       1380.00        37.00 o                         
   6   1   6        192.60        198.94        13.73 o                         
   7   1   6       1186.09       1169.22        40.76 o                         
   8   1   6        141.28        121.22         7.33 o                         
 -10   2   6         65.44         59.49         5.18 o                         
  -9   2   6        212.56        200.33         9.50 o                         
  -8   2   6        458.63        510.71        56.66 o                         
  -7   2   6        602.79        579.07        17.43 o                         
  -6   2   6        475.92        477.72        35.46 o                         
  -5   2   6       3413.59       3563.61        87.17 o                         
  -4   2   6       1428.57       1504.69        51.90 o                         
  -3   2   6       5554.46       5588.95       135.81 o                         
  -1   2   6       4194.09       3925.73       190.20 o                         
   0   2   6       7460.81       6610.05       545.20 o                         
   1   2   6       8257.88       7811.29       509.82 o                         
   2   2   6       2146.91       2066.26       114.38 o                         
   3   2   6       3299.86       3377.66        91.26 o                         
   4   2   6       3548.92       3685.60       136.47 o                         
   5   2   6        699.41        716.11        23.46 o                         
   6   2   6        845.44        958.08        77.29 o                         
   7   2   6        400.59        419.74        11.57 o                         
   8   2   6         62.84         54.41         4.75 o                         
 -10   3   6        124.86        121.44         7.60 o                         
  -9   3   6        134.24        115.95         6.31 o                         
  -8   3   6        538.88        548.67        13.40 o                         
  -7   3   6        588.94        639.10        20.27 o                         
  -6   3   6        601.20        619.29        22.19 o                         
  -5   3   6       1053.48       1096.63        40.36 o                         
  -4   3   6        307.68        315.43        20.28 o                         
  -3   3   6       2092.03       2065.06        43.03 o                         
  -2   3   6       2386.91       2540.22       123.53 o                         
  -1   3   6       3471.61       3499.98       248.18 o                         
   0   3   6        593.95        553.24        29.96 o                         
   1   3   6       1104.77       1038.49        62.91 o                         
   2   3   6       1118.08       1040.61        45.51 o                         
   3   3   6       1824.47       1758.47        52.78 o                         
   4   3   6       1172.38       1170.30        27.34 o                         
   5   3   6        145.35        143.21         3.89 o                         
   6   3   6        673.20        747.36        53.73 o                         
   7   3   6        154.25        156.95        13.66 o                         
   8   3   6        506.76        492.23        23.01 o                         
 -10   4   6         38.25         52.13         4.55 o                         
  -9   4   6        389.41        390.28        16.59 o                         
  -8   4   6        130.49        123.19         7.10 o                         
  -7   4   6       1315.26       1375.53        45.54 o                         
  -6   4   6        163.16        168.76         7.78 o                         
  -5   4   6       1928.75       2055.99       100.59 o                         
  -4   4   6         69.30         65.37         5.22 o                         
  -2   4   6        442.77        452.85        33.79 o                         
   0   4   6        357.86        326.73        16.62 o                         
   1   4   6       9812.99       9638.92       294.14 o                         
   2   4   6        414.39        428.36        21.29 o                         
   3   4   6       4256.28       4162.27       156.65 o                         
   4   4   6        532.63        557.05        19.76 o                         
   5   4   6       2462.69       2441.10       107.03 o                         
   6   4   6         43.93         38.33         2.19 o                         
   7   4   6        658.60        661.93        17.30 o                         
   8   4   6         21.33         14.44         3.17 o                         
 -10   5   6        159.91        157.57         9.40 o                         
  -9   5   6        106.25         91.81         6.14 o                         
  -8   5   6        442.10        466.30        19.40 o                         
  -7   5   6        453.81        457.00        20.21 o                         
  -6   5   6        602.30        655.27        24.84 o                         
  -5   5   6        672.67        712.93        27.13 o                         
  -4   5   6        492.39        471.44        16.50 o                         
  -3   5   6       1384.09       1403.87       203.26 o                         
  -2   5   6        461.60        463.28        10.98 o                         
  -1   5   6        891.76        977.72        60.39 o                         
   0   5   6        306.28        333.13        12.64 o                         
   1   5   6       1680.40       1706.59        80.10 o                         
   2   5   6        971.68        945.84        40.73 o                         
   3   5   6        336.07        326.53        10.95 o                         
   4   5   6        825.46        880.22        29.97 o                         
   5   5   6        314.30        323.72         8.39 o                         
   6   5   6        589.36        631.61        22.64 o                         
   7   5   6         47.74         46.50         2.38 o                         
   8   5   6        478.55        515.72        23.61 o                         
 -10   6   6         28.92         25.87         5.14 o                         
  -9   6   6        194.02        208.07        11.83 o                         
  -8   6   6        107.83        103.66        10.79 o                         
  -7   6   6        692.31        737.60        52.02 o                         
  -6   6   6        504.80        529.19        17.62 o                         
  -5   6   6       3195.98       3474.97       184.08 o                         
  -4   6   6       1325.07       1295.74        44.69 o                         
  -3   6   6       4523.43       4620.49       172.75 o                         
  -2   6   6       2091.73       2193.24        53.10 o                         
  -1   6   6       3301.01       3299.64        49.55 o                         
   0   6   6       1646.50       1702.41        68.65 o                         
   2   6   6       1150.44       1170.39        56.45 o                         
   3   6   6       3825.77       3948.89       177.07 o                         
   4   6   6       1734.03       1809.49        85.84 o                         
   5   6   6       1181.50       1310.84        30.16 o                         
   6   6   6        255.70        275.99        11.48 o                         
   7   6   6        675.24        765.85        40.09 o                         
   8   6   6         10.82         12.67         3.31 o                         
  -9   7   6        188.33        233.02        12.28 o                         
  -8   7   6        259.02        253.21        19.17 o                         
  -7   7   6        312.50        322.26        21.91 o                         
  -6   7   6        212.82        220.05        11.50 o                         
  -5   7   6        845.65        891.61        56.66 o                         
  -4   7   6       1095.61       1172.80        61.90 o                         
  -3   7   6       1265.90       1325.52        52.20 o                         
  -2   7   6        581.32        572.06        13.91 o                         
  -1   7   6        548.15        559.93         9.74 o                         
   0   7   6        802.71        801.21        17.80 o                         
   1   7   6        819.36        851.24        35.74 o                         
   2   7   6        504.67        490.15        13.69 o                         
   3   7   6        512.39        525.74        30.11 o                         
   4   7   6        415.36        426.63        11.12 o                         
   5   7   6        667.07        694.01        34.87 o                         
   6   7   6        592.60        668.84        24.88 o                         
   7   7   6        604.30        666.72        31.49 o                         
  -9   8   6        115.61        152.59         9.93 o                         
  -8   8   6        125.72        137.48         8.83 o                         
  -7   8   6         85.60         74.52         6.18 o                         
  -6   8   6       1100.61       1111.93        70.23 o                         
  -5   8   6        197.71        204.33        14.51 o                         
  -4   8   6       3364.53       3518.26       204.00 o                         
  -3   8   6       1189.60       1198.70        90.79 o                         
  -2   8   6       2687.00       2691.82        51.88 o                         
  -1   8   6       1179.19       1255.37        20.01 o                         
   0   8   6       3724.17       3765.28        75.44 o                         
   1   8   6        389.89        401.25        17.99 o                         
   2   8   6       4996.12       4797.34       149.15 o                         
   3   8   6        611.03        638.34        28.86 o                         
   4   8   6       1848.63       2003.72        75.79 o                         
   5   8   6        542.27        572.51        36.58 o                         
   6   8   6        465.47        499.28        22.50 o                         
   7   8   6        153.48        152.49        10.10 o                         
  -8   9   6         49.35         67.70         6.42 o                         
  -7   9   6        371.76        395.02        16.51 o                         
  -6   9   6        253.93        251.40        20.49 o                         
  -5   9   6        413.88        419.60        32.70 o                         
  -4   9   6        265.44        258.73         8.92 o                         
  -3   9   6         65.75         67.89         3.22 o                         
  -2   9   6        457.05        470.25        10.83 o                         
  -1   9   6         24.03         32.08         1.86 o                         
   0   9   6        403.14        417.56         7.36 o                         
   1   9   6         90.52         94.45         4.34 o                         
   2   9   6        234.22        226.31         8.85 o                         
   3   9   6        572.33        589.36        14.43 o                         
   4   9   6         88.39         96.86         7.80 o                         
   5   9   6        795.28        826.21        35.65 o                         
   6   9   6         34.31         30.94         3.69 o                         
   7   9   6        333.70        349.46        17.02 o                         
  -8  10   6        175.29        181.50        11.27 o                         
  -7  10   6         35.09         28.45         4.92 o                         
  -6  10   6        472.82        449.60        69.30 o                         
  -5  10   6        136.29        120.38         8.44 o                         
  -4  10   6        856.42        909.49       122.27 o                         
  -3  10   6         51.63         51.27         2.15 o                         
  -2  10   6       3740.53       3818.62        68.06 o                         
  -1  10   6        328.46        352.83        23.01 o                         
   0  10   6       3426.80       3527.90        69.35 o                         
   1  10   6        735.63        773.07        31.98 o                         
   2  10   6       1426.09       1484.12        48.22 o                         
   3  10   6        164.54        163.30         5.22 o                         
   4  10   6       1484.95       1527.35       111.57 o                         
   5  10   6         38.82         31.35         4.48 o                         
   6  10   6        505.26        576.07        27.09 o                         
  -7  11   6        138.08        134.42         8.55 o                         
  -6  11   6        187.95        217.79        10.36 o                         
  -5  11   6        234.35        224.13        30.43 o                         
  -4  11   6        156.33        149.05        22.98 o                         
  -3  11   6         52.94         49.85         2.15 o                         
  -2  11   6        328.86        307.86        15.78 o                         
  -1  11   6        209.15        199.87         4.92 o                         
   0  11   6        316.74        276.49         6.33 o                         
   1  11   6        124.38        113.30         3.77 o                         
   2  11   6        149.20        154.39        12.81 o                         
   3  11   6        527.87        533.42        19.50 o                         
   4  11   6        343.22        368.83        14.95 o                         
   5  11   6        154.54        147.30         8.67 o                         
   6  11   6         54.57         44.87         4.49 o                         
  -7  12   6        122.72        158.98        10.38 o                         
  -6  12   6        175.40        192.44        10.83 o                         
  -5  12   6        220.07        236.32        11.25 o                         
  -4  12   6        280.20        273.51        13.05 o                         
  -3  12   6        743.38        752.35        31.28 o                         
  -2  12   6        436.72        425.99        20.25 o                         
  -1  12   6       1422.72       1451.21        56.73 o                         
   0  12   6        751.99        752.74        15.35 o                         
   1  12   6        997.57       1001.87        20.74 o                         
   2  12   6        694.57        773.69        26.54 o                         
   3  12   6        643.91        678.87        25.07 o                         
   4  12   6        273.07        273.18        14.45 o                         
   5  12   6        351.60        388.88        19.30 o                         
  -6  13   6         87.25         82.86         6.57 o                         
  -5  13   6         65.10         68.88         5.82 o                         
  -4  13   6        136.52        139.44         5.97 o                         
  -3  13   6        208.94        205.41         6.75 o                         
  -2  13   6         77.89         67.98         2.58 o                         
  -1  13   6         52.66         53.57         3.14 o                         
   0  13   6         49.05         43.63         5.78 o                         
   1  13   6        154.58        146.46         5.47 o                         
   2  13   6        123.12        138.24         8.12 o                         
   3  13   6         65.19         71.70         5.58 o                         
   4  13   6        119.56        135.92         8.14 o                         
  -5  14   6        431.44        432.52        33.27 o                         
  -4  14   6         12.09          9.04         3.42 o                         
  -3  14   6        494.18        508.99        30.07 o                         
  -2  14   6          5.04          9.27         2.13 o                         
  -1  14   6        459.49        472.95        24.21 o                         
   0  14   6         17.18         25.48         6.52 o                         
   1  14   6       1034.24       1081.78        34.04 o                         
   2  14   6         13.17         13.26         2.34 o                         
   3  14   6        560.03        556.85        27.17 o                         
  -3  15   6         64.03         56.18         3.73 o                         
  -2  15   6         22.04         16.79         2.46 o                         
  -1  15   6         71.05         61.97         4.55 o                         
   0  15   6         17.53         21.18         2.60 o                         
   1  15   6         87.48         72.38         5.32 o                         
   2  15   6         27.63         24.94         2.58 o                         
   2 -13   7         53.77         51.99         4.62 o                         
   3 -13   7        623.95        646.34        31.12 o                         
  -7 -12   7         65.17         46.38         4.04 o                         
  -6 -12   7        211.45        208.50        11.36 o                         
   2 -12   7        111.98        117.39         6.76 o                         
   3 -12   7        144.02        119.89         7.67 o                         
   4 -12   7         45.20         46.48         4.64 o                         
  -7 -11   7        101.52         86.12         6.10 o                         
  -6 -11   7         74.71         60.99         4.35 o                         
  -5 -11   7        130.48        130.28         5.95 o                         
   1 -11   7        316.35        304.13        12.45 o                         
   2 -11   7       1109.14       1090.38        38.68 o                         
   3 -11   7        641.19        633.93        24.29 o                         
   4 -11   7        893.24        862.95        39.61 o                         
   5 -11   7        280.05        255.38        14.40 o                         
  -8 -10   7         45.49         52.57         4.59 o                         
  -7 -10   7        635.92        649.12        30.84 o                         
  -6 -10   7         68.66         70.58         4.53 o                         
  -5 -10   7        609.63        617.90        21.22 o                         
   1 -10   7        284.67        269.24        10.87 o                         
   2 -10   7        187.10        166.93         7.80 o                         
   3 -10   7          9.85          8.69         1.73 o                         
   4 -10   7        174.72        158.19         8.08 o                         
   5 -10   7          3.85          3.69         3.73 o                         
   6 -10   7         69.32         61.28         5.39 o                         
  -8  -9   7         30.92         18.28         2.74 o                         
  -7  -9   7        158.85        150.91         7.30 o                         
  -6  -9   7        200.13        207.83         8.38 o                         
  -5  -9   7        314.00        291.73        11.05 o                         
  -4  -9   7        758.09        715.34        24.64 o                         
   1  -9   7        139.14        151.27         7.08 o                         
   2  -9   7       2206.75       2198.58        97.21 o                         
   3  -9   7        124.69        119.37         4.64 o                         
   4  -9   7       2087.72       2005.69        51.52 o                         
   5  -9   7         22.01         16.02         3.18 o                         
   6  -9   7        766.16        787.52        35.56 o                         
  -9  -8   7        173.12        152.18         9.12 o                         
  -8  -8   7         93.22         82.77         5.66 o                         
  -7  -8   7        526.48        497.26        19.89 o                         
  -6  -8   7        244.16        227.95         9.46 o                         
  -5  -8   7       1743.60       1782.82        41.46 o                         
  -4  -8   7        598.53        567.83        19.29 o                         
   0  -8   7        484.45        480.43        16.42 o                         
   1  -8   7        951.06        926.80        30.27 o                         
   2  -8   7        370.27        377.59        21.21 o                         
   3  -8   7        255.53        234.04        19.77 o                         
   4  -8   7        232.99        219.96         9.12 o                         
   5  -8   7        134.98        126.23         6.65 o                         
   6  -8   7         74.22         59.31         4.96 o                         
   7  -8   7        104.50         85.12         6.22 o                         
  -9  -7   7         54.46         47.13         4.01 o                         
  -8  -7   7         84.61         74.82         4.88 o                         
  -7  -7   7        237.81        211.94         8.99 o                         
  -6  -7   7        405.32        376.48        14.16 o                         
  -5  -7   7        689.96        697.96        25.16 o                         
  -4  -7   7       1546.82       1380.06        44.14 o                         
   0  -7   7       2680.53       2698.25        84.69 o                         
   1  -7   7       3558.18       3663.39       104.38 o                         
   2  -7   7       3043.07       3111.00       267.00 o                         
   3  -7   7        864.77        838.72        81.84 o                         
   4  -7   7       1603.94       1646.89       134.79 o                         
   5  -7   7        908.47        865.07        30.98 o                         
   6  -7   7        630.94        571.02        27.20 o                         
   7  -7   7        591.10        556.59        27.56 o                         
  -9  -6   7         61.82         54.27         4.11 o                         
  -8  -6   7        323.40        274.15        11.43 o                         
  -7  -6   7        439.00        365.02        14.18 o                         
  -6  -6   7       1156.35       1176.66        30.94 o                         
  -5  -6   7        576.06        564.24        56.68 o                         
  -4  -6   7       3748.89       3571.91       184.18 o                         
   0  -6   7        528.53        536.23        17.90 o                         
   1  -6   7       1286.77       1311.21        37.41 o                         
   2  -6   7        929.39        934.15        93.34 o                         
   3  -6   7        255.81        262.21        28.84 o                         
   4  -6   7        305.41        287.83        28.98 o                         
   5  -6   7        171.01        161.22         7.37 o                         
   6  -6   7         90.39         86.41         5.09 o                         
   7  -6   7        133.19        125.08         8.35 o                         
 -10  -5   7         67.89         53.36         5.05 o                         
  -9  -5   7         24.13         11.82         3.21 o                         
  -8  -5   7        185.55        173.11         8.01 o                         
  -7  -5   7        171.19        151.84         6.00 o                         
  -6  -5   7        447.71        455.43        11.84 o                         
  -5  -5   7        417.63        428.82        17.53 o                         
  -4  -5   7        906.69        901.37        90.49 o                         
  -3  -5   7       2314.76       2125.82        66.02 o                         
   0  -5   7        206.98        185.95         6.90 o                         
   1  -5   7       8532.22       7537.60       231.89 o                         
   2  -5   7        354.74        336.35        43.31 o                         
   3  -5   7       3301.86       3193.73       309.51 o                         
   4  -5   7        582.14        644.15        15.86 o                         
   5  -5   7       2086.86       2152.16       224.18 o                         
   6  -5   7          7.07          4.56         2.35 o                         
   7  -5   7       1124.77       1158.69        51.55 o                         
 -10  -4   7        212.23        187.59        10.85 o                         
  -9  -4   7         35.70         24.37         3.15 o                         
  -8  -4   7       1070.76       1026.03        36.95 o                         
  -7  -4   7         50.33         51.91        12.17 o                         
  -6  -4   7       1560.46       1597.47        36.47 o                         
  -5  -4   7        129.82        148.52        10.06 o                         
  -4  -4   7       2274.27       2182.38       186.78 o                         
  -3  -4   7        396.00        402.03        12.92 o                         
   0  -4   7       1884.39       1909.83        42.02 o                         
   1  -4   7        975.70       1015.69        75.30 o                         
   2  -4   7        186.44        184.09        13.54 o                         
   3  -4   7        494.37        507.71        32.90 o                         
   4  -4   7         46.90         45.61         2.14 o                         
   5  -4   7        136.09        139.29        21.16 o                         
   6  -4   7         13.13         16.25         2.67 o                         
   7  -4   7        101.28        105.00         6.54 o                         
   8  -4   7         92.94         72.05         5.88 o                         
 -10  -3   7         70.59         64.33         5.02 o                         
  -9  -3   7         93.28         81.25         4.99 o                         
  -8  -3   7        421.26        411.04        16.35 o                         
  -7  -3   7        207.15        194.69         5.89 o                         
  -6  -3   7        333.95        348.21        35.87 o                         
  -5  -3   7        554.03        585.60        38.65 o                         
  -4  -3   7       1143.02       1128.53       108.24 o                         
  -3  -3   7       3267.84       2757.88        84.55 o                         
   0  -3   7        725.13        728.89        20.50 o                         
   1  -3   7       7194.44       7213.45       704.13 o                         
   2  -3   7       2194.46       2199.62       265.53 o                         
   3  -3   7       5099.05       5077.84       529.77 o                         
   4  -3   7       2992.33       3134.82       382.21 o                         
   5  -3   7       2190.86       2329.38       228.77 o                         
   6  -3   7        332.74        343.09        13.71 o                         
   7  -3   7        781.91        783.85        36.09 o                         
   8  -3   7        109.20         96.14         7.01 o                         
 -10  -2   7        124.57        119.95         7.50 o                         
  -9  -2   7        242.62        252.37        10.31 o                         
  -8  -2   7        270.77        251.96        10.86 o                         
  -7  -2   7        976.92        979.40        23.62 o                         
  -6  -2   7        619.05        634.63        18.16 o                         
  -5  -2   7       1051.34       1107.77        24.82 o                         
  -4  -2   7       2636.75       2642.50        89.33 o                         
  -3  -2   7        985.06        986.91        33.02 o                         
  -2  -2   7       3297.94       3691.13       114.07 o                         
  -1  -2   7       4681.35       4861.72       150.28 o                         
   0  -2   7       1202.94       1245.05        36.11 o                         
   1  -2   7       1707.01       1717.03       100.65 o                         
   2  -2   7       1379.13       1354.81        92.86 o                         
   3  -2   7        344.91        328.99        23.80 o                         
   4  -2   7        756.26        748.44        73.39 o                         
   5  -2   7        174.38        155.26        12.37 o                         
   6  -2   7        104.91        108.70         5.97 o                         
   7  -2   7        138.54        123.91         7.03 o                         
   8  -2   7         49.66         48.10         4.55 o                         
 -10  -1   7         45.31         41.40         3.81 o                         
  -9  -1   7         65.05         66.32         4.31 o                         
  -8  -1   7        170.90        154.21        12.94 o                         
  -7  -1   7        309.57        314.73        11.72 o                         
  -6  -1   7       1115.41       1163.90        26.78 o                         
  -5  -1   7        767.85        790.75        14.64 o                         
  -4  -1   7       1993.05       1973.48        35.46 o                         
  -3  -1   7         98.88         97.95         6.26 o                         
  -2  -1   7       7516.08       7744.39       237.75 o                         
  -1  -1   7       1600.20       1675.57        53.24 o                         
   0  -1   7      10620.54      10300.53       645.83 o                         
   1  -1   7       3876.38       3913.32       272.05 o                         
   2  -1   7       7276.34       6725.25       734.38 o                         
   3  -1   7        121.27        128.09         9.71 o                         
   4  -1   7       5389.16       5397.03       695.18 o                         
   5  -1   7        246.04        241.14         6.76 o                         
   6  -1   7       2032.04       1995.91        66.17 o                         
   7  -1   7        298.55        269.58        11.38 o                         
   8  -1   7        447.67        450.95        21.01 o                         
 -10   0   7         23.76         25.56         3.27 o                         
  -9   0   7        236.00        231.13        10.40 o                         
  -8   0   7        139.06        127.61         4.40 o                         
  -7   0   7       1050.57       1124.78        26.42 o                         
  -6   0   7        545.78        574.41        10.95 o                         
  -5   0   7       3968.22       4108.72       113.55 o                         
  -4   0   7        742.49        712.21        13.06 o                         
  -3   0   7       1565.44       1434.12        25.87 o                         
  -2   0   7       1499.18       1542.26        78.86 o                         
  -1   0   7       1247.34       1174.89        52.96 o                         
   0   0   7       2013.34       2131.22        89.20 o                         
   1   0   7       4946.91       4571.25       254.05 o                         
   2   0   7        409.26        428.18        31.49 o                         
   3   0   7        409.83        412.00        30.41 o                         
   4   0   7        348.04        369.20        21.09 o                         
   5   0   7        357.42        387.49        17.44 o                         
   6   0   7        153.67        165.19         7.63 o                         
   7   0   7        222.63        184.99         8.80 o                         
   8   0   7         17.41         21.34         3.45 o                         
 -10   1   7         48.98         43.02         3.95 o                         
  -9   1   7         55.59         62.62         4.45 o                         
  -8   1   7        160.33        140.65         4.79 o                         
  -7   1   7        324.67        332.68        14.23 o                         
  -6   1   7       1082.03       1134.11        67.60 o                         
  -5   1   7        804.52        830.73        24.58 o                         
  -4   1   7       2027.01       2051.26        44.04 o                         
  -3   1   7        120.49        138.44         9.71 o                         
  -2   1   7       7786.43       8270.35       169.26 o                         
  -1   1   7       1634.68       1570.88        63.73 o                         
   0   1   7      10649.90      10641.21       326.23 o                         
   1   1   7       3851.37       3692.33       202.23 o                         
   2   1   7       7367.72       6970.00       606.69 o                         
   3   1   7        111.06        122.10         6.49 o                         
   4   1   7       5328.88       5101.71       205.10 o                         
   5   1   7        249.60        258.73         5.84 o                         
   6   1   7       2036.95       2308.88       188.39 o                         
   7   1   7        294.96        298.04        12.41 o                         
   8   1   7        438.60        446.95        22.22 o                         
 -10   2   7        125.82        118.68         7.84 o                         
  -9   2   7        252.01        233.58        10.20 o                         
  -8   2   7        291.48        310.99        28.03 o                         
  -7   2   7       1007.71       1017.12        40.09 o                         
  -6   2   7        650.17        682.85        19.68 o                         
  -5   2   7       1018.18       1104.03        38.39 o                         
  -4   2   7       2536.07       2641.32        49.87 o                         
  -3   2   7        856.16        943.23        24.17 o                         
  -2   2   7       3299.64       3638.70       201.72 o                         
  -1   2   7       4706.61       4618.66       184.35 o                         
   0   2   7       1223.79       1147.87        60.99 o                         
   1   2   7       1650.60       1646.69        95.34 o                         
   2   2   7       1405.86       1360.70        60.73 o                         
   3   2   7        314.56        309.42        13.98 o                         
   4   2   7        767.11        777.79        28.76 o                         
   5   2   7        198.99        185.35         8.80 o                         
   6   2   7         98.70        116.93         6.79 o                         
   7   2   7        140.67        152.29         7.47 o                         
   8   2   7         50.16         45.55         5.03 o                         
 -10   3   7         69.15         69.49         5.73 o                         
  -9   3   7         93.56         90.60         5.93 o                         
  -8   3   7        400.48        388.79         8.43 o                         
  -7   3   7        191.66        191.35        11.27 o                         
  -6   3   7        332.87        342.89        13.87 o                         
  -5   3   7        560.03        632.33        18.03 o                         
  -4   3   7       1200.25       1295.73        46.96 o                         
  -3   3   7       3315.81       3482.64        92.22 o                         
  -2   3   7       3165.00       3412.91       105.30 o                         
  -1   3   7       8258.46       9021.06       276.80 o                         
   0   3   7        733.44        687.48        58.41 o                         
   1   3   7       7283.10       6688.13       205.03 o                         
   2   3   7       2102.66       2059.03       110.32 o                         
   3   3   7       5164.55       5289.74       129.43 o                         
   4   3   7       3016.39       3062.55       109.87 o                         
   5   3   7       2164.25       2299.59       111.30 o                         
   6   3   7        347.92        373.99        10.99 o                         
   7   3   7        800.54        860.59        38.90 o                         
   8   3   7        111.60        121.26         7.57 o                         
 -10   4   7        210.21        210.37        12.31 o                         
  -9   4   7         33.29         26.56         3.46 o                         
  -8   4   7       1084.63       1102.44        64.28 o                         
  -7   4   7         57.00         54.23         3.96 o                         
  -6   4   7       1553.74       1672.00        68.03 o                         
  -5   4   7        139.35        171.95        13.03 o                         
  -4   4   7       2320.09       2518.12       126.95 o                         
  -3   4   7        402.45        417.21         6.88 o                         
  -2   4   7       5210.73       5422.71       154.48 o                         
  -1   4   7       1590.85       1619.64        89.92 o                         
   0   4   7       1884.75       1790.08       105.25 o                         
   1   4   7        949.24        988.03        46.43 o                         
   2   4   7        224.69        237.56        15.11 o                         
   3   4   7        435.65        442.53        14.68 o                         
   4   4   7         48.48         44.55         2.25 o                         
   5   4   7        120.98        136.20         4.35 o                         
   6   4   7          6.25          3.84         4.86 o                         
   7   4   7         93.75         96.02         6.08 o                         
   8   4   7         88.42         79.94         6.22 o                         
 -10   5   7         70.94         62.11         6.17 o                         
  -9   5   7         24.33         25.85         3.69 o                         
  -8   5   7        166.48        150.10         8.86 o                         
  -7   5   7        181.77        179.02         4.55 o                         
  -6   5   7        412.07        443.55        17.36 o                         
  -5   5   7        450.37        492.16         9.76 o                         
  -4   5   7        965.16       1008.85        45.29 o                         
  -3   5   7       2287.98       2365.79        95.06 o                         
  -2   5   7       1184.91       1165.02        33.48 o                         
  -1   5   7       7275.00       7375.96       227.05 o                         
   0   5   7        173.95        164.22         7.66 o                         
   2   5   7        355.73        319.44        17.51 o                         
   3   5   7       3386.70       3336.87       124.38 o                         
   4   5   7        593.74        571.62        23.30 o                         
   5   5   7       2120.91       2225.67        50.08 o                         
   6   5   7          6.23         13.01         6.47 o                         
   7   5   7       1121.88       1264.68        53.75 o                         
  -9   6   7         59.79         41.66         4.88 o                         
  -8   6   7        339.00        303.91        16.52 o                         
  -7   6   7        435.80        452.45        36.33 o                         
  -6   6   7       1165.18       1239.29        61.80 o                         
  -5   6   7        561.39        571.78        38.61 o                         
  -4   6   7       3649.67       3652.17       217.60 o                         
  -3   6   7        693.67        727.03        29.41 o                         
  -2   6   7       1656.66       1682.99        47.36 o                         
  -1   6   7       1415.37       1505.13        28.98 o                         
   0   6   7        523.68        549.33        18.50 o                         
   1   6   7       1277.92       1269.73        61.66 o                         
   2   6   7        925.17        914.12        43.23 o                         
   3   6   7        202.46        200.06         9.73 o                         
   4   6   7        290.97        270.57         7.39 o                         
   5   6   7        153.72        158.86         5.67 o                         
   6   6   7         92.01         95.25         5.25 o                         
   7   6   7        135.94        144.47         8.44 o                         
  -9   7   7         56.70         62.17         5.28 o                         
  -8   7   7         78.09         73.29         5.60 o                         
  -7   7   7        244.11        237.15        11.84 o                         
  -6   7   7        402.11        396.86        13.32 o                         
  -5   7   7        694.57        699.15        38.33 o                         
  -4   7   7       1517.60       1513.88        61.49 o                         
  -3   7   7        905.34        929.80        49.06 o                         
  -2   7   7       1407.85       1518.23        49.18 o                         
  -1   7   7       2747.39       2850.46        42.34 o                         
   0   7   7       2663.49       2741.35        54.16 o                         
   1   7   7       3548.50       3559.94       134.52 o                         
   2   7   7       3044.41       2999.04       125.77 o                         
   3   7   7        899.68        892.34        50.77 o                         
   4   7   7       1638.30       1714.37        39.39 o                         
   5   7   7        911.57        940.04        22.65 o                         
   6   7   7        636.11        637.21        29.02 o                         
   7   7   7        586.64        579.98        27.54 o                         
  -9   8   7        177.70        181.83        11.16 o                         
  -8   8   7         94.84         99.75         6.56 o                         
  -7   8   7        507.74        472.01        35.43 o                         
  -6   8   7        236.52        228.22         7.32 o                         
  -5   8   7       1735.09       1792.07        48.42 o                         
  -4   8   7        605.99        635.20        30.88 o                         
  -3   8   7       1532.88       1609.70        51.32 o                         
  -2   8   7        709.51        734.31        23.97 o                         
  -1   8   7        817.69        843.56        17.74 o                         
   0   8   7        510.41        555.04        13.28 o                         
   1   8   7        924.40        915.52        20.59 o                         
   2   8   7        337.94        315.02        19.09 o                         
   3   8   7        245.93        231.80         9.27 o                         
   4   8   7        223.95        203.33         6.04 o                         
   5   8   7        141.00        129.28         4.64 o                         
   6   8   7         81.18         82.03         6.18 o                         
   7   8   7        106.97        109.90         7.25 o                         
  -8   9   7         28.70         30.53         3.78 o                         
  -7   9   7        164.50        170.18         8.55 o                         
  -6   9   7        197.99        190.87        31.04 o                         
  -5   9   7        328.04        318.46        55.63 o                         
  -4   9   7        751.58        812.75        61.98 o                         
  -3   9   7        317.65        302.69        11.58 o                         
  -2   9   7       1847.01       1952.21        28.28 o                         
  -1   9   7        200.17        182.80         3.45 o                         
   0   9   7       1913.23       1970.98        39.65 o                         
   1   9   7        146.94        141.44         4.00 o                         
   2   9   7       2227.02       2280.16        52.51 o                         
   3   9   7        125.47        121.14         4.05 o                         
   4   9   7       2067.34       2079.80       119.86 o                         
   5   9   7         23.49         22.62         3.00 o                         
   6   9   7        753.78        769.38        36.00 o                         
  -8  10   7         48.05         40.89         4.38 o                         
  -7  10   7        629.33        708.37        33.15 o                         
  -6  10   7         74.29         62.35        12.34 o                         
  -5  10   7        598.05        620.79        78.89 o                         
  -4  10   7        239.75        235.71        24.55 o                         
  -3  10   7        560.16        572.20        13.06 o                         
  -2  10   7        517.02        520.60        20.92 o                         
  -1  10   7       1529.80       1593.30        44.06 o                         
   0  10   7        293.19        312.85         8.85 o                         
   1  10   7        283.30        264.27         8.25 o                         
   2  10   7        185.03        188.28         7.87 o                         
   3  10   7          8.75          8.89         2.08 o                         
   4  10   7        178.23        181.03         8.33 o                         
   5  10   7          5.75          9.10         2.45 o                         
   6  10   7         75.34         67.95         5.45 o                         
  -7  11   7         93.99        103.73         7.60 o                         
  -6  11   7         78.95         81.23         6.36 o                         
  -5  11   7        126.05        108.90        14.93 o                         
  -4  11   7        237.25        248.81        19.78 o                         
  -3  11   7        400.76        389.66         8.79 o                         
  -2  11   7        973.49        999.17        70.24 o                         
  -1  11   7        310.54        305.72        10.04 o                         
   0  11   7        813.18        828.21        16.97 o                         
   1  11   7        321.27        317.51         8.90 o                         
   2  11   7       1086.66       1162.19        28.82 o                         
   3  11   7        646.72        692.98        25.14 o                         
   4  11   7        889.33        872.57        39.54 o                         
   5  11   7        277.56        271.26        14.12 o                         
  -7  12   7         68.18         70.49         6.07 o                         
  -6  12   7        219.79        228.68        12.88 o                         
  -5  12   7        186.07        216.49        11.55 o                         
  -4  12   7        227.54        228.35        13.15 o                         
  -3  12   7        251.70        248.00        20.00 o                         
  -2  12   7        582.72        569.59        31.10 o                         
  -1  12   7        140.51        133.35         4.27 o                         
   0  12   7        237.12        231.14         8.51 o                         
   1  12   7        199.59        194.95         7.41 o                         
   2  12   7        127.11        131.75         6.21 o                         
   3  12   7        143.54        137.05         8.03 o                         
   4  12   7         42.91         32.87         3.63 o                         
  -6  13   7         75.47         80.25         6.57 o                         
  -5  13   7        143.71        168.27        21.18 o                         
  -4  13   7         91.50         92.20         9.94 o                         
  -3  13   7        333.13        372.07        23.94 o                         
  -2  13   7        137.13        143.15         4.97 o                         
  -1  13   7        457.84        497.64        29.69 o                         
   0  13   7        135.30        132.05         4.61 o                         
   1  13   7        872.91        896.61        41.40 o                         
   2  13   7         55.98         52.05         4.65 o                         
   3  13   7        620.43        599.36        28.42 o                         
  -4  14   7        373.66        352.82        44.03 o                         
  -3  14   7         44.23         49.13         3.20 o                         
  -2  14   7        130.35        111.45         5.10 o                         
  -1  14   7         64.88         63.51        10.92 o                         
   0  14   7         45.97         40.00         8.30 o                         
   1  14   7        103.59        109.09        15.03 o                         
   2  14   7         90.22         88.91         4.46 o                         
  -2  15   7         13.55          6.75         1.87 o                         
  -1  15   7        316.12        307.40        12.98 o                         
   0  15   7        130.60        117.69         5.45 o                         
   2 -13   8        331.31        319.24        16.87 o                         
   3 -13   8         23.69         17.94         3.93 o                         
   2 -12   8        191.95        191.97        10.98 o                         
   3 -12   8        449.09        447.95        22.38 o                         
   4 -12   8        109.25        101.94         7.05 o                         
  -6 -11   8         72.49         63.78         4.38 o                         
   1 -11   8        305.47        280.68        12.35 o                         
   2 -11   8        128.99        150.08         7.73 o                         
   3 -11   8        373.89        346.23        17.42 o                         
   4 -11   8        243.97        211.18        11.90 o                         
  -7 -10   8        165.76        148.19         8.54 o                         
  -6 -10   8         32.65         28.31         2.81 o                         
  -5 -10   8        307.50        289.60        11.75 o                         
   1 -10   8        152.81        157.91         7.52 o                         
   2 -10   8       1301.21       1341.36        46.53 o                         
   3 -10   8        138.39        130.17         4.71 o                         
   4 -10   8        850.38        870.40        39.62 o                         
   5 -10   8         92.05         84.45         5.88 o                         
  -8  -9   8         11.38         26.47         3.53 o                         
  -7  -9   8        481.23        465.90        22.85 o                         
  -6  -9   8         16.79         17.41         1.98 o                         
  -5  -9   8       1157.91       1092.00        38.10 o                         
   1  -9   8       1186.50       1219.71        40.75 o                         
   2  -9   8        120.77        118.49         6.14 o                         
   3  -9   8        582.31        555.81        26.76 o                         
   4  -9   8        172.18        151.70         7.69 o                         
   5  -9   8        184.89        146.53         8.86 o                         
   6  -9   8         36.42         25.06         3.94 o                         
  -8  -8   8         56.39         44.35         3.61 o                         
  -7  -8   8        194.22        194.44         8.87 o                         
  -6  -8   8         33.67         31.70         2.37 o                         
  -5  -8   8        449.55        458.03        15.87 o                         
   1  -8   8        587.64        614.76        20.99 o                         
   2  -8   8        612.53        658.70        21.43 o                         
   3  -8   8        531.86        536.80        28.70 o                         
   4  -8   8       1224.99       1157.76        29.51 o                         
   5  -8   8        158.73        140.10         7.97 o                         
   6  -8   8        676.55        687.60        30.86 o                         
  -9  -7   8         58.87         45.87         3.87 o                         
  -8  -7   8        156.61        126.75         7.21 o                         
  -7  -7   8        490.78        448.99        17.79 o                         
  -6  -7   8        662.83        584.75        21.45 o                         
  -5  -7   8       1086.68       1019.41        33.69 o                         
  -4  -7   8       1292.94       1269.07        40.33 o                         
   0  -7   8       2872.18       3037.97        94.95 o                         
   1  -7   8       1716.28       1797.63       100.52 o                         
   2  -7   8       1681.66       1703.75        39.08 o                         
   3  -7   8        613.56        598.86        52.46 o                         
   4  -7   8        127.26        130.43         4.49 o                         
   5  -7   8        126.64        108.25         6.24 o                         
   6  -7   8         66.71         44.01         4.15 o                         
  -9  -6   8         68.45         62.75         4.65 o                         
  -8  -6   8        155.86        143.85         6.97 o                         
  -7  -6   8        105.62         86.63         4.61 o                         
  -6  -6   8        496.68        512.98        13.03 o                         
  -5  -6   8        175.28        159.89         4.59 o                         
  -4  -6   8        489.28        468.41        15.38 o                         
   0  -6   8        961.39        969.58        31.37 o                         
   1  -6   8       1818.93       1964.29       111.70 o                         
   2  -6   8       1514.90       1630.25       165.61 o                         
   3  -6   8        602.73        580.24        53.97 o                         
   4  -6   8        649.90        654.79        36.79 o                         
   5  -6   8       1512.64       1390.35        48.21 o                         
   6  -6   8        221.24        216.92        11.37 o                         
   7  -6   8        640.14        583.92        28.56 o                         
  -9  -5   8         19.33         22.19         3.52 o                         
  -8  -5   8        566.84        521.74        20.51 o                         
  -7  -5   8         12.39          9.27         1.95 o                         
  -6  -5   8       1327.16       1288.71        30.32 o                         
  -5  -5   8          2.30          4.80         5.45 o                         
  -4  -5   8       3441.75       3159.01        97.50 o                         
   1  -5   8        879.70        947.15        38.75 o                         
   2  -5   8       3062.61       3159.45       371.29 o                         
   3  -5   8        359.85        342.44        27.44 o                         
   4  -5   8        485.97        438.72        27.09 o                         
   5  -5   8        293.25        279.51         8.22 o                         
   6  -5   8        132.39        121.30         6.95 o                         
   7  -5   8        109.27         82.05         6.83 o                         
 -10  -4   8         79.47         74.23         5.53 o                         
  -9  -4   8         78.11         64.92         4.89 o                         
  -8  -4   8        240.59        235.12        10.15 o                         
  -7  -4   8         97.82        102.20         3.56 o                         
  -6  -4   8        319.42        312.98        14.31 o                         
  -5  -4   8        192.90        192.01        33.44 o                         
  -4  -4   8       1307.46       1286.88       148.47 o                         
   0  -4   8       1306.93       1376.56        35.17 o                         
   1  -4   8       4487.73       4459.98       287.20 o                         
   2  -4   8        584.10        553.55        27.66 o                         
   3  -4   8       3689.92       3760.23       400.76 o                         
   4  -4   8        150.45        142.01         4.48 o                         
   5  -4   8       1431.72       1336.33        89.24 o                         
   6  -4   8         97.56         92.63         5.25 o                         
   7  -4   8        855.61        805.77        37.28 o                         
 -10  -3   8        177.40        167.76         9.72 o                         
  -9  -3   8        138.50        121.86         7.29 o                         
  -8  -3   8        508.66        554.92        19.66 o                         
  -7  -3   8        345.78        320.99        31.92 o                         
  -6  -3   8        813.23        832.85        21.79 o                         
  -5  -3   8        843.33        813.34        39.28 o                         
  -4  -3   8       3669.81       3512.42       335.84 o                         
   0  -3   8       3776.53       3795.83       105.54 o                         
   1  -3   8        843.11        880.87        84.62 o                         
   2  -3   8       2175.76       2125.54       154.83 o                         
   3  -3   8       1097.53       1192.89       124.69 o                         
   4  -3   8       1037.96       1008.80        96.28 o                         
   5  -3   8        332.67        324.30        24.82 o                         
   6  -3   8        231.37        207.61         9.57 o                         
   7  -3   8         88.56         70.28         5.20 o                         
 -10  -2   8        126.36        112.43         7.23 o                         
  -9  -2   8        197.62        180.97         9.99 o                         
  -8  -2   8        199.74        184.05        23.62 o                         
  -7  -2   8        456.37        462.39        24.49 o                         
  -6  -2   8        205.45        204.13         5.51 o                         
  -5  -2   8        845.21        865.24        64.07 o                         
  -4  -2   8        979.97        940.55        17.24 o                         
  -3  -2   8       1323.05       1305.92        41.36 o                         
  -2  -2   8       1220.81       1310.25        41.82 o                         
  -1  -2   8       2968.48       3104.85        95.88 o                         
   0  -2   8       1621.77       1733.82        37.98 o                         
   1  -2   8       2543.45       2683.14       167.32 o                         
   2  -2   8       4772.63       4830.53       343.49 o                         
   3  -2   8       1125.67       1189.18        79.37 o                         
   4  -2   8       2508.63       2626.78       274.92 o                         
   5  -2   8       1257.60       1254.98        80.65 o                         
   6  -2   8        789.13        782.56        28.19 o                         
   7  -2   8        477.63        431.67        21.05 o                         
 -10  -1   8         80.89         75.50         5.73 o                         
  -9  -1   8        308.78        271.40        11.69 o                         
  -8  -1   8         38.50         27.36         2.65 o                         
  -7  -1   8       1691.92       1716.61        40.00 o                         
  -6  -1   8        303.04        287.77        14.76 o                         
  -5  -1   8       4065.39       4208.34        75.11 o                         
  -4  -1   8        265.22        243.33         6.74 o                         
  -3  -1   8       3257.96       3200.75        69.43 o                         
  -2  -1   8        705.30        858.41        27.85 o                         
  -1  -1   8       4875.90       4915.28       151.47 o                         
   0  -1   8       2327.71       2530.09        55.32 o                         
   1  -1   8       5863.49       5804.64       353.41 o                         
   2  -1   8       1401.68       1460.61        97.62 o                         
   3  -1   8       1446.26       1508.39        97.51 o                         
   4  -1   8        460.57        490.55        16.67 o                         
   5  -1   8        230.50        224.39         8.84 o                         
   6  -1   8        284.18        300.45        12.19 o                         
   7  -1   8         69.74         78.90         5.75 o                         
 -10   0   8        175.05        180.20        10.45 o                         
  -9   0   8         87.12         86.61         5.46 o                         
  -8   0   8         68.37         63.61         3.55 o                         
  -7   0   8        877.57        922.72        48.65 o                         
  -6   0   8          6.73          4.89         2.63 o                         
  -5   0   8       1346.56       1459.33        27.55 o                         
  -4   0   8          0.32          0.93         3.10 o                         
  -3   0   8        247.26        277.28         5.38 o                         
  -2   0   8       2690.41       2748.27       160.94 o                         
  -1   0   8        739.86        811.65        19.39 o                         
   0   0   8       5332.94       5260.69       170.20 o                         
   1   0   8       1176.36       1235.20        70.24 o                         
   2   0   8       2926.27       2911.29       205.11 o                         
   3   0   8        286.90        288.71        16.19 o                         
   4   0   8       3720.63       3819.78       206.34 o                         
   5   0   8          9.94         15.18         2.54 o                         
   6   0   8       2585.62       2679.01        86.89 o                         
   7   0   8         14.10         11.48         2.64 o                         
 -10   1   8         78.33         73.67         5.37 o                         
  -9   1   8        323.62        305.26        13.35 o                         
  -8   1   8         37.82         28.19         3.26 o                         
  -7   1   8       1688.82       1681.59        49.55 o                         
  -6   1   8        300.30        284.17         5.94 o                         
  -5   1   8       4099.66       4237.62       125.10 o                         
  -4   1   8        260.91        253.70         5.09 o                         
  -3   1   8       3188.92       3303.63        58.77 o                         
  -2   1   8        748.51        820.91        47.41 o                         
  -1   1   8       4807.48       4887.62       151.82 o                         
   0   1   8       2271.03       2238.02        85.25 o                         
   1   1   8       5686.40       5337.06       280.31 o                         
   2   1   8       1363.26       1402.72        82.05 o                         
   3   1   8       1426.45       1462.48        81.16 o                         
   4   1   8        495.04        527.87        16.22 o                         
   5   1   8        208.84        228.58        22.53 o                         
   6   1   8        271.56        293.36         8.54 o                         
   7   1   8         71.38         60.28         4.77 o                         
 -10   2   8        123.57        100.60         6.77 o                         
  -9   2   8        193.98        220.02        11.91 o                         
  -8   2   8        205.31        200.23         6.40 o                         
  -7   2   8        468.57        480.06        29.84 o                         
  -6   2   8        195.10        202.58         4.47 o                         
  -5   2   8        831.19        876.69        35.40 o                         
  -4   2   8        947.48        982.15        15.67 o                         
  -3   2   8       1250.64       1265.59        20.00 o                         
  -2   2   8       1287.51       1382.06        82.74 o                         
  -1   2   8       3012.69       2953.69       174.67 o                         
   0   2   8       1664.25       1645.15        83.44 o                         
   1   2   8       2610.58       2624.01       124.10 o                         
   2   2   8       4748.85       4570.66       205.92 o                         
   3   2   8       1125.35       1172.39        55.37 o                         
   4   2   8       2496.24       2531.29       120.13 o                         
   5   2   8       1265.34       1307.34        73.21 o                         
   6   2   8        801.57        912.20        60.54 o                         
   7   2   8        487.41        478.14        22.79 o                         
 -10   3   8        178.04        156.20         9.54 o                         
  -9   3   8        135.61        145.59         8.53 o                         
  -8   3   8        501.86        492.39        29.51 o                         
  -7   3   8        350.48        339.19        24.74 o                         
  -6   3   8        846.52        900.06        27.92 o                         
  -5   3   8        803.47        836.73        21.80 o                         
  -4   3   8       3774.71       3964.90       111.62 o                         
  -3   3   8       2630.78       2741.28        90.89 o                         
  -2   3   8       5510.31       5552.98       224.95 o                         
  -1   3   8       2107.90       2189.46       117.59 o                         
   0   3   8       3789.22       3570.38       289.87 o                         
   1   3   8        779.01        789.40        45.14 o                         
   2   3   8       2294.10       2217.20        77.29 o                         
   3   3   8       1102.89       1139.72        45.26 o                         
   4   3   8       1074.86       1066.35        53.86 o                         
   5   3   8        343.51        362.95        10.22 o                         
   6   3   8        224.53        220.76         6.44 o                         
   7   3   8         84.26         86.26         6.08 o                         
 -10   4   8         81.14         64.89         5.33 o                         
  -9   4   8         80.76         72.91         5.29 o                         
  -8   4   8        232.83        237.26         5.61 o                         
  -7   4   8        102.94        116.20         6.62 o                         
  -6   4   8        281.74        298.78         6.76 o                         
  -5   4   8        198.67        216.79        17.09 o                         
  -4   4   8       1280.86       1414.02        60.81 o                         
  -3   4   8        261.68        299.58         7.73 o                         
  -2   4   8       1181.10       1246.05       100.00 o                         
  -1   4   8        772.02        802.30        47.29 o                         
   0   4   8       1237.29       1194.15        77.20 o                         
   1   4   8       4526.03       4315.48       295.80 o                         
   2   4   8        553.92        527.52        38.08 o                         
   3   4   8       3668.34       3577.76       104.57 o                         
   4   4   8        157.14        148.47         3.68 o                         
   5   4   8       1436.48       1462.64        80.41 o                         
   6   4   8        104.48        103.00        14.07 o                         
   7   4   8        863.35        855.36        39.14 o                         
  -9   5   8         20.52         20.78         3.29 o                         
  -8   5   8        581.97        554.52        54.07 o                         
  -7   5   8         16.03          9.02         0.93 o                         
  -6   5   8       1370.30       1423.44        55.60 o                         
  -5   5   8          3.63          9.16         4.09 o                         
  -4   5   8       3463.86       3766.21        82.91 o                         
  -3   5   8        279.14        279.72         8.18 o                         
  -2   5   8       5107.52       5131.03       188.60 o                         
  -1   5   8        342.35        357.93        12.09 o                         
   0   5   8       5034.82       4649.50       143.36 o                         
   1   5   8        949.46        972.33        55.33 o                         
   2   5   8       3033.83       2918.35       103.96 o                         
   3   5   8        313.31        273.90         9.73 o                         
   4   5   8        439.78        412.99        10.58 o                         
   5   5   8        274.51        289.30         8.16 o                         
   6   5   8        132.10        154.75         5.89 o                         
   7   5   8        121.24        134.83         8.46 o                         
  -9   6   8         67.37         85.80         6.45 o                         
  -8   6   8        141.69        162.53        11.64 o                         
  -7   6   8         92.24         80.50         2.38 o                         
  -6   6   8        462.85        522.92        29.91 o                         
  -5   6   8        181.93        175.17         4.23 o                         
  -4   6   8        512.11        551.57        22.57 o                         
  -3   6   8        356.24        369.32        12.55 o                         
  -2   6   8        516.78        520.96        12.47 o                         
  -1   6   8       1893.32       1939.83        53.38 o                         
   0   6   8        852.44        851.37        39.59 o                         
   1   6   8       1765.98       1809.58        75.04 o                         
   2   6   8       1480.71       1531.93        55.48 o                         
   3   6   8        650.96        648.76        29.64 o                         
   4   6   8        694.94        703.36        18.30 o                         
   5   6   8       1507.05       1481.97        63.71 o                         
   6   6   8        222.03        222.62         9.66 o                         
   7   6   8        625.62        607.70        29.04 o                         
  -9   7   8         55.03         59.63         5.08 o                         
  -8   7   8        166.55        157.03        17.72 o                         
  -7   7   8        501.32        490.57        16.23 o                         
  -6   7   8        686.35        686.91        45.81 o                         
  -5   7   8       1112.92       1125.93        75.85 o                         
  -4   7   8       1278.97       1344.95        37.79 o                         
  -3   7   8        860.84        916.41        35.69 o                         
  -2   7   8        983.39        986.03        31.63 o                         
  -1   7   8       1694.42       1761.31        33.95 o                         
   0   7   8       2951.74       3055.89        96.54 o                         
   1   7   8       1732.76       1740.08        68.59 o                         
   2   7   8       1697.17       1670.67        71.45 o                         
   3   7   8        608.38        582.43        14.75 o                         
   4   7   8        105.29        102.25         8.38 o                         
   5   7   8        142.92        130.19         8.19 o                         
   6   7   8         64.91         58.89         4.70 o                         
  -8   8   8         59.91         59.60        14.13 o                         
  -7   8   8        188.35        199.29         9.85 o                         
  -6   8   8         27.03         31.28         7.81 o                         
  -5   8   8        417.96        400.28        19.35 o                         
  -4   8   8        163.32        156.67         3.89 o                         
  -3   8   8        410.99        436.09        10.64 o                         
  -2   8   8        768.93        787.95        25.01 o                         
  -1   8   8        649.46        685.54        16.08 o                         
   0   8   8        874.90        914.86        22.32 o                         
   1   8   8        598.89        612.41        26.15 o                         
   2   8   8        617.30        649.16        42.37 o                         
   3   8   8        534.39        552.68        14.36 o                         
   4   8   8       1227.45       1245.39        89.05 o                         
   5   8   8        159.29        156.26         8.58 o                         
   6   8   8        682.67        749.92        33.11 o                         
  -8   9   8         10.61         13.62         3.52 o                         
  -7   9   8        481.99        497.55        24.31 o                         
  -6   9   8         17.52         16.39         4.69 o                         
  -5   9   8       1193.33       1223.07       157.50 o                         
  -4   9   8         25.02         23.10         1.25 o                         
  -3   9   8       1505.82       1553.95        51.87 o                         
  -2   9   8        136.84        134.69         5.59 o                         
  -1   9   8       1906.64       1943.30        54.91 o                         
   0   9   8         72.13         70.23         3.83 o                         
   1   9   8       1210.77       1235.04        43.59 o                         
   2   9   8        127.91        128.28         5.88 o                         
   3   9   8        616.56        663.17        22.21 o                         
   4   9   8        177.08        184.56         8.15 o                         
   5   9   8        186.25        191.69        10.24 o                         
   6   9   8         30.02         33.88         3.81 o                         
  -8  10   8         32.15         25.48         3.98 o                         
  -7  10   8        164.83        197.65        10.84 o                         
  -6  10   8         33.09         33.94         4.42 o                         
  -5  10   8        302.50        278.64        40.37 o                         
  -4  10   8        192.26        186.83        10.33 o                         
  -3  10   8        400.60        394.81        14.57 o                         
  -2  10   8        239.64        253.90        11.58 o                         
  -1  10   8        544.30        528.40        10.71 o                         
   0  10   8        327.91        331.89         6.96 o                         
   1  10   8        160.23        158.55         4.85 o                         
   2  10   8       1266.27       1327.50        32.54 o                         
   3  10   8        138.43        134.40         6.46 o                         
   4  10   8        863.27        911.13        40.83 o                         
   5  10   8         89.15         90.07         6.12 o                         
  -7  11   8        232.08        238.38        12.80 o                         
  -6  11   8         69.36         67.30         5.32 o                         
  -5  11   8        343.22        380.56        44.46 o                         
  -4  11   8        502.30        520.34        21.22 o                         
  -3  11   8        751.89        725.66        70.55 o                         
  -2  11   8        985.93       1043.24        33.01 o                         
  -1  11   8        799.58        782.83        16.09 o                         
   0  11   8        244.08        252.78        18.63 o                         
   1  11   8        296.81        312.52        21.37 o                         
   2  11   8        147.95        153.19        13.18 o                         
   3  11   8        360.76        336.93        16.68 o                         
   4  11   8        223.69        223.40        11.88 o                         
  -6  12   8         65.22         66.29         5.62 o                         
  -5  12   8         92.31         81.66        15.26 o                         
  -4  12   8        203.11        196.66         8.19 o                         
  -3  12   8        204.19        212.96         8.69 o                         
  -2  12   8        448.48        467.67        37.65 o                         
  -1  12   8        161.18        160.32         6.84 o                         
   0  12   8        315.23        315.38         9.49 o                         
   1  12   8        478.48        480.92        13.99 o                         
   2  12   8        197.35        183.95         9.99 o                         
   3  12   8        445.51        469.54        22.69 o                         
   4  12   8        120.56         98.22         6.33 o                         
  -5  13   8         24.55         28.99         4.28 o                         
  -4  13   8        467.64        503.94        24.88 o                         
  -3  13   8         15.06         20.75         2.16 o                         
  -2  13   8        662.20        709.80        21.79 o                         
  -1  13   8         52.36         51.46         3.42 o                         
   0  13   8        481.11        506.13        26.59 o                         
   1  13   8        127.80        119.42        14.25 o                         
   2  13   8        333.72        375.86        18.15 o                         
   3  13   8         20.12         13.66         2.71 o                         
  -4  14   8         98.65         91.35         6.67 o                         
  -3  14   8         45.04         46.86         4.63 o                         
  -2  14   8         48.19         47.08         4.71 o                         
  -1  14   8        346.87        335.51        22.91 o                         
   0  14   8         79.53         92.62         6.75 o                         
   1  14   8        237.50        216.66         8.47 o                         
   2 -12   9        551.90        536.04        26.48 o                         
   3 -12   9        108.54        100.97         7.04 o                         
   2 -11   9        204.58        199.00        11.15 o                         
   3 -11   9        154.87        155.69         9.04 o                         
   4 -11   9         89.69         79.21         6.29 o                         
   1 -10   9       1365.29       1468.03        48.24 o                         
   2 -10   9         48.43         52.94         4.18 o                         
   3 -10   9       1241.05       1209.47        54.11 o                         
   4 -10   9         91.38         86.60         6.17 o                         
  -6  -9   9        148.09        132.01         6.52 o                         
   1  -9   9        478.74        492.71        17.88 o                         
   2  -9   9        364.19        374.22        11.06 o                         
   3  -9   9        269.12        251.20        10.94 o                         
   4  -9   9        387.70        354.18        18.08 o                         
   5  -9   9        119.16        112.47         7.42 o                         
  -7  -8   9        345.05        323.59        15.58 o                         
  -6  -8   9        197.52        172.28         7.48 o                         
  -5  -8   9        596.09        537.38        19.39 o                         
   1  -8   9       2016.40       2099.58        68.35 o                         
   2  -8   9        522.82        517.90        20.17 o                         
   3  -8   9       1090.05       1081.00        27.16 o                         
   4  -8   9        329.09        309.38        15.58 o                         
   5  -8   9        677.18        628.76        30.14 o                         
  -8  -7   9        116.05         97.56         6.09 o                         
  -7  -7   9        221.93        193.60         8.84 o                         
  -6  -7   9        482.32        459.73        17.21 o                         
  -5  -7   9        263.92        243.09         9.06 o                         
   0  -7   9        467.69        491.61        17.11 o                         
   1  -7   9        327.14        331.08        18.08 o                         
   2  -7   9        353.13        364.63        34.86 o                         
   3  -7   9        558.51        568.59        26.65 o                         
   4  -7   9        592.50        578.53        18.72 o                         
   5  -7   9        392.29        376.50        18.70 o                         
   6  -7   9        269.06        238.90        13.33 o                         
  -8  -6   9        167.46        158.54         8.67 o                         
  -7  -6   9        123.50        118.25         5.59 o                         
  -6  -6   9        655.88        621.63        15.44 o                         
  -5  -6   9        515.61        491.43        17.31 o                         
   0  -6   9       3739.13       3912.19       122.25 o                         
   1  -6   9        698.71        777.63        46.47 o                         
   2  -6   9       2017.15       2005.23       131.87 o                         
   3  -6   9        685.15        738.95        71.86 o                         
   4  -6   9        891.31        874.35        80.96 o                         
   5  -6   9        203.09        203.93        11.04 o                         
   6  -6   9        587.77        530.83        26.52 o                         
  -9  -5   9        227.25        205.57        10.93 o                         
  -8  -5   9         95.76        101.29         5.07 o                         
  -7  -5   9        358.72        324.34         9.33 o                         
  -6  -5   9        492.49        486.32        14.16 o                         
  -5  -5   9        310.04        311.99        16.76 o                         
   0  -5   9       1275.91       1310.31        41.63 o                         
   1  -5   9        251.35        297.03        30.82 o                         
   2  -5   9        829.95        881.38        49.93 o                         
   3  -5   9        219.42        229.81        16.66 o                         
   4  -5   9        138.10        123.68        13.21 o                         
   5  -5   9        692.92        652.38        24.54 o                         
   6  -5   9        158.01        164.72         9.67 o                         
  -9  -4   9        131.58        110.19         6.58 o                         
  -8  -4   9        191.84        191.49         8.45 o                         
  -7  -4   9        158.22        160.13         6.14 o                         
  -6  -4   9        829.77        812.71        22.12 o                         
  -5  -4   9         78.95         75.41         6.43 o                         
   0  -4   9       2614.09       2678.15        83.86 o                         
   1  -4   9        377.75        379.32         9.16 o                         
   2  -4   9       3848.86       3916.23       414.71 o                         
   3  -4   9        229.09        219.75         6.17 o                         
   4  -4   9       1437.74       1375.20       117.09 o                         
   5  -4   9        122.12        119.96         4.35 o                         
   6  -4   9        417.50        396.49        19.04 o                         
   7  -4   9         94.72         90.76         6.44 o                         
  -9  -3   9        272.70        249.25        12.81 o                         
  -8  -3   9        263.62        262.77        11.32 o                         
  -7  -3   9        351.14        324.88         9.00 o                         
  -6  -3   9        320.19        301.45         7.94 o                         
  -5  -3   9        582.37        563.92        47.28 o                         
  -1  -3   9        560.49        583.14        20.06 o                         
   0  -3   9        570.33        594.34        27.08 o                         
   1  -3   9        955.95        976.25        37.12 o                         
   2  -3   9        995.67        975.69        71.18 o                         
   3  -3   9        793.39        798.35        45.20 o                         
   4  -3   9        303.22        295.59         8.63 o                         
   5  -3   9        475.81        457.12        20.65 o                         
   6  -3   9        204.23        191.42        10.39 o                         
   7  -3   9        513.93        495.07        23.20 o                         
 -10  -2   9         73.64         58.26         4.76 o                         
  -9  -2   9        157.57        154.95         8.69 o                         
  -8  -2   9        260.24        224.08         7.09 o                         
  -7  -2   9        389.00        351.24        14.03 o                         
  -6  -2   9        571.84        560.50        13.42 o                         
  -5  -2   9       1701.28       1710.60        46.15 o                         
  -4  -2   9        899.93        881.06        37.69 o                         
  -3  -2   9       4245.19       4498.33       139.46 o                         
  -2  -2   9       2503.59       2610.99        80.98 o                         
  -1  -2   9       2754.99       2963.81        91.84 o                         
   0  -2   9       2459.61       2645.08        47.29 o                         
   1  -2   9       4572.28       4653.51       170.63 o                         
   2  -2   9       1141.49       1182.09        72.16 o                         
   3  -2   9       4182.02       4303.86       220.46 o                         
   4  -2   9        812.57        791.55        83.97 o                         
   5  -2   9        531.32        521.33        13.81 o                         
   6  -2   9        440.75        391.03        19.15 o                         
   7  -2   9        137.61        119.41         7.77 o                         
 -10  -1   9        125.59        111.60         7.29 o                         
  -9  -1   9         88.21         72.18         5.01 o                         
  -8  -1   9        415.88        394.22        35.79 o                         
  -7  -1   9        620.34        619.29        28.34 o                         
  -6  -1   9        842.91        869.46        42.29 o                         
  -5  -1   9       1149.60       1182.70        21.65 o                         
  -4  -1   9        303.19        288.09         6.99 o                         
  -3  -1   9       1146.18       1230.40        38.99 o                         
  -2  -1   9        700.54        697.71        23.60 o                         
  -1  -1   9       2257.75       2432.09        75.50 o                         
   0  -1   9        274.75        290.28        15.76 o                         
   1  -1   9       1960.89       2097.27       114.54 o                         
   2  -1   9        841.49        819.31        55.82 o                         
   3  -1   9       1181.28       1190.81        69.77 o                         
   4  -1   9       1231.26       1250.51        71.06 o                         
   5  -1   9        354.81        352.78        10.67 o                         
   6  -1   9        600.68        540.37        25.00 o                         
   7  -1   9         90.05         67.52         5.50 o                         
 -10   0   9         44.09         46.38         4.68 o                         
  -9   0   9        185.05        164.15         9.42 o                         
  -8   0   9         96.96         97.03         6.44 o                         
  -7   0   9       1372.87       1320.78        31.37 o                         
  -6   0   9        444.19        476.32        11.63 o                         
  -5   0   9       1902.81       1963.29        35.54 o                         
  -4   0   9        183.48        181.32         4.73 o                         
  -3   0   9       3425.81       3392.81       170.99 o                         
  -2   0   9          0.14          3.40         3.85 o                         
   0   0   9        122.59        116.20         2.68 o                         
   2   0   9         74.71         65.15         4.80 o                         
   3   0   9       3866.68       3848.87       199.97 o                         
   4   0   9        103.56        105.43         6.85 o                         
   5   0   9       1065.20       1095.63        77.74 o                         
   6   0   9         94.12         79.88         5.31 o                         
   7   0   9        299.19        279.01        14.63 o                         
 -10   1   9        115.30        106.54         7.05 o                         
  -9   1   9         90.67         93.40         5.98 o                         
  -8   1   9        411.31        398.60        14.19 o                         
  -7   1   9        621.77        627.28        29.35 o                         
  -6   1   9        832.44        842.32        16.08 o                         
  -5   1   9       1089.72       1152.23        22.91 o                         
  -4   1   9        297.60        310.45        10.02 o                         
  -3   1   9       1151.70       1144.34        37.88 o                         
  -2   1   9        716.91        714.81        52.66 o                         
  -1   1   9       2273.27       2244.58       116.36 o                         
   0   1   9        327.42        316.81        17.25 o                         
   1   1   9       1905.50       1953.85        77.10 o                         
   2   1   9        828.61        796.08        47.36 o                         
   3   1   9       1162.88       1178.32        74.70 o                         
   4   1   9       1215.75       1194.32        45.52 o                         
   5   1   9        370.35        384.50        47.18 o                         
   6   1   9        593.22        593.25        64.91 o                         
   7   1   9         89.35         85.85         6.26 o                         
 -10   2   9         74.79         68.06         5.37 o                         
  -9   2   9        163.98        152.98         8.96 o                         
  -8   2   9        259.07        246.17         6.02 o                         
  -7   2   9        405.14        406.01        32.34 o                         
  -6   2   9        581.51        562.65        22.86 o                         
  -5   2   9       1709.08       1751.45        41.10 o                         
  -4   2   9        941.58        962.32        15.26 o                         
  -3   2   9       4256.78       4307.38        98.97 o                         
  -2   2   9       2354.79       2396.78        95.39 o                         
  -1   2   9       2745.47       2784.53       123.19 o                         
   0   2   9       2410.66       2359.47        72.43 o                         
   1   2   9       4497.66       4227.11       241.67 o                         
   2   2   9       1232.56       1207.34        65.90 o                         
   3   2   9       4167.88       4154.62       198.39 o                         
   4   2   9        855.25        860.74        43.74 o                         
   5   2   9        514.25        554.95        52.86 o                         
   6   2   9        433.89        437.96        35.90 o                         
   7   2   9        124.33        108.33         6.74 o                         
 -10   3   9         73.48         56.26         4.67 o                         
  -9   3   9        272.09        289.21        15.25 o                         
  -8   3   9        272.02        274.58         8.66 o                         
  -7   3   9        347.38        353.73        31.28 o                         
  -6   3   9        301.28        307.89         5.76 o                         
  -5   3   9        607.61        636.99        28.30 o                         
  -4   3   9       1703.97       1797.47        36.27 o                         
  -3   3   9       2172.19       2306.58        83.12 o                         
  -2   3   9       1956.42       2026.34        91.52 o                         
  -1   3   9        547.49        559.28        22.05 o                         
   0   3   9        601.89        593.97        29.44 o                         
   1   3   9        959.54        950.17        49.01 o                         
   2   3   9        906.28        841.27        34.91 o                         
   3   3   9        749.02        786.73        57.03 o                         
   4   3   9        316.19        306.73        13.11 o                         
   5   3   9        478.44        496.21        28.53 o                         
   6   3   9        214.06        225.66        14.60 o                         
   7   3   9        529.00        492.19        23.81 o                         
  -9   4   9        130.47        128.24         7.98 o                         
  -8   4   9        177.83        179.94         5.47 o                         
  -7   4   9        156.69        162.45         7.09 o                         
  -6   4   9        831.75        882.99        30.52 o                         
  -5   4   9         75.75         81.27         6.78 o                         
  -4   4   9       4482.91       4745.74       119.73 o                         
  -3   4   9        550.37        631.95        12.22 o                         
  -2   4   9       3259.56       3358.01       190.18 o                         
  -1   4   9        404.61        409.86        27.55 o                         
   0   4   9       2613.01       2481.88       221.62 o                         
   1   4   9        400.72        381.40        29.47 o                         
   2   4   9       3952.77       3889.10       153.08 o                         
   3   4   9        259.02        250.56         8.98 o                         
   4   4   9       1416.11       1407.25        61.69 o                         
   5   4   9        113.27        109.25         8.91 o                         
   6   4   9        415.68        408.28        34.85 o                         
   7   4   9         89.95         77.01         5.83 o                         
  -9   5   9        231.14        251.72        13.52 o                         
  -8   5   9         96.68         94.57        12.82 o                         
  -7   5   9        358.03        366.50        10.98 o                         
  -6   5   9        513.59        540.37        38.06 o                         
  -5   5   9        293.51        312.36        14.90 o                         
  -4   5   9        813.77        881.30        26.07 o                         
  -3   5   9        407.66        432.82        14.12 o                         
  -2   5   9        917.83        952.60        32.44 o                         
  -1   5   9         15.46         26.70         4.58 o                         
   0   5   9       1314.61       1305.54        78.51 o                         
   1   5   9        248.48        255.76        17.96 o                         
   2   5   9        840.74        817.19        31.05 o                         
   3   5   9        201.87        208.26         9.58 o                         
   4   5   9        141.73        143.74         8.14 o                         
   5   5   9        683.54        723.51        18.86 o                         
   6   5   9        166.01        188.70        25.61 o                         
  -9   6   9         83.11         88.81         6.52 o                         
  -8   6   9        167.24        179.94         6.57 o                         
  -7   6   9        121.96        110.62         2.85 o                         
  -6   6   9        636.57        634.47        32.45 o                         
  -5   6   9        509.23        520.20         9.32 o                         
  -4   6   9        996.87       1040.51        34.06 o                         
  -3   6   9        693.92        691.99        21.77 o                         
  -2   6   9       2081.60       2145.68        84.00 o                         
  -1   6   9        587.82        560.18        18.95 o                         
   0   6   9       3746.24       3813.64       372.50 o                         
   1   6   9        700.55        715.25        53.56 o                         
   2   6   9       1988.49       1990.20        94.13 o                         
   3   6   9        658.38        643.44        25.24 o                         
   4   6   9        875.90        842.57        21.61 o                         
   5   6   9        213.52        218.80         8.30 o                         
   6   6   9        579.80        635.12        20.56 o                         
  -9   7   9        111.09         82.82         6.53 o                         
  -8   7   9        123.68        129.88        21.80 o                         
  -7   7   9        222.68        216.87         8.99 o                         
  -6   7   9        486.14        519.56        34.46 o                         
  -5   7   9        253.79        264.61        16.85 o                         
  -4   7   9        446.95        465.67        12.51 o                         
  -3   7   9        277.66        280.35         4.54 o                         
  -2   7   9        421.10        427.68        15.20 o                         
  -1   7   9        657.62        657.24        23.68 o                         
   0   7   9        454.36        441.23        18.09 o                         
   1   7   9        341.66        321.43        20.32 o                         
   2   7   9        351.41        336.65        22.76 o                         
   3   7   9        575.54        592.65        16.05 o                         
   4   7   9        596.66        595.86        22.28 o                         
   5   7   9        382.14        397.51        18.28 o                         
   6   7   9        266.76        273.72         9.98 o                         
  -8   8   9         40.37         39.90         2.90 o                         
  -7   8   9        342.66        364.22        17.78 o                         
  -6   8   9        203.65        219.57         9.59 o                         
  -5   8   9        663.66        639.65        82.99 o                         
  -4   8   9        403.07        397.07        12.29 o                         
  -3   8   9       1194.62       1191.47        38.93 o                         
  -2   8   9         70.13         71.95         4.44 o                         
  -1   8   9       3147.11       3133.37        63.44 o                         
   0   8   9         80.36         76.66         1.93 o                         
   1   8   9       2034.02       2053.80       145.40 o                         
   2   8   9        511.22        495.61        17.20 o                         
   3   8   9       1130.33       1198.55        39.23 o                         
   4   8   9        329.00        323.04        15.60 o                         
   5   8   9        681.17        698.73        32.43 o                         
  -8   9   9         64.74         59.09         3.60 o                         
  -7   9   9         98.04        124.62         7.81 o                         
  -6   9   9        146.22        155.36         7.84 o                         
  -5   9   9        284.43        263.50        13.00 o                         
  -4   9   9        171.38        170.18        16.10 o                         
  -3   9   9        512.54        519.02        26.52 o                         
  -2   9   9         14.33         12.01         1.85 o                         
  -1   9   9        559.61        562.12        16.58 o                         
   0   9   9         16.96         22.94         2.86 o                         
   1   9   9        451.20        491.01        12.07 o                         
   2   9   9        353.29        356.80        13.65 o                         
   3   9   9        270.20        249.29        10.14 o                         
   4   9   9        384.51        369.50        17.82 o                         
   5   9   9        121.19        103.42         6.51 o                         
  -7  10   9        147.46        164.83         9.71 o                         
  -6  10   9         50.95         57.51         5.39 o                         
  -5  10   9        680.19        721.70        86.74 o                         
  -4  10   9         49.36         49.61         7.16 o                         
  -3  10   9       1479.87       1613.56        71.58 o                         
  -2  10   9        284.58        275.57         6.08 o                         
  -1  10   9       1260.81       1267.68        40.18 o                         
   0  10   9        273.64        250.95         6.60 o                         
   1  10   9       1369.32       1389.23        41.23 o                         
   2  10   9         55.50         63.71         3.90 o                         
   3  10   9       1235.25       1231.59        54.94 o                         
   4  10   9         87.84         86.63         5.56 o                         
  -6  11   9         51.96         48.59         4.40 o                         
  -5  11   9        170.23        212.57        11.35 o                         
  -4  11   9        177.98        175.06         9.27 o                         
  -3  11   9        318.87        301.45        17.01 o                         
  -2  11   9        242.48        250.09         8.94 o                         
  -1  11   9        268.83        272.09         7.67 o                         
   0  11   9        144.57        148.24         8.18 o                         
   1  11   9        287.91        273.78         8.13 o                         
   2  11   9        193.01        172.43         9.49 o                         
   3  11   9        148.56        128.67         7.57 o                         
   4  11   9         94.72         72.15         4.93 o                         
  -6  12   9         73.61         74.74         6.61 o                         
  -5  12   9         92.25         89.37         6.41 o                         
  -4  12   9        405.00        414.93        20.35 o                         
  -3  12   9        252.11        272.03        13.71 o                         
  -2  12   9        589.16        587.97        28.34 o                         
  -1  12   9        463.65        453.94        20.22 o                         
   0  12   9        508.61        523.81        16.97 o                         
   1  12   9        291.93        282.28        10.20 o                         
   2  12   9        565.58        557.86        26.90 o                         
  -4  13   9        117.33        132.78         8.60 o                         
  -3  13   9         65.08         61.91         5.30 o                         
  -2  13   9        155.64        151.24         9.62 o                         
  -1  13   9         58.26         67.94         6.05 o                         
   0  13   9        160.94        141.27         9.23 o                         
   1  13   9         26.40         22.44         3.55 o                         
  -2  14   9        410.20        386.03        19.99 o                         
  -1  14   9          4.09          3.57         3.11 o                         
   2 -12  10        103.57         83.55         6.43 o                         
   2 -11  10        333.37        291.87        15.44 o                         
   3 -11  10        412.18        394.26        19.50 o                         
   1 -10  10        366.31        370.42        15.22 o                         
   2 -10  10         39.36         24.18         4.33 o                         
   3 -10  10        214.93        200.34        11.04 o                         
   1  -9  10       1451.34       1537.17        52.58 o                         
   2  -9  10         62.24         65.91         4.49 o                         
   3  -9  10       1322.18       1342.91        59.28 o                         
   4  -9  10          0.49          0.41         3.59 o                         
   1  -8  10        331.00        331.95        13.11 o                         
   2  -8  10        164.13        174.71         7.85 o                         
   3  -8  10        400.39        387.90        15.75 o                         
   4  -8  10        101.16         96.33         6.14 o                         
   5  -8  10        135.57        109.81         8.15 o                         
   1  -7  10        859.24        914.68        30.85 o                         
   2  -7  10        730.28        746.55        38.77 o                         
   3  -7  10        941.82        907.68        32.52 o                         
   4  -7  10        919.68        907.98        38.82 o                         
   5  -7  10        506.44        456.89        22.39 o                         
  -6  -6  10        205.61        181.78         7.50 o                         
   0  -6  10       1100.97       1205.70        39.48 o                         
   1  -6  10        455.43        469.34        11.63 o                         
   2  -6  10        464.72        458.27        13.49 o                         
   3  -6  10        175.51        184.92        21.15 o                         
   4  -6  10        412.64        357.12        14.62 o                         
   5  -6  10         50.11         37.95         3.63 o                         
  -7  -5  10        220.21        201.18         6.25 o                         
  -6  -5  10        176.45        167.98         4.87 o                         
  -5  -5  10        887.22        864.65        28.22 o                         
   0  -5  10       3716.77       3872.39       121.27 o                         
   1  -5  10        830.78        885.80        52.15 o                         
   2  -5  10       2482.38       2477.32       129.79 o                         
   3  -5  10         36.58         39.22         2.46 o                         
   4  -5  10       1739.97       1683.21        56.71 o                         
   5  -5  10         12.16          7.29         3.04 o                         
   6  -5  10        972.00        914.87        42.79 o                         
  -8  -4  10         35.44         25.76         2.23 o                         
  -7  -4  10        316.30        300.35        14.34 o                         
  -6  -4  10        179.54        165.87         4.63 o                         
  -5  -4  10       1148.26       1058.06        33.28 o                         
   1  -4  10        174.61        185.95        25.42 o                         
   2  -4  10        925.34        954.16        29.17 o                         
   3  -4  10        314.05        316.21        14.79 o                         
   4  -4  10        393.74        366.17        11.25 o                         
   5  -4  10         61.39         54.87         4.35 o                         
   6  -4  10        266.74        247.99        13.36 o                         
  -8  -3  10        153.55        123.68         6.47 o                         
  -7  -3  10        153.86        164.62         9.70 o                         
  -6  -3  10        343.03        303.61        23.78 o                         
  -5  -3  10        494.33        459.90        14.77 o                         
  -1  -3  10        225.99        258.04        10.24 o                         
   0  -3  10       3196.88       3301.90       103.59 o                         
   1  -3  10       1114.09       1119.31        30.15 o                         
   2  -3  10       2585.64       2676.43       190.07 o                         
   3  -3  10       1083.22       1085.13        51.94 o                         
   4  -3  10       1366.69       1380.97        97.28 o                         
   5  -3  10        221.87        175.00         9.33 o                         
   6  -3  10        688.06        654.61        30.83 o                         
  -9  -2  10         48.74         40.13         3.25 o                         
  -8  -2  10        313.62        303.52        11.53 o                         
  -7  -2  10        328.14        298.81         8.40 o                         
  -6  -2  10        752.25        738.94        27.11 o                         
  -5  -2  10        742.97        698.54        25.74 o                         
  -4  -2  10       1381.52       1539.43        49.88 o                         
  -3  -2  10       1290.94       1493.06        47.46 o                         
  -2  -2  10       2018.98       2173.24        68.03 o                         
  -1  -2  10        943.36       1061.14        34.76 o                         
   0  -2  10       1052.69       1119.31        30.81 o                         
   1  -2  10        957.08       1004.08        37.60 o                         
   2  -2  10        613.89        628.61        21.18 o                         
   3  -2  10        570.10        559.56        37.27 o                         
   4  -2  10        353.59        350.26         9.57 o                         
   5  -2  10        117.85        105.06         5.76 o                         
   6  -2  10        216.18        224.88        11.28 o                         
  -9  -1  10         22.92         19.58         2.46 o                         
  -8  -1  10        327.13        283.80        22.49 o                         
  -7  -1  10        193.61        176.97         5.24 o                         
  -6  -1  10        820.83        875.34        20.27 o                         
  -5  -1  10        498.58        497.15         9.68 o                         
  -4  -1  10        396.84        403.37         7.61 o                         
  -3  -1  10       1999.77       2112.88        66.12 o                         
  -2  -1  10       1689.30       1694.28        53.60 o                         
  -1  -1  10       2098.83       2183.90        68.34 o                         
   0  -1  10       1304.97       1366.09        25.03 o                         
   1  -1  10       2293.38       2357.48       121.89 o                         
   2  -1  10        211.65        206.52        12.82 o                         
   3  -1  10       3673.72       3839.53       268.78 o                         
   4  -1  10        564.88        604.03        39.08 o                         
   5  -1  10       1319.51       1166.49        41.24 o                         
   6  -1  10        180.86        158.70         8.58 o                         
  -9   0  10         15.99         11.25         2.10 o                         
  -8   0  10        658.12        630.35        95.31 o                         
  -7   0  10        189.16        170.83         4.33 o                         
  -6   0  10       1731.94       1760.62        35.53 o                         
  -5   0  10        180.71        184.98         4.03 o                         
  -4   0  10        363.87        373.17         7.26 o                         
  -3   0  10        398.42        428.88        31.66 o                         
  -2   0  10       1501.46       1606.15        51.06 o                         
  -1   0  10        819.86        885.15        16.33 o                         
   0   0  10       3317.25       3385.66       100.62 o                         
   1   0  10        478.64        498.14        25.23 o                         
   2   0  10         66.15         54.39         5.27 o                         
   3   0  10       1141.09       1203.83        84.85 o                         
   4   0  10         48.81         51.62         2.23 o                         
   5   0  10        320.24        324.73        32.81 o                         
   6   0  10         61.38         47.28         4.17 o                         
  -9   1  10         22.60         22.31         2.72 o                         
  -8   1  10        327.16        337.59        13.99 o                         
  -7   1  10        186.04        169.04         6.53 o                         
  -6   1  10        794.30        846.07        16.48 o                         
  -5   1  10        507.08        513.76        11.16 o                         
  -4   1  10        407.35        437.14        14.55 o                         
  -3   1  10       1995.24       2050.06       120.46 o                         
  -2   1  10       1735.33       1758.95       100.63 o                         
  -1   1  10       2114.85       2134.98        48.44 o                         
   0   1  10       1226.98       1284.10        40.88 o                         
   1   1  10       2202.89       2235.51       100.40 o                         
   2   1  10        186.25        181.52         4.71 o                         
   3   1  10       3592.94       3618.16       156.42 o                         
   4   1  10        555.43        569.83        28.85 o                         
   5   1  10       1333.72       1355.60       162.20 o                         
   6   1  10        180.37        180.58        10.08 o                         
  -9   2  10         45.71         40.45         4.02 o                         
  -8   2  10        319.05        322.53        11.68 o                         
  -7   2  10        333.35        337.86         7.25 o                         
  -6   2  10        749.34        777.42        29.33 o                         
  -5   2  10        733.02        785.68        53.24 o                         
  -4   2  10       1301.99       1410.53        26.06 o                         
  -3   2  10       1324.85       1353.60        37.38 o                         
  -2   2  10       1959.34       1982.17       130.11 o                         
  -1   2  10        882.71        902.49        23.88 o                         
   0   2  10       1073.32       1027.05        68.88 o                         
   1   2  10        966.60        941.39        57.44 o                         
   2   2  10        644.19        635.98        34.34 o                         
   3   2  10        584.48        593.34        43.61 o                         
   4   2  10        366.81        355.88        18.73 o                         
   5   2  10        106.03        104.18        18.36 o                         
   6   2  10        205.85        218.34        10.62 o                         
  -9   3  10        104.82         97.53         6.46 o                         
  -8   3  10        145.79        140.72        20.57 o                         
  -7   3  10        161.58        155.61         8.89 o                         
  -6   3  10        345.13        336.77        10.04 o                         
  -5   3  10        486.56        515.84        14.20 o                         
  -4   3  10       1161.65       1168.03        45.72 o                         
  -3   3  10        841.64        890.95        40.21 o                         
  -2   3  10       2165.91       2207.23        72.31 o                         
  -1   3  10        250.95        272.74        11.16 o                         
   0   3  10       3218.67       3256.30       196.85 o                         
   1   3  10       1120.76       1072.03        50.07 o                         
   2   3  10       2599.95       2556.70       160.98 o                         
   3   3  10       1109.84       1089.20        73.65 o                         
   4   3  10       1366.97       1366.82        65.78 o                         
   5   3  10        228.91        228.80        25.51 o                         
   6   3  10        698.78        698.55        45.78 o                         
  -9   4  10        179.54        187.83        10.52 o                         
  -8   4  10         42.27         36.11         7.79 o                         
  -7   4  10        305.47        305.61        22.77 o                         
  -6   4  10        189.53        183.32         4.54 o                         
  -5   4  10       1147.03       1187.94        23.37 o                         
  -4   4  10        609.13        623.77        22.01 o                         
  -3   4  10       1866.20       1906.74        81.87 o                         
  -2   4  10        982.52       1037.43        47.43 o                         
  -1   4  10        146.44        149.58         5.65 o                         
   0   4  10       1854.50       1821.14        94.51 o                         
   1   4  10        149.90        145.87         7.27 o                         
   2   4  10        902.52        886.15        35.17 o                         
   3   4  10        312.01        291.28        13.98 o                         
   4   4  10        394.40        389.84        34.04 o                         
   5   4  10         59.56         51.99         2.82 o                         
   6   4  10        268.54        261.71        16.21 o                         
  -9   5  10         87.12         88.51         6.54 o                         
  -8   5  10          4.74         -0.21         3.02 o                         
  -7   5  10        224.95        228.42         9.68 o                         
  -6   5  10        168.56        161.13         4.18 o                         
  -5   5  10        925.38        952.41        24.65 o                         
  -4   5  10       1191.19       1234.32        36.62 o                         
  -3   5  10        487.30        478.94        19.01 o                         
  -2   5  10       2707.96       2790.52       113.62 o                         
  -1   5  10        144.04        142.07         9.42 o                         
   0   5  10       3656.97       3549.59       333.32 o                         
   1   5  10        851.10        801.12        35.99 o                         
   2   5  10       2520.06       2344.91        95.94 o                         
   3   5  10         33.22         30.47         1.68 o                         
   4   5  10       1718.22       1841.58       188.48 o                         
   5   5  10         16.95         15.36         2.09 o                         
   6   5  10        966.84        983.17        37.78 o                         
  -8   6  10         71.91         63.54         4.13 o                         
  -7   6  10        491.52        537.01        40.09 o                         
  -6   6  10        220.06        217.65        12.00 o                         
  -5   6  10        808.71        823.47        46.11 o                         
  -4   6  10        622.57        625.22        30.13 o                         
  -3   6  10        539.78        586.79        54.85 o                         
  -2   6  10       1235.22       1295.01       128.58 o                         
  -1   6  10        801.83        759.43        69.48 o                         
   0   6  10       1102.64       1023.29        40.01 o                         
   1   6  10        446.06        400.29        25.80 o                         
   2   6  10        440.92        381.96        12.97 o                         
   3   6  10        159.48        151.76         6.76 o                         
   4   6  10        411.84        419.32        38.86 o                         
   5   6  10         45.45         39.68         2.58 o                         
  -8   7  10        120.42        109.02         4.88 o                         
  -7   7  10        181.23        168.14         6.74 o                         
  -6   7  10        192.59        202.65         9.13 o                         
  -5   7  10        272.55        264.13        11.43 o                         
  -4   7  10        492.13        487.47        16.12 o                         
  -3   7  10        641.96        658.99        36.09 o                         
  -2   7  10       1308.99       1387.54        78.00 o                         
  -1   7  10       1134.20       1091.92       115.49 o                         
   0   7  10        962.53        878.38        16.99 o                         
   1   7  10        869.45        833.55        39.57 o                         
   2   7  10        678.65        613.78        22.08 o                         
   3   7  10        983.10        919.22        32.79 o                         
   4   7  10        913.03        853.81        38.53 o                         
   5   7  10        516.64        504.27        31.13 o                         
  -8   8  10        204.34        197.66        13.79 o                         
  -7   8  10         77.84         68.50         7.07 o                         
  -6   8  10        537.21        548.33        21.40 o                         
  -5   8  10        163.16        157.36        20.13 o                         
  -4   8  10        558.90        565.97        31.69 o                         
  -3   8  10        469.41        439.85        22.76 o                         
  -2   8  10        791.12        762.31        40.26 o                         
  -1   8  10        421.63        398.37        11.27 o                         
   0   8  10        719.16        683.07        28.04 o                         
   1   8  10        327.76        316.73        13.33 o                         
   2   8  10        182.98        177.44         6.79 o                         
   3   8  10        396.89        346.41        13.98 o                         
   4   8  10        104.67         91.42         5.68 o                         
   5   8  10        133.81        111.91         7.18 o                         
  -7   9  10         53.49         48.16         4.92 o                         
  -6   9  10        256.68        265.06        13.62 o                         
  -5   9  10        155.06        172.06         8.16 o                         
  -4   9  10        188.24        218.35         9.26 o                         
  -3   9  10        562.01        579.38        68.95 o                         
  -2   9  10        337.02        318.11        17.70 o                         
  -1   9  10       1036.94       1022.17        34.98 o                         
   0   9  10         82.43         64.98         7.94 o                         
   1   9  10       1469.49       1468.87        49.39 o                         
   2   9  10         59.54         53.80         3.28 o                         
   3   9  10       1335.82       1279.18        57.38 o                         
   4   9  10          0.49          1.38         2.34 o                         
  -7  10  10         53.21         44.81         4.38 o                         
  -6  10  10        225.55        269.89        13.50 o                         
  -5  10  10        124.79        138.94         7.98 o                         
  -4  10  10        449.08        453.59        18.48 o                         
  -3  10  10        247.17        229.74        10.08 o                         
  -2  10  10        374.20        418.50        15.69 o                         
  -1  10  10        282.29        276.71        11.45 o                         
   0  10  10         62.97         54.95         4.01 o                         
   1  10  10        375.68        373.43        14.88 o                         
  -6  11  10         94.43         84.37         6.05 o                         
  -5  11  10        129.88        165.90         9.72 o                         
  -4  11  10        140.15        138.26         8.09 o                         
  -3  11  10        364.49        370.24        18.06 o                         
  -2  11  10         71.28         59.42         4.80 o                         
  -1  11  10        400.58        397.17        19.38 o                         
   0  11  10        322.54        295.74        15.16 o                         
   1  11  10        613.80        621.32        29.28 o                         
  -5  12  10        172.87        179.86        10.67 o                         
  -4  12  10         80.54         89.72         6.28 o                         
  -3  12  10        395.16        407.28        20.63 o                         
  -2  12  10        130.07        123.39         7.87 o                         
  -1  12  10        216.51        217.62        11.76 o                         
   0  12  10        198.52        186.39        10.74 o                         
   1  12  10         86.00         74.03         5.67 o                         
  -3  13  10        123.73        104.10         6.97 o                         
  -2  13  10        258.09        267.84        14.58 o                         
  -1  13  10         70.25         64.55         5.67 o                         
   0  13  10        408.73        367.34        19.15 o                         
   2 -10  11        244.03        232.92        13.04 o                         
   1  -9  11        405.70        415.76        20.40 o                         
   2  -9  11        364.93        362.94        17.79 o                         
   3  -9  11        190.70        201.42        11.03 o                         
   1  -8  11        513.51        483.81        18.80 o                         
   2  -8  11        153.22        158.54         8.59 o                         
   3  -8  11        937.43        887.98        40.77 o                         
   4  -8  11        159.20        137.26         8.56 o                         
   1  -7  11        530.94        573.27        20.27 o                         
   2  -7  11        317.62        306.23        12.50 o                         
   3  -7  11        477.65        420.82        20.38 o                         
   4  -7  11        304.19        239.83        13.07 o                         
   1  -6  11        967.61       1020.71        33.28 o                         
   2  -6  11        657.49        662.48        23.95 o                         
   3  -6  11        309.32        279.26        11.72 o                         
   4  -6  11       1117.37       1044.32        47.82 o                         
   5  -6  11        153.83        142.73         8.87 o                         
   0  -5  11        637.67        693.58        23.68 o                         
   1  -5  11       1660.42       1725.86        39.55 o                         
   2  -5  11        359.13        354.16        12.96 o                         
   3  -5  11        410.57        374.45        14.57 o                         
   4  -5  11        359.38        319.49        14.96 o                         
   5  -5  11         80.27         52.69         4.45 o                         
   0  -4  11       1825.94       1841.07        59.45 o                         
   1  -4  11        975.98       1021.64        32.61 o                         
   2  -4  11        700.23        670.72        28.24 o                         
   3  -4  11        367.40        301.72        11.68 o                         
   4  -4  11        973.66        883.84        39.65 o                         
   5  -4  11         95.48         83.59         6.09 o                         
  -7  -3  11        292.53        235.41        10.10 o                         
  -6  -3  11        387.45        326.50        11.06 o                         
   0  -3  11        796.15        919.65        29.53 o                         
   1  -3  11       1846.53       1869.63        64.43 o                         
   2  -3  11        741.78        762.78        42.88 o                         
   3  -3  11        800.51        801.37        82.30 o                         
   4  -3  11        340.66        302.73        12.69 o                         
   5  -3  11        179.41        148.32         8.62 o                         
  -7  -2  11        117.49        110.30        12.14 o                         
  -6  -2  11        556.57        519.44        26.60 o                         
  -4  -2  11        444.74        497.18        18.18 o                         
  -3  -2  11        799.52        881.53        29.49 o                         
  -2  -2  11        631.97        714.80        24.10 o                         
  -1  -2  11       1528.54       1764.93        56.75 o                         
   0  -2  11        345.72        398.92         7.86 o                         
   1  -2  11       1362.59       1500.24        59.30 o                         
   2  -2  11        718.49        794.73        42.62 o                         
   3  -2  11        728.55        757.74        48.53 o                         
   4  -2  11        764.97        669.49        24.57 o                         
   5  -2  11        667.71        620.88        29.23 o                         
  -7  -1  11         74.59         67.23         8.81 o                         
  -6  -1  11        855.26        798.69        16.20 o                         
  -5  -1  11         79.15         81.59         2.86 o                         
  -4  -1  11       1337.12       1376.85        44.71 o                         
  -3  -1  11        844.42        883.58        29.24 o                         
  -2  -1  11       1997.55       2156.83        68.19 o                         
  -1  -1  11       1316.99       1404.77        45.29 o                         
   0  -1  11       1514.63       1662.98        59.44 o                         
   1  -1  11        666.11        734.69        37.19 o                         
   2  -1  11        704.62        762.97        37.67 o                         
   3  -1  11        682.63        712.54        35.90 o                         
   4  -1  11        403.88        400.91        24.15 o                         
   5  -1  11        422.61        374.62        18.42 o                         
   6  -1  11         50.93         37.81         4.10 o                         
  -8   0  11        205.06        192.20        10.15 o                         
  -7   0  11         50.73         46.12         2.28 o                         
  -6   0  11        564.45        585.55        12.12 o                         
  -5   0  11          8.02          6.92         1.34 o                         
  -4   0  11        678.69        708.56        40.85 o                         
  -3   0  11       1095.80       1100.86        36.26 o                         
  -2   0  11       1038.80       1107.20        36.52 o                         
  -1   0  11        851.06        846.81        15.65 o                         
   0   0  11       1219.15       1303.17        24.27 o                         
   1   0  11       1201.86       1237.39        54.17 o                         
   2   0  11        342.63        353.08        14.69 o                         
   3   0  11       2501.23       2520.57       130.24 o                         
   4   0  11        128.58        120.93        10.44 o                         
   5   0  11       1159.03       1250.55       181.93 o                         
   6   0  11         14.60         12.35         2.47 o                         
  -8   1  11        240.44        236.29        16.01 o                         
  -7   1  11         69.94         70.81         2.97 o                         
  -6   1  11        848.84        848.09        27.50 o                         
  -5   1  11         74.24         76.88         2.58 o                         
  -4   1  11       1262.35       1243.02        41.54 o                         
  -3   1  11        859.85        847.48        49.26 o                         
  -2   1  11       1958.41       1988.91        74.83 o                         
  -1   1  11       1308.11       1340.62        24.89 o                         
   0   1  11       1534.52       1646.87        29.80 o                         
   1   1  11        695.03        712.85        19.05 o                         
   2   1  11        714.35        738.67        38.09 o                         
   3   1  11        689.18        708.73        35.01 o                         
   4   1  11        394.53        371.96        36.11 o                         
   5   1  11        401.49        434.98        41.76 o                         
   6   1  11         53.95         42.25         3.59 o                         
  -9   2  11        110.54        102.17         6.52 o                         
  -8   2  11        112.94        104.23        16.11 o                         
  -7   2  11        119.66        119.04         9.85 o                         
  -6   2  11        544.80        533.59        17.27 o                         
  -5   2  11        290.69        291.04         7.07 o                         
  -4   2  11        450.97        456.20        12.63 o                         
  -3   2  11        795.28        815.93        37.00 o                         
  -2   2  11        673.36        709.71        25.21 o                         
  -1   2  11       1477.27       1560.29        41.11 o                         
   0   2  11        374.19        407.86        28.79 o                         
   1   2  11       1319.08       1340.09        51.76 o                         
   2   2  11        718.14        734.47        46.93 o                         
   3   2  11        724.67        755.06        47.10 o                         
   4   2  11        779.38        812.30       111.31 o                         
   5   2  11        680.12        718.57        58.85 o                         
  -9   3  11         79.32         71.11         5.28 o                         
  -8   3  11         47.41         48.45         4.35 o                         
  -7   3  11        290.72        286.21        22.23 o                         
  -6   3  11        387.52        403.99        32.41 o                         
  -5   3  11       1236.81       1246.26        47.39 o                         
  -4   3  11        671.91        679.85        17.96 o                         
  -3   3  11       1577.94       1615.53        42.55 o                         
  -2   3  11        308.13        310.74         7.34 o                         
  -1   3  11       1383.65       1413.24        60.33 o                         
   0   3  11        774.27        748.78        42.68 o                         
   1   3  11       1846.29       1824.58       124.71 o                         
   2   3  11        763.50        754.43        45.74 o                         
   3   3  11        789.45        793.19        64.31 o                         
   4   3  11        334.11        320.35        35.67 o                         
   5   3  11        173.55        170.07        18.70 o                         
  -9   4  11        109.46         96.61         6.30 o                         
  -8   4  11         22.46         18.23         4.41 o                         
  -7   4  11        318.16        325.19         9.22 o                         
  -6   4  11         21.68         21.42         1.66 o                         
  -5   4  11       1224.76       1245.01        43.55 o                         
  -4   4  11         55.47         45.36         6.15 o                         
  -3   4  11        865.44        896.42        38.65 o                         
  -2   4  11        424.69        438.01        26.74 o                         
  -1   4  11        657.31        676.17        42.90 o                         
   0   4  11       1872.63       1803.26       196.53 o                         
   1   4  11       1030.18       1013.66        78.35 o                         
   2   4  11        746.39        704.65        24.99 o                         
   3   4  11        386.10        350.68        23.04 o                         
   4   4  11        973.57        958.79        96.74 o                         
   5   4  11         96.41         75.89         9.85 o                         
  -8   5  11         10.57          8.43         1.51 o                         
  -7   5  11        392.03        380.53        12.66 o                         
  -6   5  11         12.83         11.40         2.98 o                         
  -5   5  11       1387.58       1380.83        31.10 o                         
  -4   5  11         35.17         30.53         2.41 o                         
  -3   5  11       1631.87       1694.50        81.75 o                         
  -2   5  11        227.94        257.30        19.53 o                         
  -1   5  11       1475.62       1499.56        93.41 o                         
   0   5  11        627.25        592.97        18.80 o                         
   1   5  11       1581.93       1486.60        86.76 o                         
   2   5  11        301.57        272.02        21.46 o                         
   3   5  11        400.77        358.77        41.44 o                         
   4   5  11        369.78        341.52        35.68 o                         
   5   5  11         83.37         73.28         6.47 o                         
  -8   6  11         71.00         69.75         3.84 o                         
  -7   6  11        244.82        241.88         8.79 o                         
  -6   6  11         45.58         36.37         3.67 o                         
  -5   6  11        611.88        618.29        33.76 o                         
  -4   6  11        147.91        130.94         8.44 o                         
  -3   6  11        614.06        603.84        55.65 o                         
  -2   6  11        559.37        530.54        50.79 o                         
  -1   6  11        738.49        739.55        82.17 o                         
   0   6  11        507.63        490.68        40.10 o                         
   1   6  11        963.41        816.07        20.41 o                         
   2   6  11        656.18        610.55        42.08 o                         
   3   6  11        326.13        328.77        45.26 o                         
   4   6  11       1105.86       1134.10       144.45 o                         
   5   6  11        151.26        148.49         8.26 o                         
  -8   7  11        136.36        135.35        19.93 o                         
  -7   7  11        190.32        176.79        25.03 o                         
  -6   7  11        197.57        186.54        14.04 o                         
  -5   7  11        363.92        372.35        60.26 o                         
  -4   7  11        346.39        342.85        23.79 o                         
  -3   7  11        600.53        645.02       105.62 o                         
  -2   7  11       1222.86       1224.47       161.95 o                         
  -1   7  11        832.04        786.41        97.88 o                         
   0   7  11        869.88        810.22        55.86 o                         
   1   7  11        529.66        461.36        44.33 o                         
   2   7  11        314.48        302.27        10.91 o                         
   3   7  11        454.23        412.42        18.81 o                         
   4   7  11        303.59        298.56        15.31 o                         
  -7   8  11         50.12         39.01        10.14 o                         
  -6   8  11        174.16        179.33         9.81 o                         
  -5   8  11        116.26        137.30         6.58 o                         
  -4   8  11        335.64        362.81        56.88 o                         
  -3   8  11        261.67        274.49        38.17 o                         
  -2   8  11        922.52        941.45       110.65 o                         
  -1   8  11        157.61        143.43        20.75 o                         
   0   8  11        460.30        477.34        18.30 o                         
  -7   9  11          0.22         -1.67         1.67 o                         
  -6   9  11        384.34        429.89        20.09 o                         
  -5   9  11         35.20         37.35         3.68 o                         
  -4   9  11        567.28        589.12        22.66 o                         
  -3   9  11         63.98         63.49         4.32 o                         
  -2   9  11        942.79        964.42        35.10 o                         
  -1   9  11         78.64         83.64         4.96 o                         
   0   9  11        711.93        713.95        26.72 o                         
  -6  10  11        261.08        283.69        15.23 o                         
  -5  10  11         20.33         23.75         3.28 o                         
  -4  10  11        281.92        342.42        16.35 o                         
  -3  10  11         79.00         90.84         5.99 o                         
  -2  10  11        277.37        300.20        15.29 o                         
  -1  10  11        326.87        297.46        15.28 o                         
   0  10  11        234.40        227.69        11.81 o                         
   1  10  11        521.21        501.59        24.05 o                         
  -5  11  11        146.49        142.74         8.70 o                         
  -4  11  11        287.52        293.11        15.10 o                         
  -3  11  11        245.33        258.57        14.12 o                         
  -2  11  11        307.12        300.55        15.56 o                         
  -1  11  11        266.43        282.34        14.74 o                         
   0  11  11        320.98        280.94        14.74 o                         
   1  11  11        251.90        215.77        12.06 o                         
  -3  12  11        191.45        182.19        10.63 o                         
  -2  12  11         94.41         92.83         6.45 o                         
  -1  12  11        102.69        119.31         7.73 o                         
   0  12  11        215.70        195.85        11.36 o                         
   2  -9  12        455.68        428.48        21.40 o                         
   1  -8  12        320.76        306.39        14.85 o                         
   2  -8  12        603.94        590.66        27.78 o                         
   3  -8  12        138.09        121.26         7.48 o                         
   1  -7  12        289.24        268.57        11.33 o                         
   2  -7  12        196.96        202.04        10.34 o                         
   3  -7  12        321.70        299.86        15.86 o                         
   1  -6  12        746.46        762.36        27.36 o                         
   2  -6  12        220.44        212.81        11.06 o                         
   3  -6  12        803.84        791.64        35.38 o                         
   4  -6  12        157.22        141.92         7.99 o                         
   1  -5  12        915.02        938.71        33.02 o                         
   2  -5  12         53.15         43.83         3.09 o                         
   3  -5  12        311.28        285.63        14.22 o                         
   4  -5  12        295.97        238.96        12.23 o                         
   1  -4  12       1886.01       1880.86        61.67 o                         
   2  -4  12         83.71         80.16         4.67 o                         
   3  -4  12        706.66        668.45        30.29 o                         
   4  -4  12        225.15        220.37        10.60 o                         
   1  -3  12        560.69        630.13        20.75 o                         
   2  -3  12        204.51        198.93         8.61 o                         
   3  -3  12        416.34        419.03        16.62 o                         
   4  -3  12        342.67        305.65        15.24 o                         
   5  -3  12        314.63        291.77        15.25 o                         
  -4  -2  12        760.28        763.79        27.10 o                         
  -3  -2  12        876.89        894.60        30.74 o                         
  -2  -2  12       1167.24       1347.56        43.54 o                         
  -1  -2  12        612.11        652.12        23.03 o                         
   0  -2  12       1831.60       2080.24       111.16 o                         
   1  -2  12        674.42        715.22        14.81 o                         
   2  -2  12       1107.88       1108.47        88.02 o                         
   3  -2  12        749.38        701.42        23.91 o                         
   4  -2  12        341.20        292.87        14.63 o                         
   5  -2  12        377.27        314.99        15.87 o                         
  -6  -1  12        379.69        373.59        15.06 o                         
  -5  -1  12        157.00        159.54         7.67 o                         
  -4  -1  12       1058.16       1188.83        39.27 o                         
  -3  -1  12        443.82        432.36        16.29 o                         
  -2  -1  12       1792.48       1920.22        62.20 o                         
  -1  -1  12         42.21         41.12         3.96 o                         
   0  -1  12       1335.23       1457.72        23.45 o                         
   1  -1  12        431.82        435.85         9.31 o                         
   2  -1  12        973.15       1050.28       120.64 o                         
   3  -1  12        399.54        383.25        33.27 o                         
   4  -1  12        250.61        237.34        11.25 o                         
   5  -1  12        322.16        266.48        13.51 o                         
  -7   0  12        188.52        174.11         8.06 o                         
  -6   0  12        239.82        211.51        17.45 o                         
  -5   0  12        122.40        117.90         4.61 o                         
  -4   0  12       1601.60       1610.55        53.80 o                         
  -3   0  12        122.67        128.76         6.35 o                         
  -2   0  12       2879.09       2968.77        94.82 o                         
  -1   0  12          1.55         -1.50         2.50 o                         
   0   0  12       1678.50       1782.39        40.44 o                         
   1   0  12        204.42        206.50         8.77 o                         
   2   0  12       1791.00       1806.49        90.48 o                         
   3   0  12        165.27        157.86        16.81 o                         
   4   0  12        825.37        828.06        82.59 o                         
   5   0  12        157.03        138.02         5.57 o                         
  -8   1  12        232.68        213.85        11.46 o                         
  -7   1  12        146.53        115.90         6.35 o                         
  -6   1  12        373.72        377.46         9.85 o                         
  -5   1  12        162.58        142.00         5.69 o                         
  -4   1  12       1063.06       1061.93        43.96 o                         
  -3   1  12        448.78        429.53         8.67 o                         
  -2   1  12       1773.03       1862.01        50.69 o                         
  -1   1  12         47.09         46.06         1.39 o                         
   0   1  12       1322.92       1467.67        33.80 o                         
   1   1  12        397.42        402.00         8.33 o                         
   2   1  12        983.19       1015.34        56.87 o                         
   3   1  12        389.33        370.53        47.32 o                         
   4   1  12        250.08        242.75        27.42 o                         
   5   1  12        327.95        297.31        44.36 o                         
  -8   2  12        182.16        165.25         9.26 o                         
  -7   2  12         71.32         74.81         9.68 o                         
  -6   2  12        366.78        394.26        16.39 o                         
  -5   2  12        457.03        452.20        23.50 o                         
  -4   2  12        733.56        699.41        27.48 o                         
  -3   2  12        861.47        840.09        37.18 o                         
  -2   2  12       1156.20       1175.63        45.98 o                         
  -1   2  12        617.38        633.43        19.20 o                         
   0   2  12       1814.50       1900.54       121.62 o                         
   1   2  12        729.40        740.03        31.83 o                         
   2   2  12       1110.93       1065.82        70.33 o                         
   3   2  12        742.32        747.78        67.92 o                         
   4   2  12        328.87        330.75        47.89 o                         
   5   2  12        365.42        340.11        42.72 o                         
  -8   3  12        117.67        102.35         6.03 o                         
  -7   3  12        140.72        142.92         5.68 o                         
  -6   3  12        332.18        370.26        25.33 o                         
  -5   3  12        852.29        871.04        46.17 o                         
  -4   3  12        630.21        630.36        30.07 o                         
  -3   3  12        597.89        607.42        28.98 o                         
  -2   3  12        474.27        498.02        40.93 o                         
  -1   3  12        625.12        639.56        21.89 o                         
   0   3  12        310.83        302.28        14.26 o                         
   1   3  12        549.38        541.75        24.16 o                         
   2   3  12        181.95        174.10        11.14 o                         
   3   3  12        432.92        432.42        23.02 o                         
   4   3  12        346.52        341.37        35.66 o                         
   5   3  12        314.91        315.75        16.13 o                         
  -8   4  12         78.30         70.53         4.91 o                         
  -7   4  12        228.16        183.91         7.21 o                         
  -6   4  12        131.68        139.56         5.08 o                         
  -5   4  12        886.63        788.34        43.80 o                         
  -4   4  12        381.03        337.70        17.67 o                         
  -3   4  12        812.13        790.96        49.51 o                         
  -2   4  12        160.21        161.51        10.61 o                         
  -1   4  12       1568.92       1522.68        58.58 o                         
   0   4  12        114.01        121.51         6.99 o                         
   1   4  12       1924.15       1834.99        94.77 o                         
   2   4  12         96.79         83.21         7.51 o                         
   3   4  12        718.58        831.92        37.67 o                         
   4   4  12        229.12        231.87        12.18 o                         
  -8   5  12         94.92         76.74         5.50 o                         
  -7   5  12        186.17        191.18        11.96 o                         
  -6   5  12        141.60        128.70        18.01 o                         
  -5   5  12        733.70        765.69        68.79 o                         
  -4   5  12        131.72        116.92         5.64 o                         
  -3   5  12        673.99        677.26        44.82 o                         
  -2   5  12         16.19         21.84         2.57 o                         
  -1   5  12        864.26        888.93        67.18 o                         
   0   5  12         98.08         93.58         5.76 o                         
   1   5  12        891.04        842.31        74.75 o                         
   2   5  12         50.39         60.54         4.21 o                         
   3   5  12        313.21        361.15        17.46 o                         
   4   5  12        285.03        311.26        15.92 o                         
  -7   6  12        106.45        101.18        15.37 o                         
  -6   6  12        137.41        121.29        13.09 o                         
  -5   6  12        593.40        627.70        58.48 o                         
  -4   6  12         80.08         68.80         4.14 o                         
  -3   6  12       1229.44       1195.85        79.02 o                         
  -2   6  12        253.90        247.74        18.29 o                         
  -1   6  12        979.86        961.04        76.68 o                         
   0   6  12        554.13        538.18        39.33 o                         
   1   6  12        752.78        663.68        52.96 o                         
   2   6  12        192.94        180.87        10.39 o                         
   3   6  12        784.10        878.67        40.58 o                         
   4   6  12        161.97        157.89         9.30 o                         
  -7   7  12        108.02         98.99         4.83 o                         
  -6   7  12         59.30         54.97        12.50 o                         
  -5   7  12        322.96        334.03        16.24 o                         
  -4   7  12        246.08        238.13        12.81 o                         
  -3   7  12        389.02        380.96        46.79 o                         
  -2   7  12        542.46        519.48        62.15 o                         
  -1   7  12        358.00        316.18        41.16 o                         
   0   7  12        297.09        273.42        37.46 o                         
   2   7  12        205.97        198.17        11.08 o                         
   3   7  12        329.74        351.52        18.06 o                         
  -6   8  12        113.47        107.72         7.45 o                         
  -5   8  12        119.70        112.37         7.01 o                         
  -4   8  12        447.14        442.24        21.44 o                         
  -3   8  12        111.09        131.16         6.66 o                         
  -2   8  12        976.74        991.43        35.93 o                         
  -1   8  12        209.31        217.98         9.46 o                         
   0   8  12        660.96        653.10        30.15 o                         
   3   8  12        140.77        146.78         9.03 o                         
  -6   9  12        152.03        152.33        14.90 o                         
  -5   9  12         82.95         66.16         5.04 o                         
  -4   9  12        283.54        295.78        15.27 o                         
  -3   9  12         22.51         19.37         3.45 o                         
  -2   9  12        517.82        532.13        25.57 o                         
  -1   9  12          0.06         -2.88         2.88 o                         
   0   9  12        458.38        461.70        22.54 o                         
   1   9  12         82.38         92.52         6.15 o                         
  -5  10  12         59.02         36.06         4.79 o                         
  -4  10  12        209.25        222.12        12.67 o                         
  -3  10  12         64.53         45.50         4.15 o                         
  -2  10  12        431.06        467.77        21.36 o                         
  -1  10  12         50.73         50.54         4.18 o                         
   0  10  12        673.60        646.26        30.58 o                         
   1  10  12         79.20         77.02         5.78 o                         
  -3  11  12         68.62         68.06         5.35 o                         
  -2  11  12        234.16        254.14        13.89 o                         
  -1  11  12         87.12         75.08         6.03 o                         
   0  11  12        252.28        260.08        13.39 o                         
   1  -7  13        438.38        417.28        20.11 o                         
   2  -7  13        555.34        548.71        25.66 o                         
   1  -6  13        621.34        600.32        27.84 o                         
   2  -6  13         56.54         47.24         3.89 o                         
   3  -6  13        309.19        266.64        14.09 o                         
   1  -5  13        750.21        725.01        33.02 o                         
   2  -5  13         30.94         27.74         3.12 o                         
   3  -5  13        638.98        599.67        28.51 o                         
   1  -4  13        575.79        639.98        21.98 o                         
   2  -4  13        118.41        111.83         6.02 o                         
   3  -4  13        367.84        341.97        15.72 o                         
   1  -3  13        766.32        805.78        26.71 o                         
   2  -3  13        281.16        261.73        13.18 o                         
   3  -3  13        536.47        452.87        22.22 o                         
   4  -3  13        262.07        193.02        10.68 o                         
  -4  -2  13        702.44        734.16        26.56 o                         
  -3  -2  13        625.25        552.94        20.67 o                         
  -2  -2  13        977.75       1093.36        37.60 o                         
  -1  -2  13        509.90        549.15        20.42 o                         
   0  -2  13        586.11        646.51        23.85 o                         
   1  -2  13        313.70        337.89        24.57 o                         
   2  -2  13        487.25        444.25        21.00 o                         
   3  -2  13        224.30        210.98        10.14 o                         
   4  -2  13        266.32        221.47        11.81 o                         
  -5  -1  13        345.20        391.76        15.52 o                         
  -4  -1  13        534.25        541.06        19.93 o                         
  -3  -1  13        660.22        684.64        24.91 o                         
  -2  -1  13        909.77        916.25        32.00 o                         
  -1  -1  13        357.42        356.91        13.72 o                         
   0  -1  13       1034.23       1124.07        38.50 o                         
   1  -1  13        191.21        217.41        21.02 o                         
   2  -1  13       1383.93       1516.11       113.35 o                         
   3  -1  13        220.65        206.92        27.12 o                         
  -7   0  13        199.92        169.48         9.60 o                         
  -6   0  13         80.30         78.13         4.81 o                         
  -5   0  13        195.70        195.50         9.16 o                         
  -4   0  13        534.42        549.72        20.82 o                         
  -3   0  13       1034.29       1062.46        36.66 o                         
  -2   0  13        877.42        883.87        31.25 o                         
  -1   0  13        486.55        502.64        18.29 o                         
   0   0  13       1110.35       1218.32        42.06 o                         
   1   0  13          0.75         -1.05         1.05 o                         
   2   0  13       1320.15       1350.11       141.51 o                         
   3   0  13         27.28         38.95         4.60 o                         
   4   0  13        381.07        413.02        20.30 o                         
  -8   1  13         45.79         28.65         3.21 o                         
  -7   1  13        289.35        273.26        14.57 o                         
  -6   1  13         75.41         75.63         5.02 o                         
  -5   1  13        368.34        380.79        15.07 o                         
  -4   1  13        524.43        493.03        19.26 o                         
  -3   1  13        658.98        694.31        25.48 o                         
  -2   1  13        933.65        971.52        33.37 o                         
  -1   1  13        338.73        361.05        34.17 o                         
   0   1  13       1007.98       1037.07        25.60 o                         
   1   1  13        205.65        227.83        10.22 o                         
   2   1  13       1390.01       1531.96        52.15 o                         
   3   1  13        210.96        220.66        11.56 o                         
   4   1  13        649.65        708.33        33.41 o                         
  -8   2  13        113.53         85.94         6.04 o                         
  -7   2  13        212.61        193.71        10.77 o                         
  -6   2  13        191.63        184.01         9.69 o                         
  -5   2  13        396.95        379.35        15.22 o                         
  -4   2  13        686.69        661.02        24.51 o                         
  -3   2  13        611.78        610.52        43.58 o                         
  -2   2  13        965.98       1026.64        23.72 o                         
  -1   2  13        537.65        570.69        16.01 o                         
   0   2  13        583.43        610.27        17.48 o                         
   1   2  13        318.55        339.46        13.60 o                         
   2   2  13        474.31        527.46        24.50 o                         
   3   2  13        231.12        241.74        12.44 o                         
   4   2  13        252.47        278.49        14.36 o                         
  -8   3  13         99.00         94.27         6.25 o                         
  -7   3  13         94.13         77.58         5.30 o                         
  -6   3  13        239.09        225.55        12.22 o                         
  -5   3  13        136.75        127.14         6.89 o                         
  -4   3  13        559.27        573.27        40.27 o                         
  -3   3  13        566.44        564.56        14.67 o                         
  -2   3  13        634.72        661.50        54.56 o                         
  -1   3  13       1142.66       1253.62        29.94 o                         
   0   3  13        616.73        654.62        16.88 o                         
   1   3  13        784.72        851.10        30.22 o                         
   2   3  13        285.01        293.92        15.07 o                         
   3   3  13        533.63        572.00        25.55 o                         
   4   3  13        262.09        273.45        14.51 o                         
  -7   4  13         73.00         70.19         5.40 o                         
  -6   4  13        370.26        373.81        18.30 o                         
  -5   4  13        279.79        292.79        28.81 o                         
  -4   4  13        504.78        517.28        36.13 o                         
  -3   4  13        555.58        612.57        27.42 o                         
  -2   4  13        309.18        299.43        12.74 o                         
  -1   4  13       1244.84       1317.55        31.43 o                         
   0   4  13        293.00        307.15         9.63 o                         
   1   4  13        566.15        609.21        23.08 o                         
   2   4  13        120.86        125.86         7.65 o                         
   3   4  13        389.07        399.00        19.84 o                         
  -7   5  13         11.89         16.65         3.66 o                         
  -6   5  13        326.57        279.37        14.82 o                         
  -5   5  13        171.50        167.24        12.46 o                         
  -4   5  13        440.39        451.96        12.74 o                         
  -3   5  13        480.78        503.11        38.19 o
[truncated: 16,768 more chars]
