# Supplementary material for: 1-Butyl-1-chloro-3-methyl-3H-2,1λ4-benzoxa­tellurole: crystal structure and Hirshfeld analysis
Source: Acta Crystallogr E Crystallogr Commun. 2017 Mar 24;73(Pt 4):564–8. doi: 10.1107/S2056989017003887 (PMC5382623; doi:10.1107/S2056989017003887)
Supplement: Supplementary file 3 [file e-73-00564-Isup3.cml]

<?xml version="1.0" ?>
<cml>
<molecule id="m1">
  <atomArray>
    <atom id="a1" elementType="C"
          x2="1.9800000190734863" y2="1.5950338808200577" />
    <atom id="a2" elementType="C"
          x2="0.6463306780252278" y2="0.8250169402610172" />
    <atom id="a3" elementType="C"
          x2="0.6463306780252278" y2="-0.7150169408570637" />
    <atom id="a4" elementType="C"
          x2="1.9800000190734863" y2="-1.4850338814161042" />
    <atom id="a5" elementType="C"
          x2="3.313669360121745" y2="-0.7150169408570637" />
    <atom id="a6" elementType="C"
          x2="3.313669360121745" y2="0.8250169402610172" />
    <atom id="a7" elementType="Te"
          x2="-0.818286544775636" y2="1.3009333096738447" />
    <atom id="a8" elementType="O"
          x2="-1.7234469007671482" y2="0.055026118129740786" />
    <atom id="a9" elementType="C"
          x2="-0.8183031778415075" y2="-1.1907905156112901" />
    <atom id="a10" elementType="Cl"
          x2="-0.41970521531775373" y2="2.78845908215901" />
    <atom id="a11" elementType="C"
          x2="-1.5882865447756358" y2="2.63461243150188" />
    <atom id="a12" elementType="C"
          x2="-3.128286544775636" y2="2.63461243150188" />
    <atom id="a13" elementType="C"
          x2="-3.5268678742335178" y2="4.122138203987046" />
    <atom id="a14" elementType="C"
          x2="-5.066867874233518" y2="4.122138203987046" />
    <atom id="a15" elementType="C"
          x2="-0.8183031778415074" y2="-2.7307905156112904" />
  </atomArray>
  <bondArray>
    <bond atomRefs2="a1 a2" order="1" />
    <bond atomRefs2="a1 a6" order="2" />
    <bond atomRefs2="a3 a4" order="1" />
    <bond atomRefs2="a4 a5" order="2" />
    <bond atomRefs2="a5 a6" order="1" />
    <bond atomRefs2="a7 a2" order="1" />
    <bond atomRefs2="a2 a3" order="2" />
    <bond atomRefs2="a9 a3" order="1" />
    <bond atomRefs2="a7 a8" order="1" />
    <bond atomRefs2="a8 a9" order="1" />
    <bond atomRefs2="a7 a10" order="1" />
    <bond atomRefs2="a7 a11" order="1" />
    <bond atomRefs2="a11 a12" order="1" />
    <bond atomRefs2="a12 a13" order="1" />
    <bond atomRefs2="a13 a14" order="1" />
    <bond atomRefs2="a9 a15" order="1" />
  </bondArray>
</molecule>
</cml>
